# Supplementary material for: Transcriptional changes during ovule development in two genotypes of litchi (Litchi chinensis Sonn.) with contrast in seed size
Source: Sci Rep. 2016 Nov 8;6:36304. doi: 10.1038/srep36304 (PMC5099886; doi:10.1038/srep36304)
Supplement: Supplementary Data 1 [file srep36304-s2.xlsx]

## Sheet: HS0 vs HC0
	logFC	logCPM	PValue	FDR	TAIR annotation
c34079_g1_i1	13.3746	10.8187	3.27602e-33	2.72745e-28	AT1G06650
c37195_g1_i1	12.541	9.57965	1.66634e-30	5.67893e-26	#N/A
c45503_g1_i2	14.0949	8.73308	2.04634e-30	5.67893e-26	AT3G54420
c44555_g1_i2	13.1217	8.65169	3.95005e-29	8.22154e-25	AT2G46680
c32045_g1_i1	12.4748	8.55182	7.8914e-29	1.28175e-24	#N/A
c45803_g3_i1	11.9044	9.1597	1.06746e-28	1.28175e-24	AT4G35160
c45503_g1_i1	11.939	8.9774	1.07768e-28	1.28175e-24	AT3G54420
c44469_g1_i1	11.2563	10.8867	1.24706e-28	1.2978e-24	AT5G02020
c32637_g1_i1	11.5158	9.64881	1.57669e-28	1.45853e-24	AT1G73040
c34056_g1_i1	12.0073	8.48003	7.76937e-28	6.46839e-24	AT2G15220
c8109_g1_i1	11.3037	9.32269	1.50699e-27	1.14059e-23	AT1G75750
c40759_g1_i1	10.8898	10.3988	1.84478e-27	1.27989e-23	AT4G25000
c47490_g1_i1	13.0806	7.71765	2.29523e-27	1.46992e-23	AT3G57240
c45803_g3_i2	11.4011	8.43928	4.46077e-27	2.65273e-23	AT4G35160
c20513_g1_i1	15.6751	7.52142	8.89771e-27	4.8981e-23	AT1G19610
c40485_g2_i1	11.7783	7.85466	9.79128e-27	4.8981e-23	AT5G39150
c27758_g1_i1	11.2187	8.66223	1.00015e-26	4.8981e-23	AT1G17860
c44555_g1_i1	10.7551	9.50331	1.12678e-26	5.21169e-23	AT2G46680
c50527_g1_i1	-10.4498	11.7091	1.46077e-26	6.40087e-23	#N/A
c41008_g1_i1	10.3345	13.4815	1.67807e-26	6.98538e-23	AT1G73040
c15803_g1_i1	11.0679	8.51143	2.83986e-26	1.12587e-22	AT3G51895
c62734_g1_i1	11.8765	7.405	2.18447e-25	8.26671e-22	AT1G05675
c40485_g1_i1	11.1645	7.63637	2.64744e-25	9.58316e-22	AT5G39110
c19620_g1_i1	11.1664	7.24179	6.73831e-25	2.33749e-21	AT2G25625
c43477_g1_i1	12.169	6.80422	1.2538e-24	4.1754e-21	AT1G14700
c39360_g1_i1	10.9338	7.40536	1.30647e-24	4.18348e-21	AT1G14540
c29107_g1_i1	10.8241	7.6063	1.41129e-24	4.35172e-21	AT4G28530
c38531_g1_i1	10.9735	7.04854	2.55462e-24	7.5959e-21	AT5G19600
c25157_g1_i1	10.6478	7.42972	4.77017e-24	1.36945e-20	#N/A
c49261_g1_i1	9.99169	7.88647	1.38018e-23	3.83022e-20	AT5G51970
c45152_g1_i1	9.8547	7.98742	1.5455e-23	4.11057e-20	AT1G29860
c42858_g2_i3	14.5929	6.43622	1.57994e-23	4.11057e-20	AT2G29330
c44890_g1_i2	11.2301	6.75721	1.90146e-23	4.79714e-20	AT4G34131
c45476_g1_i1	11.7572	6.39102	2.15722e-23	5.28234e-20	AT1G06620
c39513_g1_i1	11.743	6.37677	2.3756e-23	5.65087e-20	AT2G15220
c36997_g2_i1	9.55477	8.73344	2.65203e-23	6.1332e-20	AT5G61430
c48623_g1_i1	10.3525	7.13396	3.6691e-23	8.25596e-20	AT5G05340
c46816_g1_i1	11.6289	6.26229	5.22094e-23	1.14387e-19	AT2G39980
c62759_g1_i1	9.73916	7.34861	8.76318e-23	1.87072e-19	AT5G24090
c26345_g1_i1	10.9735	6.49988	1.11834e-22	2.32768e-19	AT5G59320
c42895_g1_i1	14.2722	6.11419	1.44323e-22	2.93063e-19	AT4G17090
c45476_g1_i2	10.9187	6.44485	1.62916e-22	3.22942e-19	AT1G06620
c43945_g1_i1	14.1946	6.03616	2.47323e-22	4.72266e-19	AT1G32450
c39557_g3_i1	10.3102	6.38351	2.49591e-22	4.72266e-19	AT2G35940
c47131_g2_i2	11.303	5.93484	4.93137e-22	9.12358e-19	#N/A
c47131_g2_i1	14.0902	5.93126	5.07751e-22	9.18974e-19	#N/A
c43655_g1_i1	9.10418	8.22897	5.56945e-22	9.86562e-19	AT1G69490
c31435_g1_i2	10.0336	6.50331	6.53943e-22	1.13425e-18	AT5G50335
c18604_g1_i1	10.7101	6.23551	6.88203e-22	1.16931e-18	AT3G09220
c28187_g1_i2	10.6672	6.19248	9.2237e-22	1.52308e-18	AT4G13090
c43274_g1_i1	9.38865	7.14746	9.33003e-22	1.52308e-18	AT3G13227
c17952_g1_i1	13.9975	5.83798	9.62027e-22	1.54026e-18	AT4G33720
c52001_g2_i2	11.173	5.80418	1.21236e-21	1.90444e-18	AT4G27290
c24143_g1_i1	9.56354	6.59944	1.45863e-21	2.24885e-18	AT1G47960
c39557_g3_i2	9.89949	6.3688	1.64507e-21	2.49019e-18	AT2G35940
c26166_g1_i1	13.8971	5.73708	1.91467e-21	2.84654e-18	AT1G05260
c4581_g1_i1	9.13549	7.26796	2.21349e-21	3.23306e-18	AT2G13810
c52001_g2_i3	9.98997	6.06213	2.2645e-21	3.25053e-18	AT4G27290
c52001_g2_i1	10.5248	6.04944	2.46535e-21	3.47886e-18	AT4G27290
c39749_g1_i1	10.501	6.0256	2.90187e-21	4.02659e-18	AT1G29640
c31188_g1_i1	13.7893	5.62859	4.03376e-21	5.50542e-18	AT1G78780
c39436_g1_i1	10.4294	5.95364	4.74271e-21	6.36862e-18	AT4G30420
c41297_g1_i1	8.56439	9.44371	5.80536e-21	7.67182e-18	AT4G11650
c28411_g1_i1	9.8218	5.89326	7.22654e-21	9.40072e-18	AT2G41380
c39001_g1_i2	10.8866	5.51605	8.67941e-21	1.09996e-17	AT1G78990
c43908_g1_i1	9.65732	6.12585	8.7199e-21	1.09996e-17	AT3G15980
c43274_g1_i2	9.04164	6.93582	9.70814e-21	1.20634e-17	AT3G13227
c8135_g1_i1	9.02415	6.91832	1.09484e-20	1.34045e-17	AT3G18550
c40438_g1_i1	8.48499	9.03487	1.29278e-20	1.55986e-17	AT3G04070
c41617_g2_i1	13.5915	5.42934	1.57126e-20	1.86879e-17	AT1G57570
c8049_g1_i1	8.72664	7.15578	2.0198e-20	2.36843e-17	AT2G18660
c36314_g1_i1	13.5371	5.37454	2.29319e-20	2.65166e-17	AT2G28500
c8135_g1_i2	8.77195	6.90425	2.70802e-20	3.08844e-17	AT3G18550
c44148_g1_i1	9.07208	6.51359	2.74632e-20	3.0898e-17	AT3G52780
c20394_g1_i1	8.89999	6.50843	2.85617e-20	3.17054e-17	#N/A
c40759_g2_i1	10.6949	5.32304	3.24929e-20	3.55947e-17	AT4G25000
c41152_g1_i1	10.6411	5.26885	4.6982e-20	5.07985e-17	AT3G51680
c45179_g1_i1	10.0857	5.60816	5.04208e-20	5.38178e-17	AT5G19890
c46547_g3_i1	8.22457	8.81563	7.07164e-20	7.45253e-17	AT3G49960
c39269_g1_i1	8.20464	8.60344	9.52825e-20	9.91593e-17	AT3G12500
c49334_g1_i3	10.5341	5.16096	9.76239e-20	1.00342e-16	AT3G19000
c34220_g2_i1	8.26975	8.01456	1.00084e-19	1.01616e-16	AT4G34970
c34859_g1_i1	9.96599	5.48771	1.14774e-19	1.15127e-16	#N/A
c43590_g1_i6	8.89125	6.14319	1.16652e-19	1.15617e-16	AT5G13080
c4781_g1_i1	8.46634	7.06418	1.32127e-19	1.29415e-16	AT1G48910
c44959_g1_i1	10.4556	5.08181	1.67906e-19	1.62546e-16	AT5G06860
c50450_g1_i2	8.21702	7.68527	1.80291e-19	1.7253e-16	AT1G07750
c25689_g1_i1	13.2126	5.0472	2.13002e-19	2.01517e-16	#N/A
c62756_g1_i1	8.13988	7.989	2.17438e-19	2.03402e-16	AT4G23560
c49524_g1_i2	-8.60164	6.91046	2.20762e-19	2.04217e-16	AT3G01410
c43683_g2_i1	13.1842	5.01851	2.57321e-19	2.35421e-16	#N/A
c41239_g1_i1	8.06622	8.29576	2.67751e-19	2.42301e-16	AT1G68320
c48412_g2_i2	10.361	4.98626	3.20802e-19	2.85946e-16	AT4G19810
c52269_g1_i1	9.03392	5.81194	3.22851e-19	2.85946e-16	AT2G36690
c35008_g1_i1	8.49955	6.10727	4.48368e-19	3.92936e-16	#N/A
c41557_g1_i1	8.47434	6.49213	4.60177e-19	3.99083e-16	AT1G19900
c31215_g1_i1	13.0749	4.90814	5.47329e-19	4.69772e-16	AT1G29860
c40431_g1_i1	9.17307	5.24093	6.23109e-19	5.29357e-16	AT1G12740
c18285_g1_i1	13.0202	4.85288	7.91838e-19	6.65904e-16	#N/A
c47516_g1_i1	8.20022	6.79816	8.21972e-19	6.84333e-16	AT2G02950
c47022_g2_i1	9.09361	5.16093	1.07541e-18	8.86472e-16	AT3G47340
c44663_g1_i1	12.9745	4.80665	1.09077e-18	8.90311e-16	AT2G26710
c44405_g1_i1	8.22744	6.46542	1.16404e-18	9.32894e-16	AT2G44260
c16305_g1_i1	8.34569	6.23914	1.16535e-18	9.32894e-16	AT2G17880
c34839_g1_i1	9.61784	5.13712	1.24894e-18	9.9029e-16	AT2G31945
c20394_g1_i2	8.324	6.21741	1.34951e-18	1.05994e-15	#N/A
c37052_g1_i1	8.31498	6.33263	1.37276e-18	1.06812e-15	AT1G13700
c44018_g1_i2	10.1209	4.74376	1.6569e-18	1.27337e-15	AT1G29050
c36032_g1_i1	9.02965	5.0965	1.66713e-18	1.27337e-15	AT4G16260
c45510_g1_i1	8.0639	6.6619	2.09779e-18	1.58774e-15	AT5G58350
c34049_g1_i3	8.98724	5.05377	2.22472e-18	1.66864e-15	#N/A
c40290_g1_i1	8.22198	6.23954	2.60327e-18	1.93513e-15	AT2G17880
c47516_g1_i2	8.07858	6.41528	3.27001e-18	2.402e-15	AT2G02950
c46483_g1_i1	7.65367	8.43395	3.28903e-18	2.402e-15	AT5G18980
c42028_g1_i1	7.97246	6.40163	3.60687e-18	2.61122e-15	AT4G01720
c45965_g1_i1	8.91039	4.97632	3.77285e-18	2.68469e-15	AT3G07870
c39749_g1_i2	8.91039	4.97632	3.77285e-18	2.68469e-15	AT1G29640
c42204_g1_i1	12.7907	4.62066	3.81074e-18	2.68867e-15	AT1G03220
c2560_g2_i1	7.63841	8.06163	3.99587e-18	2.7956e-15	AT3G18570
c30845_g1_i1	8.89651	4.96233	4.14452e-18	2.87543e-15	AT4G21200
c50399_g6_i1	12.7499	4.57936	5.09128e-18	3.50309e-15	AT1G65790
c29410_g1_i1	-8.11574	6.61807	5.36763e-18	3.657e-15	AT3G26040
c41557_g2_i3	8.11545	6.1329	5.40282e-18	3.657e-15	AT1G75620
c43133_g1_i1	9.94139	4.56224	5.68805e-18	3.81902e-15	AT5G62680
c47575_g1_i11	12.7133	4.54223	6.52427e-18	4.34543e-15	AT5G50740
c63369_g1_i1	12.7106	4.53954	6.60675e-18	4.36544e-15	AT5G49450
c31435_g1_i1	8.08182	5.68858	7.8412e-18	5.14031e-15	AT5G50335
c44405_g1_i2	7.85374	6.45185	8.85294e-18	5.71778e-15	AT2G44260
c37889_g1_i1	12.6675	4.49582	8.85945e-18	5.71778e-15	#N/A
c48225_g2_i2	-13.003	4.87841	9.18193e-18	5.88032e-15	AT5G17610
c51024_g1_i1	9.32522	4.84198	9.27632e-18	5.89542e-15	AT4G12320
c44663_g1_i2	9.32306	4.8398	9.4683e-18	5.97185e-15	AT2G26710
c25581_g1_i1	7.40977	10.6998	9.56056e-18	5.98469e-15	#N/A
c42265_g3_i1	8.53469	5.31041	9.89902e-18	6.15032e-15	#N/A
c35647_g4_i2	12.6454	4.47345	1.0361e-17	6.38965e-15	AT5G56550
c43768_g2_i1	7.42197	8.72795	1.30074e-17	7.91643e-15	AT4G15480
c44087_g3_i1	7.49777	7.82856	1.30269e-17	7.91643e-15	AT3G22550
c50399_g4_i3	8.48194	5.25737	1.42369e-17	8.58909e-15	AT1G11340
c45276_g1_i2	9.24975	4.76578	1.55155e-17	9.29309e-15	AT1G68810
c47500_g2_i1	7.82736	5.95904	1.77489e-17	1.05549e-14	AT5G58500
c32081_g1_i1	12.5625	4.38934	1.82864e-17	1.07974e-14	AT1G17860
c42412_g1_i1	-9.63216	5.24149	1.90156e-17	1.11209e-14	AT2G21050
c47176_g2_i3	7.94454	5.70126	1.91013e-17	1.11209e-14	AT1G76690
c42189_g1_i1	7.36664	8.63576	1.94279e-17	1.12324e-14	AT2G27830
c39050_g1_i1	8.52455	4.98721	2.06581e-17	1.18613e-14	AT4G25700
c45276_g1_i4	9.20344	4.719	2.13107e-17	1.21522e-14	AT1G68810
c31657_g1_i1	-9.60612	5.21585	2.26783e-17	1.28441e-14	AT2G01610
c50553_g2_i2	-8.82556	5.3793	2.5507e-17	1.43485e-14	#N/A
c42651_g2_i1	7.31146	8.65421	2.71245e-17	1.51561e-14	AT5G10770
c28187_g1_i1	12.49	4.31583	2.96938e-17	1.6481e-14	AT4G13090
c78957_g1_i1	-8.37553	5.49512	3.43092e-17	1.89167e-14	AT3G28917
c34189_g3_i1	8.33825	5.11284	3.79092e-17	2.0764e-14	AT3G55240
c39001_g1_i3	8.33464	5.10922	3.88899e-17	2.1162e-14	AT1G78990
c24813_g1_i1	7.71005	5.84162	3.96412e-17	2.14307e-14	AT1G15385
c39436_g1_i3	8.33103	5.10559	3.98987e-17	2.14308e-14	AT4G30420
c34320_g1_i2	12.446	4.27115	4.05502e-17	2.16411e-14	#N/A
c33707_g1_i1	-8.20756	5.73065	4.28923e-17	2.27452e-14	AT5G48500
c34565_g1_i1	9.09853	4.61299	4.35335e-17	2.29012e-14	AT1G32170
c35647_g4_i1	12.4332	4.25813	4.37366e-17	2.29012e-14	AT5G56550
c33380_g2_i1	7.82043	5.57689	4.46313e-17	2.32236e-14	AT1G68320
c30755_g1_i1	7.18237	9.58391	5.11591e-17	2.6455e-14	AT1G17860
c45509_g1_i3	7.18607	9.06166	5.3088e-17	2.7283e-14	AT2G35940
c41588_g1_i1	7.77402	5.79107	5.57764e-17	2.84288e-14	AT1G68440
c40438_g2_i1	8.28138	5.05563	5.60005e-17	2.84288e-14	#N/A
c34306_g1_i1	-8.1639	5.68758	5.77806e-17	2.91547e-14	#N/A
c40957_g3_i1	9.04701	4.5609	6.19303e-17	3.10603e-14	AT3G06490
c33163_g1_i1	-8.28414	5.40509	6.3627e-17	3.15746e-14	AT1G62500
c42189_g1_i2	7.22065	7.93085	6.37144e-17	3.15746e-14	AT2G27830
c16322_g1_i1	12.3774	4.20143	6.4408e-17	3.17295e-14	#N/A
c35974_g1_i1	9.52904	4.14421	9.32294e-17	4.56577e-14	AT1G29290
c43203_g3_i1	-12.6514	4.53364	1.00236e-16	4.88019e-14	AT4G38970
c48412_g2_i1	12.2983	4.12101	1.09972e-16	5.32308e-14	AT4G19810
c42142_g1_i1	-12.6206	4.50345	1.23645e-16	5.95033e-14	#N/A
c48412_g1_i1	9.46492	4.07908	1.44068e-16	6.89334e-14	AT1G65790
c42109_g1_i3	7.50262	5.5193	1.59491e-16	7.58769e-14	AT4G36850
c41389_g1_i8	8.89794	4.41009	1.70844e-16	8.08059e-14	AT2G23620
c41712_g1_i1	8.21534	4.67555	1.71793e-16	8.08059e-14	AT2G45510
c37213_g1_i1	12.2258	4.04725	1.80407e-16	8.4381e-14	AT5G09360
c43726_g1_i1	7.17464	6.73029	1.83276e-16	8.52439e-14	AT2G30590
c8203_g1_i1	-12.5597	4.44389	1.85535e-16	8.58151e-14	#N/A
c35841_g1_i1	7.1626	7.04797	1.87372e-16	8.61862e-14	AT1G80920
c29164_g2_i1	-12.554	4.43835	1.93397e-16	8.84687e-14	AT3G08900
c31619_g1_i1	-7.03598	8.6337	2.0062e-16	9.12712e-14	#N/A
c50631_g2_i1	-9.28156	4.89672	2.05743e-16	9.30929e-14	AT5G25620
c43469_g1_i1	7.11012	7.29085	2.13718e-16	9.61791e-14	AT1G67340
c42932_g1_i1	-7.03019	8.47405	2.26098e-16	1.01203e-13	AT2G46950
c37107_g1_i1	-7.46965	6.14625	2.39137e-16	1.06172e-13	AT5G08020
c79017_g1_i1	7.35834	5.78761	2.39748e-16	1.06172e-13	AT1G75750
c44663_g1_i3	7.80853	4.83756	2.47042e-16	1.08822e-13	AT2G26710
c40175_g1_i1	7.05591	7.54787	2.48452e-16	1.08868e-13	AT5G62360
c31565_g1_i1	9.37862	3.99134	2.6233e-16	1.14308e-13	#N/A
c43270_g1_i1	-12.5078	4.39325	2.63614e-16	1.14308e-13	AT2G33310
c33098_g1_i2	12.1689	3.98935	2.67143e-16	1.1476e-13	#N/A
c50450_g1_i1	8.83249	4.34383	2.67414e-16	1.1476e-13	AT1G07750
c79596_g1_i1	7.43333	5.76995	2.69906e-16	1.15236e-13	AT2G22860
c42927_g2_i1	7.12289	6.71933	2.7945e-16	1.18702e-13	AT5G49760
c45509_g1_i2	6.92967	8.98511	2.96275e-16	1.2521e-13	AT2G35940
c42927_g1_i1	7.16732	6.54822	3.06389e-16	1.28831e-13	AT5G49750
c32459_g1_i1	8.03067	4.80323	3.10375e-16	1.29851e-13	#N/A
c47849_g1_i1	7.08351	6.79543	3.20022e-16	1.33217e-13	#N/A
c39859_g1_i2	-12.4782	4.36433	3.22696e-16	1.33662e-13	AT2G28580
c42390_g1_i1	7.06814	6.78012	3.55409e-16	1.46483e-13	AT2G01890
c34189_g3_i2	9.32745	3.93929	3.65787e-16	1.50018e-13	#N/A
c34540_g1_i1	7.65805	5.09551	4.42333e-16	1.80522e-13	AT3G09950
c40314_g1_i1	7.00336	7.07372	4.56587e-16	1.8543e-13	AT1G27730
c49153_g1_i1	9.29503	3.90631	4.59431e-16	1.85679e-13	#N/A
c36306_g2_i1	7.11568	6.24351	4.74235e-16	1.89246e-13	AT4G25810
c50257_g5_i1	-12.4218	4.30924	4.75075e-16	1.89246e-13	AT3G14740
c42870_g1_i1	8.7479	4.25814	4.75075e-16	1.89246e-13	AT3G07130
c42109_g1_i2	7.69778	4.72607	5.26174e-16	2.08571e-13	AT4G36850
c49607_g4_i1	7.02919	6.62602	5.28598e-16	2.08571e-13	AT1G01490
c80474_g1_i1	12.0564	3.87465	5.68838e-16	2.2339e-13	AT2G38830
c37663_g1_i1	9.24924	3.85969	6.27798e-16	2.4424e-13	AT2G43820
c42619_g1_i1	9.24924	3.85969	6.27798e-16	2.4424e-13	AT2G02060
c39660_g1_i1	7.43567	5.04043	6.44568e-16	2.49598e-13	AT5G22250
c44758_g1_i3	-12.3695	4.25827	6.67031e-16	2.56748e-13	AT2G38000
c46747_g2_i1	6.84538	8.15491	6.692e-16	2.56748e-13	AT3G47510
c34313_g1_i1	7.02236	6.30774	7.23381e-16	2.76262e-13	AT2G05910
c33026_g1_i1	9.22364	3.83361	7.51619e-16	2.85735e-13	AT2G31945
c42858_g2_i2	6.91909	7.10087	7.85261e-16	2.97168e-13	AT5G06060
c48662_g1_i1	-7.20466	6.16986	8.6451e-16	3.25678e-13	AT5G60700
c42109_g1_i4	7.25695	5.49448	8.87194e-16	3.30165e-13	AT4G36850
c33380_g1_i1	8.65459	4.16355	8.88318e-16	3.30165e-13	AT1G25340
c50108_g1_i3	8.65459	4.16355	8.88318e-16	3.30165e-13	AT3G18180
c42099_g2_i1	-7.56027	5.40586	9.10953e-16	3.36988e-13	#N/A
c45509_g1_i1	6.98783	6.27333	9.14772e-16	3.36988e-13	AT2G35940
c50179_g1_i1	6.94913	6.42094	1.06541e-15	3.90753e-13	AT5G67090
c39319_g1_i1	8.62327	4.13178	1.09824e-15	4.01028e-13	AT1G30370
c18124_g1_i1	11.9569	3.77313	1.11125e-15	4.04005e-13	AT4G19810
c40177_g1_i1	7.53861	4.78515	1.22222e-15	4.42419e-13	AT2G40100
c48101_g1_i2	7.32928	5.08445	1.26564e-15	4.56152e-13	AT1G17710
c23845_g1_i1	6.82052	7.08085	1.42448e-15	5.11186e-13	AT3G04720
c46273_g2_i2	-12.2536	4.14545	1.4595e-15	5.21504e-13	AT3G54070
c39001_g1_i1	11.9067	3.72193	1.56369e-15	5.56345e-13	AT1G32910
c41769_g1_i1	-8.97068	4.59218	1.67821e-15	5.9326e-13	AT4G02810
c44971_g1_i1	-7.66808	5.19967	1.68169e-15	5.9326e-13	AT3G42660
c47575_g1_i7	11.8881	3.70286	1.78283e-15	6.26284e-13	AT5G50740
c29307_g1_i1	6.77349	7.1081	1.83465e-15	6.41781e-13	AT2G32210
c50450_g1_i4	6.82625	6.53941	1.84668e-15	6.43286e-13	AT1G07750
c37713_g1_i1	7.85595	4.31269	1.96947e-15	6.80466e-13	AT4G00430
c40956_g1_i1	-6.8203	7.22361	1.97749e-15	6.80466e-13	AT1G73590
c32085_g1_i2	-6.89167	6.71356	1.97793e-15	6.80466e-13	AT4G21570
c47153_g1_i1	7.43568	4.87215	2.00045e-15	6.85382e-13	AT5G14570
c33406_g1_i1	11.8692	3.68353	2.03623e-15	6.91943e-13	AT5G58260
c42149_g1_i1	11.8692	3.68353	2.03623e-15	6.91943e-13	AT4G01250
c47055_g2_i1	-7.63521	5.16742	2.10064e-15	7.10928e-13	AT1G72210
c35452_g1_i1	7.84343	4.30004	2.11936e-15	7.14361e-13	AT2G32300
c44156_g2_i6	-7.76436	4.89475	2.16764e-15	7.26041e-13	#N/A
c31215_g2_i1	11.8596	3.67377	2.17758e-15	7.26041e-13	#N/A
c50637_g1_i1	7.03417	5.46356	2.18017e-15	7.26041e-13	AT2G48020
c50181_g1_i1	-12.1929	4.08642	2.21191e-15	7.32866e-13	AT1G68040
c47575_g1_i14	11.8548	3.66886	2.22707e-15	7.32866e-13	AT5G50740
c40936_g1_i1	11.8548	3.66886	2.22707e-15	7.32866e-13	AT1G54470
c32178_g1_i1	7.11802	5.24904	2.24398e-15	7.3552e-13	AT5G49690
c41960_g1_i2	6.6539	7.76884	2.45427e-15	8.01294e-13	AT2G33830
c44191_g5_i1	6.76915	6.44517	2.54958e-15	8.2916e-13	AT3G61220
c42265_g2_i1	7.71601	4.48605	2.61754e-15	8.47951e-13	AT4G38770
c43298_g1_i1	-8.90011	4.52322	2.72174e-15	8.78288e-13	AT5G23960
c25386_g2_i1	6.88953	5.84148	2.87378e-15	9.23771e-13	AT3G02310
c37213_g1_i2	8.99555	3.60102	3.44719e-15	1.10383e-12	AT5G09360
c34570_g1_i1	6.83199	6.01513	3.4926e-15	1.11409e-12	AT1G23390
c47592_g10_i1	6.68188	6.81073	3.54954e-15	1.12793e-12	AT3G21550
c49607_g9_i1	6.72095	6.43469	3.76877e-15	1.19304e-12	AT1G01490
c50631_g4_i1	-12.1104	4.00624	3.81567e-15	1.20331e-12	#N/A
c38267_g1_i1	6.73601	6.52177	3.84634e-15	1.2084e-12	AT2G14095
c41663_g2_i1	6.73052	6.51631	3.98544e-15	1.2474e-12	AT4G27450
c47575_g1_i2	8.41144	3.91672	4.60748e-15	1.43669e-12	#N/A
c50399_g4_i2	7.13665	4.89123	4.6963e-15	1.45892e-12	AT1G11340
c41960_g1_i1	6.58091	7.25792	5.42386e-15	1.67867e-12	AT1G28330
c51142_g1_i3	6.69866	6.12728	5.45791e-15	1.68296e-12	AT5G65140
c42109_g1_i1	6.97518	4.99104	5.75072e-15	1.7667e-12	AT4G36850
c47624_g1_i1	6.77503	5.66328	5.83312e-15	1.78543e-12	AT3G13110
c45682_g1_i1	-7.23162	5.33916	5.99043e-15	1.82686e-12	AT4G25980
c29124_g1_i1	7.09298	4.98415	6.02247e-15	1.82993e-12	AT1G80160
c41128_g6_i1	8.36591	3.87045	6.27757e-15	1.90051e-12	AT5G33370
c40605_g1_i1	7.66645	4.12106	7.05976e-15	2.12956e-12	#N/A
c42149_g1_i2	11.6759	3.48578	7.53407e-15	2.26444e-12	AT4G01250
c33406_g1_i5	8.33617	3.84021	7.65432e-15	2.2923e-12	AT5G58260
c39635_g1_i1	7.29993	4.32523	7.72689e-15	2.30574e-12	AT5G11070
c51191_g1_i3	7.29683	4.3221	7.95412e-15	2.3607e-12	AT3G13790
c33406_g1_i6	8.33187	3.83584	7.96777e-15	2.3607e-12	AT5G58260
c50113_g1_i1	6.4497	8.4192	8.09855e-15	2.39094e-12	AT5G47560
c24545_g1_i2	6.55079	6.65257	8.16262e-15	2.40134e-12	AT1G52565
c37828_g1_i1	11.6539	3.46331	8.5619e-15	2.50993e-12	AT5G13080
c39106_g1_i1	6.76572	5.44279	8.68912e-15	2.53829e-12	AT5G47610
c46136_g1_i2	-7.17214	5.28083	8.93069e-15	2.59974e-12	AT5G40330
c43192_g2_i1	11.6373	3.44622	9.74607e-15	2.81979e-12	AT2G39210
c42736_g1_i1	6.8256	5.4247	9.75435e-15	2.81979e-12	AT5G48850
c46324_g1_i2	-6.74727	6.16075	9.88838e-15	2.84864e-12	AT2G16440
c25816_g2_i1	11.6204	3.42893	1.08235e-14	3.0966e-12	AT5G67190
c42619_g1_i2	11.6204	3.42893	1.08235e-14	3.0966e-12	AT2G02060
c173_g1_i1	6.43205	7.74516	1.11094e-14	3.16751e-12	AT3G51860
c41835_g1_i3	8.27478	3.77778	1.15195e-14	3.27324e-12	AT1G80840
c44313_g1_i2	7.49503	4.26304	1.16854e-14	3.30694e-12	AT5G17600
c37120_g1_i1	11.609	3.41729	1.17176e-14	3.30694e-12	AT3G53980
c32909_g1_i1	6.86354	5.1009	1.27786e-14	3.5942e-12	AT5G41761
c19994_g1_i1	8.25676	3.75943	1.30659e-14	3.66264e-12	AT1G74360
c50399_g4_i1	7.17028	4.41449	1.46205e-14	4.08467e-12	AT1G11340
c43255_g1_i1	6.41083	7.10819	1.51362e-14	4.2146e-12	AT1G61800
c38026_g1_i1	7.15857	4.4027	1.58696e-14	4.40408e-12	AT3G24420
c46738_g2_i1	7.67765	3.72916	1.61761e-14	4.47423e-12	AT4G11900
c48198_g1_i1	8.76056	3.36078	1.66515e-14	4.59046e-12	#N/A
c51869_g1_i1	6.68604	5.50751	1.67373e-14	4.59889e-12	AT5G25930
c43161_g1_i1	7.11804	4.55288	1.72599e-14	4.7269e-12	AT4G31240
c8806_g1_i1	7.66367	3.71496	1.803e-14	4.9216e-12	AT5G39670
c50113_g1_i2	6.3277	8.38143	1.86643e-14	5.07811e-12	AT5G47560
c50171_g2_i1	8.74265	3.34244	1.91253e-14	5.18658e-12	AT5G46330
c35519_g1_i1	7.41884	4.18609	1.94697e-14	5.26284e-12	AT4G13395
c41105_g1_i1	-8.6038	4.23447	1.97815e-14	5.32612e-12	AT2G34060
c38387_g1_i1	-6.46134	6.91661	1.98318e-14	5.32612e-12	AT2G25060
c34752_g1_i1	6.59931	5.55221	2.05731e-14	5.50744e-12	AT5G40690
c43714_g1_i1	6.91674	4.67058	2.07648e-14	5.54094e-12	AT1G07150
c49876_g2_i1	6.28393	8.58033	2.25485e-14	5.99769e-12	#N/A
c50579_g1_i3	-7.02793	5.13961	2.35065e-14	6.2326e-12	AT4G27220
c37419_g1_i1	11.5026	3.30807	2.39677e-14	6.33471e-12	AT1G55920
c45682_g1_i3	-6.64854	5.86016	2.55893e-14	6.7419e-12	AT4G25980
c35680_g1_i1	6.24787	9.63484	2.60326e-14	6.83704e-12	AT4G36740
c48101_g2_i2	6.67329	5.27264	2.73121e-14	7.15054e-12	AT1G17710
c47643_g1_i5	-7.79383	4.36871	2.75037e-14	7.17812e-12	#N/A
c36434_g1_i1	11.4716	3.27622	2.93255e-14	7.62968e-12	#N/A
c46273_g2_i4	-11.8063	3.7119	2.94866e-14	7.64767e-12	AT3G54070
c40838_g1_i1	6.3938	6.21661	3.08459e-14	7.97538e-12	AT5G23240
c42537_g1_i1	8.66867	3.26666	3.10891e-14	8.01338e-12	AT5G06900
c50897_g1_i1	6.33041	6.69238	3.14601e-14	8.08398e-12	AT1G09970
c48330_g1_i3	7.43996	3.89173	3.23316e-14	8.28236e-12	AT3G48520
c35944_g1_i1	-7.76662	4.34225	3.27792e-14	8.37126e-12	AT1G20160
c42181_g1_i1	-11.7822	3.68871	3.38655e-14	8.61921e-12	AT2G38290
c39135_g2_i1	11.4527	3.25676	3.39571e-14	8.61921e-12	#N/A
c50413_g1_i5	8.64957	3.24708	3.49769e-14	8.85106e-12	AT2G45550
c35732_g1_i1	6.23216	8.01363	3.67603e-14	9.27417e-12	AT4G02380
c45862_g1_i1	11.4335	3.23704	3.82438e-14	9.61929e-12	AT1G22360
c47425_g1_i3	6.47664	5.66135	3.87268e-14	9.71145e-12	AT1G78950
c46519_g2_i2	6.81051	4.70097	4.02866e-14	1.00723e-11	AT1G02860
c50171_g2_i6	8.63021	3.22723	4.06076e-14	1.01206e-11	AT3G47570
c32085_g1_i1	-6.70471	5.54316	4.07229e-14	1.01206e-11	AT1G11200
c38696_g1_i1	-6.29683	7.3817	4.1129e-14	1.01911e-11	AT3G46940
c44191_g2_i3	8.08347	3.58296	4.18358e-14	1.03354e-11	AT3G61220
c16157_g1_i1	-11.7479	3.65559	4.28418e-14	1.05526e-11	AT1G53130
c46797_g1_i2	-11.7454	3.6532	4.38745e-14	1.07751e-11	AT2G26560
c50794_g4_i2	6.25425	7.09582	4.40434e-14	1.07848e-11	AT5G49630
c29717_g1_i1	6.43497	5.50883	4.48428e-14	1.09387e-11	#N/A
c23278_g1_i1	7.5262	3.57519	4.49346e-14	1.09387e-11	#N/A
c43436_g2_i1	8.61059	3.20711	4.58325e-14	1.11062e-11	AT1G13110
c35336_g1_i1	8.06805	3.56723	4.6023e-14	1.11062e-11	AT2G29420
c36116_g1_i1	8.06805	3.56723	4.6023e-14	1.11062e-11	#N/A
c41235_g1_i1	-6.37447	6.57939	4.70153e-14	1.13044e-11	AT5G60800
c48198_g1_i5	11.4009	3.20358	4.72515e-14	1.13044e-11	#N/A
c33259_g1_i1	8.60399	3.20034	4.72515e-14	1.13044e-11	AT1G11530
c42651_g4_i1	6.79769	4.39974	4.83749e-14	1.154e-11	#N/A
c42827_g1_i1	-6.47504	6.07159	4.94475e-14	1.17621e-11	AT3G21420
c41631_g1_i3	6.7861	4.53947	4.96948e-14	1.17873e-11	AT3G12920
c47156_g1_i1	6.16464	8.58704	5.07727e-14	1.20088e-11	AT3G48990
c33414_g1_i1	-6.59994	5.69885	5.18076e-14	1.22103e-11	AT4G13266
c43050_g1_i1	7.50545	3.55407	5.19183e-14	1.22103e-11	AT3G06390
c46324_g1_i1	-6.54022	5.75393	5.30529e-14	1.2442e-11	AT2G07690
c22409_g1_i4	11.381	3.18312	5.34306e-14	1.24829e-11	AT3G11340
c44706_g2_i1	6.1295	10.6407	5.35269e-14	1.24829e-11	AT5G50260
c39777_g1_i1	6.50467	5.25632	5.38316e-14	1.25189e-11	AT3G60280
c42356_g1_i1	7.2646	4.03021	5.48595e-14	1.27224e-11	AT5G06320
c41128_g3_i1	8.58401	3.17984	5.51108e-14	1.27451e-11	AT5G33370
c49334_g1_i2	8.04196	3.54064	5.58513e-14	1.28806e-11	AT3G19000
c34220_g1_i1	7.35433	3.80494	5.75755e-14	1.32416e-11	#N/A
c18480_g1_i2	-8.44394	4.07928	5.78428e-14	1.32664e-11	AT1G71140
c20524_g1_i1	6.13335	8.95126	5.82808e-14	1.33301e-11	AT5G11580
c42003_g3_i1	-6.93773	4.79652	6.05153e-14	1.38033e-11	AT5G60020
c50563_g2_i1	-6.46374	5.78426	6.36889e-14	1.44875e-11	AT2G27230
c50553_g2_i1	-7.2603	4.40326	6.39213e-14	1.45007e-11	#N/A
c26922_g1_i1	-11.674	3.58445	6.97566e-14	1.57815e-11	AT3G46940
c47253_g2_i9	-7.11288	4.65685	7.0816e-14	1.59777e-11	AT4G26970
c45747_g1_i3	-11.6714	3.58194	7.15232e-14	1.60451e-11	#N/A
c49195_g2_i1	8.00464	3.50258	7.15232e-14	1.60451e-11	AT1G12570
c31847_g1_i1	7.22623	3.99143	7.16927e-14	1.60451e-11	#N/A
c34888_g1_i1	7.21844	3.98354	7.43376e-14	1.65924e-11	AT4G11650
c42925_g1_i1	6.8979	4.33146	7.58426e-14	1.68831e-11	AT4G27450
c36464_g2_i1	7.44679	3.49437	7.71251e-14	1.71228e-11	AT3G46890
c50579_g1_i1	-7.22171	4.3658	8.27044e-14	1.83126e-11	AT4G26090
c47148_g1_i1	-6.52855	5.62891	8.38701e-14	1.85215e-11	AT1G44900
c41959_g1_i1	6.58005	4.71054	8.49286e-14	1.87056e-11	AT4G19170
c34794_g1_i1	11.3127	3.11277	8.5901e-14	1.88699e-11	AT3G12900
c30270_g1_i1	6.39185	5.407	8.86182e-14	1.94155e-11	#N/A
c32051_g1_i1	6.93566	3.95764	9.09451e-14	1.98731e-11	AT1G61110
c47655_g1_i1	6.04139	18.0702	9.14716e-14	1.99358e-11	#N/A
c42433_g1_i1	6.08646	8.06799	9.64307e-14	2.09617e-11	AT2G01670
c38879_g1_i1	6.36002	5.24972	9.67567e-14	2.09778e-11	AT5G11620
c50573_g7_i4	-8.36463	4.00245	9.79639e-14	2.11844e-11	AT5G66850
c33406_g1_i2	7.95519	3.45212	9.95814e-14	2.14675e-11	AT5G58260
c46496_g1_i1	-6.57773	5.27005	9.97888e-14	2.14675e-11	AT2G40550
c39414_g1_i1	-6.86251	4.72327	1.00486e-13	2.15618e-11	AT1G11220
c47983_g1_i1	6.16517	6.55224	1.00821e-13	2.15779e-11	AT1G26190
c37205_g1_i1	11.2844	3.08365	1.04545e-13	2.23177e-11	AT3G04720
c43412_g1_i1	7.94396	3.44067	1.07655e-13	2.29228e-11	AT1G03220
c47658_g1_i1	6.15478	6.44566	1.09314e-13	2.32167e-11	AT1G72520
c47643_g1_i3	-11.6045	3.51752	1.10504e-13	2.34097e-11	#N/A
c37877_g1_i1	11.27	3.06887	1.11716e-13	2.36064e-11	AT5G36110
c39470_g1_i2	8.47248	3.06535	1.15503e-13	2.43448e-11	#N/A
c39432_g1_i1	-11.5962	3.50959	1.16454e-13	2.44216e-11	AT3G28420
c42662_g1_i1	7.93265	3.42912	1.16454e-13	2.44216e-11	#N/A
c42378_g1_i1	-6.30667	5.98793	1.19838e-13	2.50682e-11	AT5G46280
c37792_g1_i1	6.1002	6.99358	1.20164e-13	2.50732e-11	AT3G09925
c46975_g1_i3	6.00744	10.7835	1.21315e-13	2.52503e-11	#N/A
c47767_g1_i1	-11.5851	3.49896	1.26051e-13	2.61488e-11	AT1G70210
c44107_g1_i1	6.0459	7.82085	1.2626e-13	2.61488e-11	AT3G26320
c47813_g1_i1	6.6454	4.39825	1.29284e-13	2.67086e-11	AT5G59730
c43306_g1_i1	8.45058	3.04285	1.32127e-13	2.72283e-11	AT5G47910
c38972_g1_i1	6.26971	5.34441	1.36324e-13	2.80239e-11	AT1G20190
c41739_g1_i2	6.83744	4.07916	1.38554e-13	2.84121e-11	AT1G29280
c50033_g1_i2	6.49647	4.62689	1.48725e-13	3.04228e-11	AT1G47480
c42652_g1_i2	-7.53891	4.12139	1.5093e-13	3.07982e-11	AT4G16270
c51142_g3_i1	-6.99558	4.54275	1.53767e-13	3.13005e-11	AT3G63010
c41631_g1_i1	6.60948	4.3622	1.63765e-13	3.32543e-11	AT3G12920
c50413_g1_i4	11.2112	3.0082	1.67926e-13	3.40163e-11	AT2G45550
c43161_g1_i2	6.38762	4.81759	1.7178e-13	3.47124e-11	AT4G31240
c47425_g1_i2	6.15781	5.91211	1.80843e-13	3.64554e-11	AT1G78950
c51960_g4_i5	-8.27245	3.91329	1.81293e-13	3.64578e-11	AT5G26760
c18481_g1_i1	11.1961	2.99263	1.86432e-13	3.74009e-11	#N/A
c46764_g1_i1	6.03588	6.94636	1.92328e-13	3.8422e-11	AT1G54730
c43418_g2_i4	-8.26415	3.90527	1.92445e-13	3.8422e-11	AT1G19390
c47767_g1_i2	-6.95927	4.50747	1.96681e-13	3.91385e-11	AT5G65420
c34406_g1_i1	6.58195	4.33456	1.96974e-13	3.91385e-11	AT1G65690
c39435_g1_i1	6.58514	4.18612	2.02243e-13	4.00898e-11	AT1G72310
c34337_g1_i1	6.06259	6.35446	2.02806e-13	4.0106e-11	#N/A
c6079_g1_i1	11.1808	2.97689	2.07206e-13	4.08789e-11	#N/A
c46913_g1_i1	-6.70276	4.82228	2.09442e-13	4.12225e-11	AT5G59590
c31797_g1_i3	11.1731	2.96896	2.14686e-13	4.20557e-11	AT3G03530
c37541_g1_i1	11.1731	2.96896	2.14686e-13	4.20557e-11	AT2G16060
c46961_g1_i1	5.93543	8.66247	2.28996e-13	4.47537e-11	AT3G11660
c18480_g1_i1	-8.23471	3.87684	2.30687e-13	4.49786e-11	AT1G71140
c34828_g1_i1	11.1576	2.95296	2.38968e-13	4.64844e-11	AT4G34230
c43418_g2_i3	-7.06119	4.21026	2.41145e-13	4.67985e-11	AT1G79670
c44156_g2_i9	-6.729	4.59349	2.43787e-13	4.72011e-11	#N/A
c42265_g2_i2	8.35947	2.94917	2.47722e-13	4.78517e-11	AT4G38770
c45747_g1_i1	-11.4815	3.39946	2.5018e-13	4.82147e-11	#N/A
c36423_g1_i2	-7.04937	4.19883	2.61492e-13	5.02783e-11	AT3G51480
c40343_g1_i1	6.53062	4.42033	2.63584e-13	5.05637e-11	AT1G48300
c45276_g1_i1	7.80819	3.30201	2.64835e-13	5.05707e-11	AT1G68810
c36306_g1_i1	7.80819	3.30201	2.64835e-13	5.05707e-11	AT4G25810
c51638_g1_i3	6.70661	4.13896	2.74602e-13	5.23157e-11	#N/A
c45269_g1_i1	-6.41944	5.11562	2.87583e-13	5.46637e-11	AT2G40480
c49045_g1_i1	-8.20249	3.84574	2.89209e-13	5.48475e-11	AT1G48100
c49290_g1_i2	8.32777	2.91656	2.97124e-13	5.62206e-11	AT2G24580
c46975_g1_i6	5.86059	11.4031	3.09921e-13	5.85091e-11	AT5G37370
c29164_g1_i1	-7.02199	4.17236	3.13235e-13	5.90008e-11	AT3G02230
c43418_g2_i5	-6.88807	4.43838	3.14661e-13	5.91357e-11	#N/A
c41974_g4_i2	6.73507	3.75499	3.42012e-13	6.4131e-11	AT2G46870
c50573_g7_i23	-11.4298	3.34995	3.53786e-13	6.60414e-11	AT5G66850
c45276_g1_i3	7.2172	3.26043	3.53786e-13	6.60414e-11	AT1G68810
c39436_g1_i2	8.30354	2.89162	3.57581e-13	6.66004e-11	AT4G30420
c41391_g1_i1	-7.40412	3.99109	3.70639e-13	6.88344e-11	AT3G02500
c22409_g1_i1	11.0939	2.88715	3.71229e-13	6.88344e-11	AT3G11340
c45747_g1_i4	-11.4142	3.33506	3.86538e-13	7.14858e-11	#N/A
c48411_g1_i1	-6.8577	4.40894	3.87551e-13	7.14858e-11	AT1G08440
c24904_g1_i1	5.93021	6.70605	3.88104e-13	7.14858e-11	ATCG00280
c33690_g1_i1	-11.4111	3.33206	3.98185e-13	7.31808e-11	#N/A
c15321_g1_i1	7.18493	3.22752	4.35507e-13	7.98637e-11	#N/A
c37828_g1_i3	11.0609	2.8531	4.48649e-13	8.20929e-11	AT3G01970
c31253_g1_i1	6.69326	3.71273	4.51915e-13	8.25092e-11	AT1G01380
c32876_g1_i1	8.26222	2.84907	4.66174e-13	8.49263e-11	AT1G70840
c45750_g1_i1	-6.12767	5.64534	4.80803e-13	8.74001e-11	AT1G73590
c46747_g6_i7	5.88903	6.89565	4.83936e-13	8.77779e-11	AT1G01340
c46975_g1_i1	5.79397	10.7424	4.85684e-13	8.79036e-11	AT5G37370
c42619_g1_i3	11.0441	2.83577	5.03529e-13	9.09355e-11	#N/A
c43491_g1_i1	6.02202	5.66491	5.11597e-13	9.20474e-11	AT3G26590
c51142_g2_i1	-6.44214	4.78461	5.11896e-13	9.20474e-11	AT4G26200
c22070_g1_i1	8.24535	2.8317	5.23431e-13	9.39186e-11	AT2G27550
c46747_g4_i1	6.43237	4.18441	5.32159e-13	9.52794e-11	#N/A
c36423_g1_i3	-7.34606	3.93507	5.43742e-13	9.6811e-11	AT3G51480
c31797_g1_i2	11.0357	2.82702	5.44202e-13	9.6811e-11	AT3G03530
c32899_g2_i1	11.0357	2.82702	5.44202e-13	9.6811e-11	AT1G73360
c44530_g2_i1	5.79773	8.98529	5.46119e-13	9.69449e-11	AT1G06570
c20418_g1_i1	5.89583	6.41945	5.54362e-13	9.80109e-11	AT4G12800
c44086_g2_i4	6.62849	3.86847	5.54479e-13	9.80109e-11	#N/A
c39436_g1_i4	11.0272	2.81823	5.65883e-13	9.98149e-11	AT4G30420
c50399_g2_i2	7.69224	3.18344	5.72615e-13	1.00576e-10	AT4G27290
c40908_g1_i2	7.69224	3.18344	5.72615e-13	1.00576e-10	AT3G14300
c45298_g2_i2	6.21165	4.7295	5.83228e-13	1.02224e-10	AT1G25550
c40584_g2_i1	-6.54239	4.66639	6.08462e-13	1.06423e-10	AT1G75430
c41627_g1_i1	6.41866	4.01876	6.10756e-13	1.06601e-10	AT4G34320
c43282_g1_i1	5.87525	6.4817	6.34664e-13	1.10542e-10	AT3G19000
c37135_g1_i1	11.01	2.80048	6.36838e-13	1.10689e-10	AT3G13130
c49524_g1_i3	-5.97578	6.13259	6.38767e-13	1.10793e-10	AT3G01410
c47425_g1_i1	5.94713	5.62928	6.54065e-13	1.1321e-10	AT1G78950
c50171_g2_i2	8.21101	2.79632	6.62621e-13	1.14453e-10	AT5G46330
c39407_g1_i1	6.01127	5.30213	6.71168e-13	1.1569e-10	AT2G28200
c41403_g2_i1	5.9328	5.75976	6.86637e-13	1.17746e-10	AT4G35600
c43363_g1_i2	11.0013	2.79152	6.89556e-13	1.17746e-10	AT1G54070
c43512_g1_i1	11.0013	2.79152	6.89556e-13	1.17746e-10	AT3G46600
c46960_g2_i1	-11.3272	3.25184	6.90166e-13	1.17746e-10	AT3G29670
c45432_g1_i1	7.11816	3.15938	6.90166e-13	1.17746e-10	AT1G70520
c48938_g1_i1	-8.06589	3.71411	7.04821e-13	1.2e-10	AT1G02460
c42870_g2_i3	7.11131	3.15239	7.12226e-13	1.21013e-10	AT3G07130
c33406_g1_i3	10.9926	2.78251	7.17702e-13	1.21478e-10	AT5G58260
c20005_g1_i1	-6.51777	4.6425	7.17963e-13	1.21478e-10	AT1G09750
c48411_g1_i3	-6.56615	4.43561	7.19341e-13	1.21478e-10	AT1G08440
c43330_g1_i1	-7.29829	3.88904	7.46958e-13	1.25887e-10	AT5G03870
c35592_g1_i1	8.18472	2.76922	7.77861e-13	1.3083e-10	AT4G34230
c42283_g1_i1	6.25402	4.59098	7.80705e-13	1.31044e-10	AT2G40000
c36472_g1_i1	7.64451	3.13459	7.83192e-13	1.31197e-10	AT2G28710
c47012_g5_i1	-6.74844	4.30315	8.02286e-13	1.34125e-10	#N/A
c46273_g2_i6	-8.04424	3.69328	8.08534e-13	1.34629e-10	AT3G54070
c44191_g2_i2	6.86097	3.62173	8.08534e-13	1.34629e-10	AT3G61220
c34703_g1_i1	6.16271	4.76329	8.4429e-13	1.40193e-10	AT5G02160
c42804_g2_i1	5.7885	6.91336	8.45316e-13	1.40193e-10	AT4G22110
c38125_g1_i1	-6.73895	4.29397	8.52375e-13	1.41082e-10	AT3G15680
c50794_g10_i7	-8.03695	3.68627	8.66598e-13	1.43152e-10	AT5G27740
c44566_g1_i2	5.86176	6.1053	8.79002e-13	1.44913e-10	AT4G11910
c47767_g3_i1	-11.2867	3.21323	8.90197e-13	1.46469e-10	AT1G70210
c35716_g1_i1	5.78879	6.78159	9.14662e-13	1.50198e-10	AT2G16990
c49933_g1_i1	-6.35413	4.6992	9.22964e-13	1.51263e-10	AT2G41820
c46697_g1_i1	-6.06056	5.39045	9.43816e-13	1.54376e-10	AT1G66180
c40605_g2_i1	6.83571	3.59613	9.73835e-13	1.58974e-10	AT2G23290
c46829_g1_i1	6.57546	3.59362	9.96989e-13	1.62435e-10	AT3G55800
c44758_g1_i7	-11.2661	3.19353	1.0135e-12	1.64803e-10	AT1G70770
c25629_g2_i1	6.00596	4.89738	1.03535e-12	1.68027e-10	AT1G21000
c42898_g1_i1	5.70491	8.41721	1.06636e-12	1.72723e-10	AT3G56360
c44890_g1_i1	6.05531	4.80863	1.10261e-12	1.78248e-10	AT4G34131
c33406_g1_i4	7.04094	3.08055	1.11832e-12	1.80324e-10	AT5G58260
c46681_g1_i1	-6.2152	4.91697	1.11978e-12	1.80324e-10	AT1G47230
c36844_g1_i1	6.11332	4.71407	1.16952e-12	1.8797e-10	AT2G32150
c44667_g1_i3	10.921	2.70834	1.17501e-12	1.88456e-10	AT5G05320
c37318_g1_i1	6.80481	3.56481	1.17707e-12	1.88456e-10	AT2G27930
c48115_g1_i1	-11.2416	3.1702	1.19479e-12	1.90926e-10	AT4G23020
c34653_g1_i1	-5.83223	6.34501	1.20656e-12	1.92438e-10	#N/A
c42502_g2_i1	-6.07099	5.29565	1.22436e-12	1.94903e-10	#N/A
c48225_g2_i6	-11.2381	3.16683	1.23517e-12	1.96249e-10	AT5G17610
c42651_g2_i4	5.79862	6.11839	1.25368e-12	1.98811e-10	AT5G10770
c27595_g2_i1	6.17568	4.413	1.29179e-12	2.04086e-10	AT1G17860
c46944_g2_i1	-5.93884	5.84792	1.29185e-12	2.04086e-10	AT4G12080
c44758_g1_i10	-7.97472	3.62646	1.29585e-12	2.0433e-10	AT2G38000
c46220_g1_i1	-5.82861	6.38549	1.31822e-12	2.07464e-10	AT2G36570
c37381_g1_i1	6.09648	4.69728	1.32152e-12	2.07591e-10	AT3G59880
c46188_g1_i3	8.10282	2.68475	1.33432e-12	2.09206e-10	AT1G67623
c45582_g2_i3	5.85981	5.46467	1.4216e-12	2.22472e-10	AT5G53970
c42502_g1_i1	-5.74463	6.95476	1.43094e-12	2.23346e-10	AT4G34160
c46975_g1_i2	5.63221	11.2317	1.43254e-12	2.23346e-10	AT5G37370
c36839_g1_i1	6.15264	4.16712	1.44832e-12	2.24953e-10	AT2G21620
c46449_g1_i1	-5.86307	6.07851	1.45128e-12	2.24953e-10	AT4G23800
c42870_g5_i1	10.8837	2.6698	1.45366e-12	2.24953e-10	AT3G07130
c22409_g1_i3	10.8837	2.6698	1.45366e-12	2.24953e-10	AT3G11340
c44758_g1_i8	-7.9568	3.60926	1.46324e-12	2.26014e-10	AT2G38000
c40002_g1_i1	6.14916	4.16364	1.47172e-12	2.26904e-10	AT1G17100
c47983_g1_i3	6.00214	4.68151	1.47872e-12	2.27562e-10	AT1G26190
c45876_g1_i3	-7.19318	3.78792	1.48711e-12	2.28431e-10	AT3G47780
c46254_g1_i2	7.54402	3.03167	1.51135e-12	2.31726e-10	AT4G29140
c42165_g1_i1	5.63147	9.90223	1.54593e-12	2.36592e-10	AT2G47510
c46060_g2_i1	6.14584	4.27604	1.55755e-12	2.37934e-10	#N/A
c47411_g2_i5	-11.2023	3.13274	1.56367e-12	2.38431e-10	AT2G33470
c22409_g1_i2	10.8743	2.66	1.58485e-12	2.4122e-10	AT3G11340
c44687_g1_i1	5.87442	5.39648	1.58869e-12	2.41361e-10	AT5G20230
c45248_g1_i1	-6.7738	3.93305	1.63614e-12	2.48118e-10	AT3G02820
c38585_g1_i4	-11.1914	3.12235	1.67438e-12	2.53456e-10	#N/A
c49552_g1_i4	-6.15341	4.85701	1.69022e-12	2.55389e-10	AT5G37660
c49334_g1_i1	8.06487	2.64559	1.72919e-12	2.60332e-10	AT3G19000
c41924_g1_i1	8.06487	2.64559	1.72919e-12	2.60332e-10	AT2G37170
c50794_g10_i4	-7.93082	3.58432	1.73889e-12	2.6132e-10	AT5G27740
c36423_g1_i1	-6.75729	3.91718	1.80492e-12	2.70539e-10	AT3G51480
c50413_g2_i1	8.05522	2.63563	1.80673e-12	2.70539e-10	AT2G45550
c41723_g1_i1	-6.36606	4.49554	1.95559e-12	2.92302e-10	AT4G39700
c47575_g1_i12	8.04551	2.62561	1.97355e-12	2.94459e-10	AT5G50740
c39560_g1_i1	-11.1656	3.09781	1.99083e-12	2.96505e-10	#N/A
c44758_g1_i9	-11.1619	3.09427	2.06171e-12	3.06197e-10	AT1G23170
c43593_g1_i1	8.03574	2.61551	2.06326e-12	3.06197e-10	AT2G41870
c50160_g1_i1	-6.73639	3.89709	2.07425e-12	3.0728e-10	AT1G07270
c33598_g3_i1	6.22649	3.97771	2.09921e-12	3.10427e-10	AT5G62360
c44246_g1_i1	5.59039	9.05045	2.13554e-12	3.15239e-10	AT4G27410
c32826_g1_i1	-6.59909	4.15892	2.14317e-12	3.15805e-10	AT2G01770
c39135_g1_i1	10.8261	2.61001	2.15747e-12	3.16791e-10	#N/A
c48961_g1_i1	8.0259	2.60535	2.15747e-12	3.16791e-10	AT4G01950
c45043_g1_i1	-5.94231	5.37318	2.18082e-12	3.19655e-10	AT1G47670
c44758_g1_i4	-7.13052	3.72774	2.21093e-12	3.2305e-10	AT1G70770
c47936_g1_i5	5.84264	5.18395	2.21174e-12	3.2305e-10	AT4G05120
c42792_g3_i1	5.93702	4.61668	2.26678e-12	3.3051e-10	#N/A
c50573_g7_i5	-11.1431	3.07643	2.29154e-12	3.33535e-10	AT5G66850
c49743_g1_i1	-7.121	3.7186	2.36568e-12	3.43725e-10	AT4G18050
c38056_g1_i1	7.47552	2.96145	2.3743e-12	3.44377e-10	AT1G32350
c25494_g1_i1	-6.71089	3.87261	2.43746e-12	3.52923e-10	AT1G31335
c50683_g2_i2	-6.20586	4.55564	2.4752e-12	3.57765e-10	AT5G17760
c25027_g1_i1	-11.128	3.062	2.54987e-12	3.6792e-10	#N/A
c18559_g2_i1	10.7963	2.57918	2.58457e-12	3.72281e-10	#N/A
c33784_g1_i1	-5.78905	5.89219	2.60896e-12	3.75146e-10	AT4G33270
c22740_g1_i1	5.7124	5.76485	2.62112e-12	3.76244e-10	#N/A
c45438_g1_i1	5.5863	7.69433	2.66662e-12	3.82116e-10	AT5G09300
c49514_g3_i2	7.99596	2.57443	2.70534e-12	3.86999e-10	AT5G36930
c42858_g1_i1	6.90494	2.94158	2.73983e-12	3.9126e-10	#N/A
c44970_g1_i1	-7.85822	3.51473	2.74901e-12	3.91898e-10	AT1G25270
c49213_g1_i1	5.72187	5.55125	2.79598e-12	3.97913e-10	AT3G19580
c46975_g1_i5	5.52844	11.1644	2.86393e-12	4.06888e-10	AT2G07706
c42632_g1_i3	6.05254	4.18271	2.87616e-12	4.0793e-10	AT2G04690
c34189_g2_i1	6.89699	2.93346	2.94547e-12	4.17049e-10	AT3G55240
c38746_g1_i1	6.76292	3.20419	2.96193e-12	4.18667e-10	AT2G05940
c43176_g1_i1	-5.85929	5.47	3.03074e-12	4.27668e-10	AT5G13840
c45222_g2_i2	-7.84158	3.4988	3.0524e-12	4.29996e-10	AT5G25580
c48289_g3_i1	6.74956	3.1906	3.24586e-12	4.56144e-10	AT1G45616
c44345_g1_i1	6.16791	3.76664	3.25355e-12	4.56144e-10	AT5G65380
c51869_g1_i4	7.96539	2.54284	3.25445e-12	4.56144e-10	AT5G25930
c36839_g1_i2	6.02823	4.1584	3.37317e-12	4.71989e-10	AT2G21620
c48473_g1_i2	-5.81545	5.58535	3.4083e-12	4.73903e-10	AT3G45140
c51469_g1_i2	-11.0814	3.0178	3.40962e-12	4.73903e-10	AT1G10340
c40957_g2_i1	6.87289	2.90882	3.40962e-12	4.73903e-10	AT3G06490
c46301_g1_i2	6.87289	2.90882	3.40962e-12	4.73903e-10	AT3G26300
c38654_g1_i1	-5.58936	7.16677	3.52986e-12	4.89797e-10	AT2G34700
c34648_g1_i1	7.95505	2.53216	3.57412e-12	4.95114e-10	AT4G23030
c51142_g1_i4	5.62814	6.11243	3.64232e-12	5.03723e-10	AT5G65140
c44492_g2_i1	6.01029	4.02459	3.70572e-12	5.11642e-10	AT1G76880
c48568_g1_i5	10.7454	2.5263	3.74678e-12	5.16454e-10	AT2G19590
c44087_g1_i1	6.8566	2.89215	3.81055e-12	5.24376e-10	#N/A
c44940_g1_i3	7.93416	2.51056	3.92866e-12	5.39738e-10	AT4G27800
c47767_g1_i3	-11.0536	2.99137	4.10655e-12	5.63247e-10	#N/A
c43181_g1_i1	-5.83819	5.17439	4.1358e-12	5.66326e-10	#N/A
c38976_g1_i1	-5.60946	6.48226	4.17871e-12	5.71262e-10	AT2G14900
c51191_g1_i1	6.11991	3.87071	4.29133e-12	5.85696e-10	AT3G13790
c43525_g1_i1	5.51666	7.20824	4.43389e-12	6.04162e-10	AT2G38060
c49185_g1_i1	-6.24231	4.37599	4.45534e-12	6.06094e-10	AT4G13370
c47176_g2_i4	5.90801	4.50952	4.60442e-12	6.25353e-10	AT1G76690
c44763_g1_i1	-5.47899	8.66045	4.9055e-12	6.65159e-10	AT1G18250
c46738_g3_i1	7.90223	2.47755	4.99652e-12	6.76399e-10	AT1G11410
c47983_g1_i4	5.76767	4.6606	5.04224e-12	6.8148e-10	AT1G26190
c39450_g1_i1	-5.67714	5.72269	5.09651e-12	6.87699e-10	AT3G27060
c45780_g2_i2	5.88384	4.40268	5.1585e-12	6.94937e-10	AT1G70510
c42496_g1_i1	-6.09161	4.44533	5.22922e-12	7.03326e-10	AT2G26440
c40690_g1_i2	10.6926	2.47145	5.24635e-12	7.04491e-10	AT2G14610
c44899_g1_i1	-6.06981	4.61088	5.35434e-12	7.17836e-10	AT3G15550
c33862_g1_i1	10.6818	2.46023	5.50998e-12	7.3633e-10	#N/A
c33569_g2_i2	10.6818	2.46023	5.50998e-12	7.3633e-10	#N/A
c38539_g1_i1	6.56766	3.32434	5.69802e-12	7.60238e-10	AT1G24140
c45682_g1_i2	-5.83664	5.06814	5.81728e-12	7.74908e-10	AT4G25980
c44156_g2_i3	-5.76041	5.37397	5.83903e-12	7.76563e-10	#N/A
c41128_g5_i1	6.30635	3.32135	5.86006e-12	7.77481e-10	AT5G33370
c44566_g1_i1	5.48861	7.11264	5.86461e-12	7.77481e-10	AT4G22920
c39655_g1_i1	6.06792	3.81852	6.01229e-12	7.95793e-10	AT5G35525
c26069_g1_i1	10.6709	2.44892	6.08208e-12	8.02637e-10	#N/A
c48610_g2_i4	-5.88432	4.87869	6.08328e-12	8.02637e-10	AT5G04310
c43900_g1_i1	5.63006	5.19673	6.11626e-12	8.05711e-10	AT1G61560
c41508_g2_i1	-6.97275	3.57662	6.2629e-12	8.23724e-10	AT5G41880
c42715_g1_i1	-5.48483	7.30139	6.28917e-12	8.25876e-10	AT4G33420
c51142_g2_i2	-5.68865	5.53506	6.38272e-12	8.3684e-10	AT3G49700
c47683_g1_i1	-5.64781	5.7548	6.64594e-12	8.6998e-10	AT4G22010
c39354_g3_i1	5.92672	4.05689	6.66785e-12	8.71479e-10	AT3G25810
c51129_g2_i1	5.52534	5.98921	6.88881e-12	8.98946e-10	AT2G18700
c34711_g1_i1	-6.22402	4.10566	6.90162e-12	8.99208e-10	AT3G12110
c50794_g10_i3	-10.9667	2.90901	7.0464e-12	9.16638e-10	AT5G27740
c22859_g2_i1	-6.9541	3.5588	7.10021e-12	9.22027e-10	#N/A
c51154_g2_i8	6.04904	3.64711	7.12105e-12	9.22027e-10	AT5G54570
c44313_g1_i1	6.04904	3.64711	7.12105e-12	9.22027e-10	AT2G17450
c38252_g1_i1	5.42663	7.86713	7.23868e-12	9.35802e-10	AT4G02380
c15551_g1_i1	-5.69172	5.38842	7.25231e-12	9.3611e-10	AT5G52860
c46519_g2_i1	6.75477	2.78798	7.33181e-12	9.44907e-10	AT1G02860
c38746_g1_i2	7.83618	2.40923	7.43276e-12	9.55709e-10	AT2G05940
c45638_g1_i1	-5.67486	5.59103	7.43858e-12	9.55709e-10	AT1G08560
c39029_g1_i1	6.0322	3.78266	7.68192e-12	9.85452e-10	#N/A
c3680_g1_i1	10.6265	2.4028	7.81988e-12	1.00161e-09	AT5G45890
c32517_g1_i1	6.02767	3.77811	7.84256e-12	1.00297e-09	#N/A
c49463_g1_i1	-10.9538	2.89684	7.94156e-12	1.01407e-09	AT5G45540
c34006_g1_i1	5.62178	5.10335	7.99354e-12	1.01915e-09	AT1G58420
c42651_g2_i2	5.4532	6.54111	8.09575e-12	1.0306e-09	AT5G10770
c43838_g1_i2	-5.90988	4.76932	8.11678e-12	1.0317e-09	AT1G28110
c41274_g1_i1	-6.02417	4.38033	8.16644e-12	1.03643e-09	AT3G27810
c49707_g3_i2	-6.39067	3.95843	8.45241e-12	1.07109e-09	AT5G47800
c36610_g2_i3	7.81348	2.38574	8.66242e-12	1.09603e-09	#N/A
c48145_g2_i1	5.73375	4.41445	8.73628e-12	1.1037e-09	AT1G28480
c44352_g1_i1	5.8872	4.12476	8.81623e-12	1.11211e-09	AT3G02430
c40495_g1_i1	5.49432	5.98079	8.86424e-12	1.11648e-09	AT5G64230
c41616_g1_i1	5.42065	6.84315	9.00044e-12	1.13192e-09	AT3G59940
c50794_g7_i1	5.37398	8.83027	9.03227e-12	1.13421e-09	AT5G49630
c36556_g1_i1	5.44796	6.39966	9.11494e-12	1.14188e-09	AT5G20650
c27297_g1_i1	10.6038	2.37919	9.12075e-12	1.14188e-09	AT4G31940
c38029_g1_i1	-5.63212	5.48023	9.24497e-12	1.15569e-09	AT4G28310
c50055_g2_i3	-10.9234	2.86804	9.3355e-12	1.16351e-09	AT3G23740
c39671_g1_i1	7.26616	2.74658	9.3355e-12	1.16351e-09	AT2G27180
c46434_g3_i1	-5.88919	4.74933	9.35629e-12	1.16436e-09	AT3G20260
c49045_g3_i1	-5.89127	4.60349	9.53722e-12	1.18511e-09	AT1G48100
c46460_g2_i1	-6.50384	3.67429	9.59935e-12	1.19105e-09	AT5G56590
c32065_g1_i1	5.44923	6.30231	9.64467e-12	1.19489e-09	AT1G78850
c51638_g1_i1	5.86087	3.87503	1.00527e-11	1.2436e-09	#N/A
c50108_g1_i1	10.5923	2.36724	1.01196e-11	1.24538e-09	AT3G18180
c74539_g1_i1	10.5923	2.36724	1.01196e-11	1.24538e-09	#N/A
c32124_g1_i1	6.71012	2.74229	1.01317e-11	1.24538e-09	AT5G35450
c33098_g1_i1	6.47907	3.23445	1.01398e-11	1.24538e-09	#N/A
c50033_g1_i1	5.53015	5.5249	1.01559e-11	1.24538e-09	AT1G47480
c41913_g1_i2	5.38395	7.30629	1.01569e-11	1.24538e-09	AT1G70670
c48757_g1_i2	-7.65417	3.31978	1.04456e-11	1.27889e-09	AT2G37960
c40697_g1_i1	5.44755	6.04045	1.04895e-11	1.28239e-09	AT5G21940
c45432_g1_i2	6.70102	2.73298	1.05576e-11	1.28882e-09	AT1G70530
c35728_g2_i1	6.14973	3.57816	1.10518e-11	1.34717e-09	AT1G10070
c47931_g2_i1	-5.52257	5.90291	1.12478e-11	1.36906e-09	AT5G23420
c52116_g1_i5	6.69187	2.72361	1.14698e-11	1.39404e-09	#N/A
c41913_g1_i1	5.35217	7.5942	1.21984e-11	1.48043e-09	AT1G70670
c35482_g1_i1	6.67338	2.70468	1.24693e-11	1.51111e-09	AT3G50560
c47405_g1_i1	-7.62853	3.29536	1.25072e-11	1.51349e-09	AT3G51740
c41631_g1_i2	6.54061	2.97781	1.28784e-11	1.55616e-09	AT3G12920
c44156_g2_i8	-10.8742	2.82156	1.30047e-11	1.56914e-09	#N/A
c38486_g1_i1	7.7551	2.3253	1.31853e-11	1.58862e-09	#N/A
c57927_g1_i1	5.81768	3.83182	1.32459e-11	1.59362e-09	#N/A
c42153_g2_i2	5.56066	4.85575	1.33692e-11	1.60486e-09	#N/A
c47761_g3_i1	-6.45093	3.62378	1.33778e-11	1.60486e-09	AT1G57820
c49491_g1_i2	5.41656	5.85989	1.35239e-11	1.62004e-09	AT1G23870
c48026_g1_i4	-10.8696	2.81726	1.35656e-11	1.62037e-09	AT4G31980
c47904_g1_i2	6.66405	2.69513	1.35656e-11	1.62037e-09	AT3G26320
c40535_g2_i1	5.94363	3.69375	1.36432e-11	1.62732e-09	AT1G05420
c41974_g2_i1	5.94634	3.54386	1.40402e-11	1.67227e-09	AT2G46870
c36966_g1_i1	6.65466	2.68551	1.41531e-11	1.68331e-09	AT3G23240
c41523_g1_i1	-5.75506	4.75382	1.42441e-11	1.69171e-09	#N/A
c50630_g1_i2	6.1381	3.37354	1.43872e-11	1.70628e-09	AT4G37370
c46260_g1_i1	-5.61094	5.14331	1.48496e-11	1.75861e-09	AT5G21105
c41835_g1_i1	6.6452	2.67583	1.54139e-11	1.82027e-09	AT1G80840
c50426_g1_i9	6.6452	2.67583	1.54139e-11	1.82027e-09	AT4G10780
c43189_g1_i1	10.5214	2.29343	1.55072e-11	1.8261e-09	AT4G23220
c31797_g1_i1	10.5214	2.29343	1.55072e-11	1.8261e-09	AT3G03530
c40243_g1_i1	5.55603	4.94782	1.56744e-11	1.84318e-09	AT5G42750
c42102_g1_i1	7.7189	2.28781	1.63784e-11	1.92325e-09	AT3G26040
c50826_g1_i2	5.33343	6.68724	1.66425e-11	1.9515e-09	AT4G15550
c43593_g1_i2	6.49333	2.92963	1.71336e-11	2.00627e-09	AT2G41870
c14312_g1_i1	10.5092	2.28076	1.73037e-11	2.02334e-09	AT3G26300
c47405_g2_i1	-7.57585	3.24521	1.75525e-11	2.04955e-09	AT3G51740
c43081_g1_i1	-6.40663	3.58154	1.79416e-11	2.09206e-09	AT4G33800
c35478_g1_i1	-5.88519	4.43285	1.79865e-11	2.09436e-09	AT1G09200
c44518_g2_i1	5.37901	5.93184	1.8043e-11	2.098e-09	AT3G49940
c39357_g2_i2	-10.8185	2.76906	1.83232e-11	2.12465e-09	AT2G17820
c47769_g1_i2	6.61646	2.64639	1.83232e-11	2.12465e-09	AT2G36780
c44530_g2_i2	5.25263	9.91684	1.87265e-11	2.16839e-09	AT1G06570
c47983_g1_i2	6.47722	2.91321	1.91104e-11	2.20977e-09	AT1G26190
c50684_g1_i2	-6.79259	3.40479	2.00245e-11	2.31226e-09	AT5G26910
c44496_g1_i1	5.44145	5.16736	2.00992e-11	2.31767e-09	AT5G01830
c49491_g1_i3	5.30239	6.73881	2.02929e-11	2.33677e-09	AT1G23870
c42832_g1_i1	5.42244	5.25598	2.03438e-11	2.33939e-09	AT5G22380
c45701_g1_i3	5.75974	3.9975	2.03887e-11	2.34133e-09	AT1G13530
c46254_g1_i1	6.11554	3.12818	2.05552e-11	2.3572e-09	AT4G29140
c49491_g1_i1	5.31041	6.55205	2.06842e-11	2.36873e-09	AT1G23870
c44940_g1_i2	6.59697	2.62644	2.09017e-11	2.39035e-09	AT4G27800
c43574_g1_i1	5.24354	8.47248	2.16299e-11	2.47023e-09	AT4G35220
c48713_g1_i1	-5.45382	5.68063	2.18831e-11	2.4896e-09	AT1G02730
c46776_g2_i2	-7.53847	3.20969	2.1911e-11	2.4896e-09	AT3G47570
c36877_g2_i1	6.36364	3.11727	2.1911e-11	2.4896e-09	AT5G56480
c45780_g2_i3	5.66643	4.18618	2.19191e-11	2.4896e-09	AT1G70510
c37279_g1_i1	5.60322	4.35915	2.21384e-11	2.51108e-09	AT1G76080
c44664_g1_i1	5.30627	6.52172	2.24214e-11	2.53972e-09	#N/A
c46351_g1_i4	-10.7851	2.73751	2.28415e-11	2.58379e-09	AT4G16807
c44643_g1_i1	5.66528	4.26797	2.28787e-11	2.58449e-09	AT3G45240
c8813_g1_i1	5.21328	11.3314	2.31625e-11	2.60962e-09	AT3G02470
c45939_g2_i1	-5.35192	6.39652	2.31639e-11	2.60962e-09	AT4G02320
c38160_g1_i1	-5.74951	4.6146	2.32422e-11	2.61491e-09	AT2G26700
c48833_g2_i3	5.47744	4.77349	2.32796e-11	2.61557e-09	ATCG00340
c38595_g1_i2	5.33942	5.80661	2.35186e-11	2.63887e-09	AT2G24550
c47148_g1_i2	-5.44438	5.49706	2.36614e-11	2.65132e-09	AT1G44900
c34522_g1_i3	6.57722	2.60621	2.3885e-11	2.67277e-09	AT1G06460
c35254_g1_i1	7.65648	2.22314	2.42199e-11	2.70661e-09	AT2G15220
c51960_g4_i1	-10.7705	2.72377	2.49811e-11	2.78794e-09	AT5G26760
c52059_g3_i1	5.73023	4.06814	2.5102e-11	2.79768e-09	#N/A
c50134_g1_i1	-5.52947	5.06463	2.52964e-11	2.81557e-09	AT4G13420
c43152_g1_i1	-5.44252	5.55578	2.56934e-11	2.85595e-09	AT4G02060
c35716_g1_i2	5.28652	6.24146	2.64187e-11	2.93266e-09	AT5G42210
c50794_g10_i6	-10.7607	2.71454	2.73433e-11	3.02722e-09	AT5G27740
c45747_g1_i2	-10.7607	2.71454	2.73433e-11	3.02722e-09	#N/A
c50637_g1_i7	5.7152	4.05316	2.78124e-11	3.07263e-09	AT2G48020
c49353_g2_i1	5.62796	4.1479	2.78273e-11	3.07263e-09	AT5G45110
c44370_g1_i1	5.2976	5.89336	2.81968e-11	3.1093e-09	AT3G63470
c48610_g2_i1	-5.51167	5.04746	2.83901e-11	3.12008e-09	AT5G04310
c50826_g1_i1	5.26994	6.20926	2.83991e-11	3.12008e-09	AT4G15550
c44018_g1_i4	6.32059	3.07356	2.8407e-11	3.12008e-09	AT1G29050
c49268_g1_i5	7.09408	2.56967	2.86157e-11	3.13886e-09	AT3G47570
c43436_g2_i2	10.434	2.20238	2.87788e-11	3.14846e-09	AT1G13110
c43671_g2_i6	10.434	2.20238	2.87788e-11	3.14846e-09	#N/A
c37001_g1_i1	5.2562	6.49903	2.95112e-11	3.22435e-09	AT5G14780
c49322_g1_i1	-6.19634	3.77239	2.98083e-11	3.25254e-09	AT3G28345
c46960_g2_i2	-6.33056	3.50913	2.98538e-11	3.25324e-09	AT3G29670
c41507_g2_i1	5.56378	4.39079	3.00607e-11	3.2715e-09	AT2G39730
c41341_g1_i1	-5.80478	4.35555	3.02634e-11	3.28927e-09	AT1G18550
c46151_g1_i1	10.4211	2.1889	3.05021e-11	3.29799e-09	AT3G53960
c42102_g2_i1	10.4211	2.1889	3.05021e-11	3.29799e-09	AT3G26040
c24957_g1_i1	10.4211	2.1889	3.05021e-11	3.29799e-09	AT5G45710
c38845_g1_i1	7.61769	2.18293	3.05021e-11	3.29799e-09	#N/A
c34705_g3_i1	-5.99346	3.88479	3.11103e-11	3.35938e-09	AT3G04730
c43050_g1_i2	5.81843	3.41526	3.2297e-11	3.46963e-09	AT3G06390
c41047_g3_i1	10.408	2.1753	3.23396e-11	3.46963e-09	AT4G05200
c43872_g2_i1	10.408	2.1753	3.23396e-11	3.46963e-09	AT3G14470
c26069_g1_i2	10.408	2.1753	3.23396e-11	3.46963e-09	#N/A
c22243_g1_i1	10.408	2.1753	3.23396e-11	3.46963e-09	AT3G56710
c49499_g2_i1	-6.31373	3.49313	3.31596e-11	3.55185e-09	#N/A
c39366_g1_i1	-5.62809	4.75384	3.31913e-11	3.55185e-09	AT5G10150
c43908_g1_i2	5.68328	3.92118	3.34094e-11	3.5706e-09	AT3G15980
c38446_g1_i1	-6.71561	3.33162	3.35927e-11	3.5856e-09	#N/A
c40936_g1_i2	7.60453	2.16928	3.42995e-11	3.65635e-09	AT1G58190
c34921_g1_i1	5.59571	4.11581	3.43828e-11	3.65743e-09	AT1G19530
c46738_g3_i2	6.51629	2.54379	3.43975e-11	3.65743e-09	AT1G11410
c44804_g1_i1	5.22973	6.4201	3.48854e-11	3.70458e-09	AT1G10630
c266_g1_i1	-5.2	7.66053	3.55722e-11	3.77269e-09	AT1G50010
c50825_g3_i1	5.3263	5.41396	3.57766e-11	3.78954e-09	AT5G53830
c43019_g1_i1	-5.25748	6.48048	3.60092e-11	3.80736e-09	AT1G04280
c49524_g3_i1	-10.7157	2.67222	3.60363e-11	3.80736e-09	#N/A
c43258_g1_i4	5.48803	4.50948	3.62248e-11	3.82243e-09	AT5G62960
c50413_g1_i2	7.59124	2.15551	3.6391e-11	3.83025e-09	AT2G45550
c38056_g2_i1	7.59124	2.15551	3.6391e-11	3.83025e-09	AT3G22360
c39418_g1_i1	-5.92044	4.06661	3.67503e-11	3.86319e-09	AT1G03780
c47431_g1_i1	-5.24579	6.5753	3.78902e-11	3.97799e-09	AT4G20270
c41133_g1_i2	-5.76913	4.32132	3.82292e-11	4.00852e-09	AT4G27570
c41400_g1_i1	-10.7004	2.65783	3.95777e-11	4.13949e-09	AT4G13260
c46926_g4_i5	7.04239	2.51648	3.95777e-11	4.13949e-09	#N/A
c46188_g1_i2	6.26868	3.02084	3.96847e-11	4.14548e-09	AT1G67623
c41470_g3_i3	5.56532	3.99754	4.01589e-11	4.18976e-09	AT4G35160
c46926_g2_i1	5.21284	6.37632	4.12999e-11	4.30341e-09	AT4G22070
c45653_g1_i1	-10.6901	2.64816	4.14905e-11	4.31787e-09	#N/A
c50031_g1_i1	-5.53405	4.776	4.23723e-11	4.40413e-09	AT3G57830
c43813_g2_i1	-10.6849	2.64329	4.35056e-11	4.51628e-09	AT5G14070
c42316_g1_i2	5.99835	3.00951	4.39689e-11	4.55869e-09	AT4G33680
c12244_g1_i1	-5.26084	6.17812	4.41973e-11	4.57667e-09	AT5G16250
c41470_g3_i1	5.4358	4.33146	4.50443e-11	4.65859e-09	AT4G35160
c34120_g1_i1	6.47418	2.50065	4.56288e-11	4.70152e-09	AT1G07900
c27595_g1_i1	6.47418	2.50065	4.56288e-11	4.70152e-09	#N/A
c27230_g1_i1	6.47418	2.50065	4.56288e-11	4.70152e-09	AT4G23140
c47153_g1_i2	5.4916	4.24837	4.5718e-11	4.7023e-09	AT5G14570
c43077_g1_i1	5.76512	3.36168	4.57493e-11	4.7023e-09	AT4G11070
c32194_g1_i1	10.3546	2.1196	4.6277e-11	4.74481e-09	AT5G07100
c287_g1_i1	10.3546	2.1196	4.6277e-11	4.74481e-09	AT2G47485
c46351_g1_i1	-10.6692	2.6286	4.78666e-11	4.90176e-09	AT4G16807
c48674_g1_i1	5.27279	5.47288	4.91943e-11	5.03154e-09	AT1G07250
c30579_g1_i1	5.37944	4.77347	5.00928e-11	5.11715e-09	AT3G15030
c42203_g1_i1	5.30817	4.87925	5.14794e-11	5.25235e-09	AT4G00210
c49564_g4_i1	-5.45378	4.80321	5.1703e-11	5.26871e-09	AT1G63100
c32124_g1_i2	6.32349	2.75648	5.19405e-11	5.28644e-09	AT5G35450
c51359_g1_i2	6.23043	2.98199	5.22852e-11	5.3101e-09	AT1G08490
c8376_g1_i1	10.3409	2.10534	5.23006e-11	5.3101e-09	#N/A
c40947_g1_i1	5.52547	3.95788	5.26547e-11	5.3325e-09	AT4G03290
c50794_g10_i1	-10.6587	2.61872	5.27133e-11	5.3325e-09	AT5G27740
c41483_g1_i2	-10.6587	2.61872	5.27133e-11	5.3325e-09	AT2G23540
c44174_g1_i1	5.11182	7.94089	5.39349e-11	5.44945e-09	AT4G11650
c27411_g1_i1	5.22082	5.52541	5.46142e-11	5.5114e-09	AT1G67030
c45210_g1_i1	-10.6481	2.60878	5.53371e-11	5.57759e-09	AT1G43800
c24957_g1_i2	6.98878	2.46131	5.81053e-11	5.84952e-09	AT5G45710
c45298_g1_i1	5.3868	4.63308	5.8258e-11	5.85781e-09	AT1G13300
c51106_g1_i2	5.59816	3.83627	5.84344e-11	5.86847e-09	AT2G41510
c45095_g1_i1	-5.4439	4.89101	5.8529e-11	5.87088e-09	AT3G51740
c34072_g1_i1	-5.24256	5.77218	5.96883e-11	5.97804e-09	AT1G20930
c30360_g1_i1	5.10467	7.54723	5.97409e-11	5.97804e-09	AT5G27460
c32354_g1_i2	-6.08839	3.66945	6.11414e-11	6.11084e-09	#N/A
c20525_g1_i1	-5.71389	4.08268	6.22004e-11	6.20923e-09	AT3G15680
c41254_g1_i1	5.70364	3.59137	6.25829e-11	6.23993e-09	AT4G33580
c48377_g1_i6	-5.46987	4.7143	6.43415e-11	6.4076e-09	AT5G20950
c39524_g1_i1	10.2992	2.06173	6.71092e-11	6.67524e-09	AT4G21440
c49989_g1_i3	-6.20228	3.38737	6.75069e-11	6.70678e-09	#N/A
c49716_g1_i1	-5.11261	7.30666	6.89896e-11	6.84592e-09	AT3G44735
c46975_g1_i4	5.04612	11.3023	6.96039e-11	6.89866e-09	ATMG00030
c40680_g1_i1	5.4185	4.10135	6.9769e-11	6.9068e-09	AT1G71680
c39301_g1_i1	5.14337	6.05301	7.00843e-11	6.92978e-09	AT3G12750
c44851_g1_i1	5.06761	8.15967	7.07537e-11	6.98441e-09	AT3G45300
c50573_g7_i20	-10.6104	2.57339	7.08047e-11	6.98441e-09	AT5G66850
c47551_g4_i4	5.25819	5.02372	7.11289e-11	7.00809e-09	AT1G20670
c50706_g1_i2	5.1003	6.74302	7.12276e-11	7.00952e-09	AT1G18880
c49268_g1_i1	6.39742	2.42199	7.44374e-11	7.31675e-09	AT3G47570
c42771_g1_i1	5.10436	6.33768	7.7607e-11	7.61931e-09	AT5G51970
c46273_g1_i3	-10.5939	2.55795	7.82762e-11	7.67596e-09	#N/A
c45876_g1_i4	-6.04797	3.63099	7.92454e-11	7.76185e-09	AT3G47780
c57568_g1_i1	-6.17768	3.36407	8.01347e-11	7.83973e-09	AT3G12870
c31928_g1_i1	6.93311	2.40398	8.23339e-11	8.04543e-09	#N/A
c46655_g2_i1	-5.79289	3.9447	8.41187e-11	8.2102e-09	AT5G23960
c50179_g1_i2	5.12903	5.72838	8.54109e-11	8.32092e-09	AT5G67090
c50706_g1_i1	5.06883	6.99061	8.5453e-11	8.32092e-09	AT1G18880
c43692_g1_i1	6.92171	2.39224	8.66242e-11	8.40912e-09	AT5G47740
c4691_g1_i1	10.2561	2.0168	8.66618e-11	8.40912e-09	AT2G46170
c38674_g1_i2	10.2561	2.0168	8.66618e-11	8.40912e-09	AT2G28550
c47577_g2_i1	-5.31109	5.0209	8.82136e-11	8.54611e-09	AT4G38660
c38598_g1_i2	5.45862	4.06259	8.82789e-11	8.54611e-09	AT2G45190
c44758_g1_i5	-7.31962	3.00235	8.95823e-11	8.65218e-09	#N/A
c41391_g1_i2	-7.31962	3.00235	8.95823e-11	8.65218e-09	AT3G02500
c31157_g1_i1	-5.78053	3.9329	9.08547e-11	8.7649e-09	AT5G33340
c45657_g1_i7	-10.5716	2.5371	9.11616e-11	8.78433e-09	#N/A
c37413_g1_i1	-5.34218	4.96996	9.12848e-11	8.78603e-09	AT5G15350
c51716_g3_i3	5.6587	3.25474	9.26554e-11	8.90205e-09	AT2G02580
c30197_g1_i1	5.05563	6.82279	9.27041e-11	8.90205e-09	#N/A
c18677_g1_i1	-5.65112	4.02276	9.36861e-11	8.98598e-09	AT2G42800
c46654_g1_i1	-5.28406	5.21321	9.66871e-11	9.25341e-09	AT1G65900
c51716_g3_i2	5.02844	7.42686	9.66965e-11	9.25341e-09	AT3G48270
c42796_g2_i1	-5.76597	3.91902	1.00122e-10	9.57026e-09	AT2G31270
c57848_g1_i1	6.35164	2.37507	1.01042e-10	9.64705e-09	#N/A
c32124_g1_i3	6.22078	2.65174	1.014e-10	9.67014e-09	AT5G35450
c51433_g1_i1	-6.13679	3.32537	1.04226e-10	9.92834e-09	AT1G68810
c48575_g2_i1	-5.20221	5.54306	1.05414e-10	1.00213e-08	AT5G43020
c21723_g1_i1	10.2267	1.98607	1.05443e-10	1.00213e-08	AT5G53130
c39418_g1_i2	-5.44555	4.45637	1.07586e-10	1.02133e-08	AT1G03780
c39773_g1_i2	5.07953	5.79746	1.09097e-10	1.0345e-08	AT3G52905
c41913_g1_i3	5.01087	7.5281	1.09239e-10	1.03466e-08	AT1G70670
c41508_g1_i1	-10.5376	2.50523	1.12112e-10	1.05827e-08	AT5G41880
c42481_g1_i1	-10.5318	2.49985	1.12112e-10	1.05827e-08	AT1G69160
c47904_g1_i1	6.88697	2.35646	1.12112e-10	1.05827e-08	AT3G26320
c39247_g1_i1	7.42145	1.97938	1.12665e-10	1.06228e-08	AT3G48740
c35561_g1_i1	5.48925	3.50341	1.14138e-10	1.07495e-08	AT2G15220
c48746_g2_i1	-5.32735	4.68187	1.18017e-10	1.11016e-08	#N/A
c40482_g1_i1	-10.526	2.49445	1.18143e-10	1.11016e-08	AT2G40435
c27725_g1_i1	10.2118	1.97046	1.20435e-10	1.12914e-08	#N/A
c21223_g1_i1	10.2118	1.97046	1.20435e-10	1.12914e-08	AT3G53150
c49613_g1_i8	-7.27487	2.96012	1.2086e-10	1.13058e-08	AT1G31150
c1892_g1_i2	6.10072	2.85022	1.2086e-10	1.13058e-08	AT5G17450
c28792_g1_i1	-6.51216	3.13898	1.21909e-10	1.13912e-08	AT1G19980
c47076_g1_i2	5.26265	4.45776	1.23716e-10	1.15471e-08	AT2G23450
c41508_g1_i2	-10.5202	2.48902	1.24532e-10	1.16102e-08	AT5G41880
c47012_g4_i1	-7.26658	2.9523	1.2555e-10	1.1692e-08	#N/A
c47575_g1_i5	5.06934	5.74942	1.26372e-10	1.17554e-08	AT5G50740
c43363_g1_i3	7.3911	1.94789	1.28798e-10	1.19544e-08	AT1G54070
c50108_g1_i2	7.3911	1.94789	1.28798e-10	1.19544e-08	AT2G41640
c32354_g1_i1	-5.7257	3.88064	1.29469e-10	1.20032e-08	#N/A
c49613_g1_i7	-6.50119	3.12863	1.304e-10	1.20761e-08	AT1G31150
c41285_g1_i1	-5.48422	4.35996	1.31547e-10	1.21689e-08	AT3G05330
c40376_g2_i1	5.38112	3.81431	1.34771e-10	1.24532e-08	AT5G65730
c38651_g1_i2	-6.0947	3.2856	1.36525e-10	1.26014e-08	#N/A
c35765_g1_i1	10.1814	1.93875	1.37805e-10	1.27054e-08	AT2G42760
c46843_g1_i2	-5.7622	3.66459	1.38009e-10	1.27101e-08	AT3G63300
c41627_g1_i2	5.31189	3.99564	1.38759e-10	1.27651e-08	AT4G34320
c33820_g1_i1	5.78922	3.02127	1.39546e-10	1.28232e-08	AT5G42340
c45236_g1_i1	4.99696	6.71013	1.39823e-10	1.28346e-08	AT3G56630
c37286_g1_i1	-5.47345	4.34966	1.4136e-10	1.29561e-08	AT2G41130
c45298_g2_i1	5.27151	4.23351	1.41458e-10	1.29561e-08	AT1G25550
c35772_g1_i1	-5.23796	4.95067	1.41624e-10	1.2957e-08	AT5G66230
c38863_g1_i1	-5.14617	5.43738	1.4204e-10	1.29808e-08	AT1G62510
c46773_g2_i3	-5.1349	5.52818	1.42998e-10	1.30541e-08	AT4G37750
c19661_g1_i1	4.93401	11.8508	1.4485e-10	1.32087e-08	AT5G59310
c33489_g1_i1	-5.14836	5.4912	1.49022e-10	1.35742e-08	AT4G28250
c41145_g1_i5	-6.48273	3.11121	1.49402e-10	1.35939e-08	AT4G05430
c39354_g5_i1	5.45057	3.68913	1.52046e-10	1.38194e-08	AT3G25810
c47587_g1_i1	5.74517	3.17062	1.54295e-10	1.40085e-08	AT5G65550
c46953_g3_i1	-5.45388	4.18391	1.6618e-10	1.50711e-08	AT5G48460
c42847_g1_i2	10.1504	1.90635	1.69255e-10	1.53333e-08	AT3G48310
c51154_g2_i2	5.55111	3.43865	1.7103e-10	1.54724e-08	AT5G54570
c49260_g1_i2	-7.22013	2.90853	1.71162e-10	1.54724e-08	AT4G11740
c49178_g1_i2	5.43101	3.66965	1.73457e-10	1.56628e-08	AT4G16740
c45138_g1_i1	5.54535	3.43289	1.75504e-10	1.58306e-08	AT3G22740
c50511_g1_i1	-5.5505	3.92692	1.77306e-10	1.59758e-08	AT2G16270
c48473_g1_i4	-5.67316	3.83064	1.79313e-10	1.61392e-08	AT3G45140
c45271_g1_i1	7.34435	1.89936	1.81432e-10	1.63122e-08	AT4G29090
c35728_g1_i1	5.54148	3.29034	1.85917e-10	1.66974e-08	AT1G10070
c41145_g1_i4	-6.44507	3.07571	1.90422e-10	1.70836e-08	AT4G05430
c43294_g1_i1	5.12545	4.78024	1.9176e-10	1.71851e-08	AT1G31200
c24605_g1_i1	-5.0757	5.56617	1.98632e-10	1.77818e-08	AT5G27670
c26664_g1_i1	5.26593	4.02474	1.99214e-10	1.78148e-08	AT1G61680
c43953_g1_i1	-7.19415	2.88407	2.00584e-10	1.79181e-08	AT5G23960
c44332_g1_i1	6.79001	2.25656	2.02651e-10	1.80833e-08	AT2G22790
c45526_g2_i1	6.0133	2.76141	2.08781e-10	1.86104e-08	AT5G64750
c50979_g1_i1	-6.42587	3.05763	2.11673e-10	1.88479e-08	AT4G14700
c37333_g1_i1	4.92255	6.83202	2.13002e-10	1.8946e-08	#N/A
c37474_g1_i1	5.2431	3.92749	2.18709e-10	1.94329e-08	AT2G16790
c41960_g2_i1	5.71925	2.95063	2.19326e-10	1.94669e-08	#N/A
c46373_g1_i1	4.94303	6.26983	2.20435e-10	1.95445e-08	AT5G65110
c50976_g3_i1	4.91197	6.67404	2.3118e-10	2.04754e-08	AT2G47140
c17519_g1_i1	-5.00918	5.86557	2.34938e-10	2.07862e-08	AT3G54340
c41746_g2_i5	-6.41032	3.04299	2.35561e-10	2.08191e-08	AT3G12120
c45747_g1_i5	-10.4179	2.39347	2.39656e-10	2.10915e-08	#N/A
c35064_g5_i2	-10.4179	2.39347	2.39656e-10	2.10915e-08	AT4G24550
c35064_g5_i4	-10.4116	2.38764	2.39656e-10	2.10915e-08	AT4G24550
c43692_g1_i2	6.76472	2.2305	2.39656e-10	2.10915e-08	AT5G47740
c4729_g1_i2	10.1026	1.85639	2.40736e-10	2.11418e-08	#N/A
c68231_g1_i1	10.1026	1.85639	2.40736e-10	2.11418e-08	#N/A
c44268_g1_i1	4.89268	7.11388	2.42394e-10	2.12651e-08	AT1G12780
c49022_g1_i3	-6.40249	3.03562	2.44171e-10	2.13984e-08	AT3G50940
c38664_g1_i1	-5.02273	5.76737	2.44913e-10	2.14409e-08	AT4G27730
c29607_g1_i1	-5.87104	3.46314	2.47058e-10	2.16059e-08	AT1G75710
c36135_g1_i1	5.2306	3.98978	2.50508e-10	2.18846e-08	AT5G20820
c25386_g1_i1	6.2049	2.22467	2.53596e-10	2.21312e-08	AT1G24260
c37389_g1_i1	-7.15427	2.84657	2.55696e-10	2.22911e-08	AT5G25840
c42891_g1_i2	-5.25821	4.51154	2.56261e-10	2.23169e-08	AT1G22640
c46434_g2_i1	-5.66628	3.57369	2.57668e-10	2.24031e-08	AT3G20260
c46343_g1_i1	4.90163	6.80344	2.57789e-10	2.24031e-08	AT5G41610
c44268_g1_i2	10.0864	1.83935	2.58701e-10	2.24356e-08	#N/A
c11131_g1_i1	10.0864	1.83935	2.58701e-10	2.24356e-08	AT4G23160
c45894_g2_i1	5.05912	4.82834	2.5997e-10	2.25221e-08	AT1G30760
c50979_g1_i3	-6.39065	3.02448	2.62448e-10	2.27132e-08	AT4G12620
c43654_g1_i2	-5.49093	3.87031	2.63232e-10	2.27574e-08	AT5G67270
c44351_g1_i1	4.91683	6.16822	2.72368e-10	2.35228e-08	AT5G18130
c43545_g1_i1	-5.46443	4.03012	2.73972e-10	2.36368e-08	AT1G70710
c48568_g1_i4	7.27956	1.83211	2.78152e-10	2.39365e-08	AT2G19590
c50583_g3_i11	7.27956	1.83211	2.78152e-10	2.39365e-08	AT4G23180
c46172_g1_i2	5.15641	4.05516	2.78308e-10	2.39365e-08	ATMG00160
c42891_g1_i1	-5.18877	4.54933	2.90128e-10	2.49273e-08	AT5G35550
c41305_g1_i3	-5.4547	4.02087	2.94487e-10	2.52757e-08	AT3G02120
c42652_g1_i1	-5.36242	4.09679	2.98044e-10	2.55548e-08	AT4G16270
c32907_g1_i1	7.26289	1.81481	2.99224e-10	2.56162e-08	AT2G26580
c39267_g1_i1	-5.03059	5.32637	2.99376e-10	2.56162e-08	AT3G04730
c50573_g7_i10	-10.3799	2.35814	3.01057e-10	2.57072e-08	AT5G66850
c38251_g1_i1	-10.3735	2.35216	3.01057e-10	2.57072e-08	AT5G18930
c49179_g3_i1	-7.13164	2.8253	3.01618e-10	2.57287e-08	AT5G40940
c35635_g1_i1	5.34732	3.68677	3.04978e-10	2.59887e-08	AT1G24020
c42771_g1_i2	4.90423	5.9609	3.05769e-10	2.60295e-08	AT5G51970
c48483_g1_i1	-5.1455	4.69591	3.09217e-10	2.62961e-08	AT1G72250
c51917_g2_i3	4.94885	5.532	3.16098e-10	2.68539e-08	AT5G07010
c18323_g2_i1	10.0532	1.8047	3.22066e-10	2.73329e-08	AT5G06720
c52043_g2_i3	4.94835	5.259	3.24253e-10	2.74905e-08	#N/A
c48962_g1_i1	-5.58112	3.74323	3.25678e-10	2.7574e-08	AT1G25510
c44643_g1_i4	5.17955	3.86458	3.25901e-10	2.7574e-08	AT3G45240
c47577_g2_i2	-5.06455	5.0684	3.33607e-10	2.81974e-08	AT4G38660
c35862_g1_i1	6.16576	2.18456	3.38095e-10	2.85478e-08	AT2G47485
c49707_g3_i1	-5.43109	3.99841	3.40777e-10	2.87451e-08	AT5G47800
c42922_g1_i1	4.85158	6.8513	3.41264e-10	2.8757e-08	AT1G73500
c49005_g3_i1	5.44378	3.33127	3.42405e-10	2.8824e-08	AT2G38470
c40757_g1_i1	10.0364	1.78706	3.4684e-10	2.91679e-08	AT3G28007
c48087_g2_i1	4.81105	8.54623	3.54308e-10	2.97658e-08	AT2G35390
c34662_g2_i1	6.15247	2.17094	3.58472e-10	3.00853e-08	AT1G24430
c38598_g1_i1	5.06761	4.41881	3.60309e-10	3.0209e-08	AT2G45190
c43090_g1_i1	5.04827	4.58171	3.63426e-10	3.04397e-08	AT4G18210
c47983_g1_i5	5.63729	2.86792	3.65581e-10	3.05894e-08	AT1G26190
c36286_g1_i1	-7.09466	2.79059	3.72237e-10	3.11151e-08	AT5G58600
c48962_g1_i2	-5.3268	4.06292	3.73607e-10	3.1177e-08	AT1G25510
c50637_g1_i4	7.22898	1.77961	3.73727e-10	3.1177e-08	#N/A
c46279_g2_i1	4.87249	6.04475	3.80642e-10	3.17221e-08	AT1G55760
c35790_g1_i1	6.01296	2.43976	3.87163e-10	3.22333e-08	AT1G55850
c49987_g1_i1	-4.99027	5.43747	3.90107e-10	3.24459e-08	AT2G47500
c43073_g2_i1	-5.31919	4.05569	3.93893e-10	3.27281e-08	AT3G20640
c39966_g1_i1	-4.98737	5.4347	3.98098e-10	3.30446e-08	AT5G16250
c46574_g2_i2	-5.31537	4.05206	4.00922e-10	3.31542e-08	AT5G35670
c42847_g1_i4	10.0193	1.76922	4.02924e-10	3.31542e-08	AT3G48310
c27175_g1_i3	10.0193	1.76922	4.02924e-10	3.31542e-08	#N/A
c35064_g6_i1	7.21172	1.7617	4.02924e-10	3.31542e-08	AT5G21280
c42724_g1_i1	7.21172	1.7617	4.02924e-10	3.31542e-08	#N/A
c51469_g1_i1	-10.3344	2.31575	4.03401e-10	3.31542e-08	AT1G10340
c46555_g1_i1	-10.3277	2.30959	4.03401e-10	3.31542e-08	AT3G63200
c41145_g1_i1	-10.3277	2.30959	4.03401e-10	3.31542e-08	AT4G05430
c41423_g3_i1	6.13906	2.1572	4.03401e-10	3.31542e-08	AT3G21090
c48128_g2_i1	6.13906	2.1572	4.03401e-10	3.31542e-08	AT1G06620
c49872_g5_i1	-5.23958	4.25976	4.07849e-10	3.34867e-08	AT1G70340
c49613_g1_i5	-6.32168	2.95968	4.09301e-10	3.35727e-08	AT1G31150
c9410_g1_i2	4.88474	5.49013	4.1758e-10	3.42181e-08	AT4G03960
c44351_g1_i2	4.83268	6.39095	4.27784e-10	3.50198e-08	AT5G18130
c41018_g1_i1	10.002	1.75116	4.34651e-10	3.55121e-08	#N/A
c42847_g3_i1	10.002	1.75116	4.34651e-10	3.55121e-08	AT3G26300
c42765_g2_i4	-6.30916	2.94793	4.4163e-10	3.5998e-08	AT1G67320
c46273_g2_i1	-7.07106	2.76846	4.41894e-10	3.5998e-08	AT3G54070
c36531_g1_i1	-7.0663	2.76399	4.41894e-10	3.5998e-08	AT5G55830
c47932_g1_i1	-4.8162	7.12888	4.47701e-10	3.64353e-08	AT2G45470
c44221_g1_i1	4.96642	4.87594	4.4871e-10	3.64818e-08	AT5G06060
c30519_g1_i1	-4.83924	6.69398	4.50747e-10	3.66117e-08	AT1G09200
c48833_g2_i1	4.89747	5.10576	4.52677e-10	3.67326e-08	ATCG00340
c47501_g3_i1	-6.30496	2.94399	4.58839e-10	3.71964e-08	AT5G48800
c48610_g2_i2	-7.06151	2.75951	4.61471e-10	3.7337e-08	AT3G54920
c51495_g2_i1	5.89111	2.63727	4.61471e-10	3.7337e-08	AT5G04720
c48884_g1_i2	-5.77216	3.36972	4.66289e-10	3.76902e-08	AT3G14460
c51622_g1_i2	-5.76282	3.36092	4.93731e-10	3.98696e-08	AT5G49110
c46540_g1_i1	-4.95024	5.24941	5.02034e-10	4.05008e-08	AT5G51560
c42042_g1_i2	-7.04707	2.74597	5.03549e-10	4.05837e-08	AT5G56040
c45271_g1_i2	9.98457	1.73288	5.06679e-10	4.07177e-08	AT4G29090
c48059_g1_i5	7.17656	1.72521	5.06679e-10	4.07177e-08	AT4G00290
c43671_g2_i8	7.17656	1.72521	5.06679e-10	4.07177e-08	#N/A
c20578_g1_i1	-4.74336	9.81483	5.1377e-10	4.12477e-08	AT4G22880
c29705_g1_i1	4.77549	7.28915	5.16413e-10	4.14126e-08	AT2G38470
c49050_g2_i1	5.38796	2.9829	5.16818e-10	4.14126e-08	AT3G14440
c43130_g1_i1	4.83725	5.88084	5.19509e-10	4.15882e-08	#N/A
c31771_g1_i2	5.96755	2.39344	5.23186e-10	4.18423e-08	AT5G49700
c41627_g1_i3	5.17835	3.70134	5.2384e-10	4.18544e-08	AT4G34320
c47012_g4_i2	-7.04223	2.74143	5.26157e-10	4.19993e-08	#N/A
c46070_g1_i2	-4.95288	5.14273	5.34133e-10	4.25403e-08	AT5G60450
c35716_g1_i3	4.82198	5.83554	5.34435e-10	4.25403e-08	AT5G42210
c33151_g1_i1	-5.05911	4.61347	5.34468e-10	4.25403e-08	AT5G42330
c44477_g1_i3	4.80979	6.15281	5.37491e-10	4.274e-08	AT4G28570
c48547_g3_i1	-4.87141	5.86928	5.44171e-10	4.32299e-08	AT5G67260
c64903_g1_i1	-10.2873	2.27205	5.45325e-10	4.32803e-08	#N/A
c49535_g4_i5	-7.03736	2.73688	5.49887e-10	4.35179e-08	AT4G29090
c50773_g1_i1	5.60623	2.61256	5.49887e-10	4.35179e-08	AT1G71140
c40847_g1_i2	5.60623	2.61256	5.49887e-10	4.35179e-08	AT2G40460
c46070_g1_i1	-4.99502	5.06484	5.61224e-10	4.43729e-08	AT5G60450
c49916_g1_i1	-5.25726	4.14355	5.68701e-10	4.49215e-08	AT1G79820
c48833_g2_i2	4.86741	5.30001	5.69912e-10	4.49744e-08	ATCG00340
c43742_g1_i5	5.09021	3.77622	5.81073e-10	4.58117e-08	AT5G62740
c51629_g2_i1	-5.18428	4.32883	5.84885e-10	4.60687e-08	AT1G33440
c48961_g1_i3	7.15866	1.70663	5.92055e-10	4.65894e-08	AT4G01950
c42765_g2_i1	-5.86362	3.06814	5.94406e-10	4.67302e-08	AT1G67320
c50134_g1_i2	-4.98465	5.05492	5.96741e-10	4.68503e-08	AT4G13420
c38552_g1_i1	-5.01594	4.73828	5.97059e-10	4.68503e-08	AT3G51280
c35282_g1_i1	-7.01774	2.71851	6.00957e-10	4.70674e-08	AT1G34300
c35064_g5_i1	-7.01774	2.71851	6.00957e-10	4.70674e-08	AT4G24550
c36627_g1_i3	-5.5315	3.44643	6.04653e-10	4.73124e-08	AT1G20610
c44128_g1_i1	-5.25282	3.9927	6.0756e-10	4.74952e-08	AT5G01580
c45794_g1_i1	4.73864	7.48477	6.09947e-10	4.76371e-08	AT1G08570
c50055_g2_i1	-10.2597	2.24646	6.16805e-10	4.81275e-08	AT3G23740
c44064_g1_i1	-5.07095	4.43706	6.17643e-10	4.81478e-08	AT2G01950
c49590_g1_i2	5.22411	3.23876	6.22692e-10	4.84692e-08	AT3G06350
c45544_g1_i1	-5.07761	4.54031	6.2293e-10	4.84692e-08	AT1G12663
c43706_g1_i1	-5.33681	3.90891	6.24825e-10	4.85712e-08	AT2G13610
c30579_g1_i3	4.84387	5.34454	6.28636e-10	4.87947e-08	AT3G15030
c37707_g1_i1	5.23593	3.57603	6.28872e-10	4.87947e-08	#N/A
c43339_g1_i1	7.14053	1.68782	6.40584e-10	4.96572e-08	AT4G27190
c46460_g3_i1	-4.9815	4.85417	6.41597e-10	4.96895e-08	AT5G56590
c7705_g1_i1	6.60287	2.06367	6.56361e-10	5.07634e-08	AT5G45510
c37368_g1_i2	-7.00285	2.70458	6.57293e-10	5.07634e-08	AT5G35520
c46351_g1_i2	-7.00285	2.70458	6.57293e-10	5.07634e-08	AT4G16807
c46065_g1_i1	-5.16526	4.31073	6.67423e-10	5.1498e-08	AT5G27550
c43962_g1_i1	4.8526	5.11479	6.75413e-10	5.20662e-08	AT3G26650
c43609_g1_i1	5.92066	2.34562	6.77191e-10	5.2155e-08	AT4G08300
c46561_g1_i1	4.79082	5.64244	6.89353e-10	5.30426e-08	AT5G14450
c49696_g2_i2	9.93085	1.67666	6.93525e-10	5.33144e-08	#N/A
c47012_g4_i4	-10.2457	2.23348	6.98725e-10	5.36646e-08	#N/A
c46237_g1_i1	-5.70551	3.30692	7.00736e-10	5.37694e-08	AT1G21090
c33242_g1_i1	5.2136	3.45323	7.01384e-10	5.37695e-08	#N/A
c35421_g1_i1	4.98403	4.12848	7.07829e-10	5.42137e-08	AT5G28050
c49613_g1_i10	-5.83244	3.03893	7.0995e-10	5.43262e-08	AT1G31150
c32058_g1_i1	-4.81938	6.00198	7.12602e-10	5.4479e-08	AT4G29080
c39357_g2_i1	-6.99284	2.69521	7.19491e-10	5.49553e-08	AT2G17820
c46840_g1_i2	4.74119	6.61445	7.21636e-10	5.50373e-08	AT5G54080
c45321_g1_i3	5.32783	3.21535	7.21888e-10	5.50373e-08	AT5G54000
c50942_g1_i2	-5.31117	3.88461	7.31387e-10	5.57105e-08	AT2G37420
c41840_g1_i1	4.71109	7.44419	7.32159e-10	5.57184e-08	AT4G28940
c44656_g1_i1	4.72548	6.87692	7.56018e-10	5.74816e-08	AT1G06290
c46609_g1_i1	4.7514	5.94104	7.62302e-10	5.79065e-08	AT3G23560
c30579_g1_i2	4.82371	5.06053	7.74325e-10	5.87661e-08	AT3G15030
c41530_g1_i1	-5.13864	4.16385	7.80422e-10	5.91749e-08	AT3G25980
c46760_g2_i1	-6.97769	2.68105	7.88225e-10	5.96579e-08	#N/A
c46273_g2_i5	-6.97769	2.68105	7.88225e-10	5.96579e-08	AT3G54070
c44263_g1_i1	-10.2245	2.21379	7.92773e-10	5.98135e-08	AT4G24350
c48255_g4_i1	-10.2245	2.21379	7.92773e-10	5.98135e-08	AT1G32583
c48505_g3_i4	6.02704	2.04244	7.92773e-10	5.98135e-08	AT5G45230
c40489_g1_i1	5.89663	2.32112	7.93155e-10	5.98135e-08	AT5G57510
c51106_g1_i3	5.19633	3.43606	7.97055e-10	6.00532e-08	AT2G41510
c35460_g1_i1	9.91249	1.65745	8.14455e-10	6.13087e-08	AT2G40330
c29034_g1_i1	5.80001	2.54473	8.25275e-10	6.20671e-08	AT5G04760
c41857_g1_i2	-10.2101	2.2005	8.44952e-10	6.34896e-08	AT3G08490
c26369_g1_i1	-5.47752	3.39562	8.64101e-10	6.48699e-08	AT3G50870
c39953_g1_i1	4.97842	3.8796	8.68135e-10	6.5114e-08	AT4G27470
c51609_g1_i1	-5.79653	3.00532	8.82357e-10	6.60861e-08	AT4G17000
c26426_g1_i1	9.8939	1.63798	8.83477e-10	6.60861e-08	AT5G45890
c32528_g1_i1	9.8939	1.63798	8.83477e-10	6.60861e-08	#N/A
c46711_g1_i1	4.69529	6.83367	8.85525e-10	6.61799e-08	AT1G58120
c30920_g1_i1	-10.2029	2.19381	9.00933e-10	6.72108e-08	AT4G23160
c51499_g1_i4	-10.2029	2.19381	9.00933e-10	6.72108e-08	AT5G01630
c50171_g2_i3	5.46567	2.8893	9.15338e-10	6.82242e-08	AT5G46330
c48980_g1_i1	-4.81449	5.44728	9.19221e-10	6.84524e-08	AT4G29920
c46953_g3_i2	-5.11182	4.13841	9.20299e-10	6.84714e-08	AT5G48460
c37595_g1_i1	5.77896	2.52336	9.48417e-10	7.05004e-08	AT3G03280
c43814_g1_i1	9.87506	1.61827	9.58988e-10	7.10957e-08	AT1G44750
c13716_g1_i1	9.87506	1.61827	9.58988e-10	7.10957e-08	#N/A
c23278_g1_i2	9.87506	1.61827	9.58988e-10	7.10957e-08	#N/A
c41855_g1_i1	4.80383	4.84357	9.60515e-10	7.11198e-08	AT1G78830
c40497_g2_i1	-10.1957	2.18709	9.61021e-10	7.11198e-08	AT1G76490
c49349_g1_i8	-5.41243	3.58367	9.67985e-10	7.15716e-08	AT4G08850
c50511_g1_i2	-5.17694	3.92086	9.74324e-10	7.19763e-08	AT2G16270
c41219_g1_i1	-6.18217	2.82904	9.76749e-10	7.20276e-08	AT3G16490
c48909_g1_i1	-6.18217	2.82904	9.76749e-10	7.20276e-08	AT1G15910
c38765_g2_i1	-4.84575	5.14958	9.86851e-10	7.27082e-08	AT2G01830
c29550_g1_i1	5.51317	2.51845	9.9385e-10	7.31591e-08	AT1G51340
c51096_g1_i3	-5.28085	3.67151	9.99836e-10	7.35347e-08	AT1G08840
c46418_g2_i1	4.6842	6.74286	1.00634e-09	7.39479e-08	AT5G62020
c48492_g1_i1	4.72915	5.82059	1.0128e-09	7.43571e-08	AT5G64250
c46351_g1_i3	-10.181	2.17355	1.02555e-09	7.52263e-08	AT4G16807
c45687_g1_i1	-6.71076	2.43259	1.03809e-09	7.60792e-08	AT5G50300
c37368_g1_i4	-6.93126	2.63767	1.04169e-09	7.62759e-08	AT5G35520
c46695_g2_i1	-5.77209	2.98247	1.0615e-09	7.76585e-08	AT5G01420
c43959_g1_i1	4.7336	5.40327	1.06617e-09	7.79315e-08	AT2G39650
c43838_g1_i1	-4.89962	4.77616	1.08945e-09	7.95634e-08	AT1G28110
c51454_g1_i1	-4.86552	5.00148	1.09204e-09	7.9615e-08	AT3G20150
c45819_g1_i1	-6.92601	2.63277	1.09207e-09	7.9615e-08	AT1G18090
c49338_g1_i1	4.81765	4.51761	1.09371e-09	7.96646e-08	AT1G68840
c25191_g1_i1	-10.1736	2.16673	1.09487e-09	7.96795e-08	AT1G16070
c38707_g1_i1	5.00296	3.76483	1.09641e-09	7.97221e-08	AT5G06839
c46471_g1_i1	-4.83994	5.03493	1.09878e-09	7.98243e-08	AT2G18410
c49487_g1_i1	-5.76385	2.97477	1.10193e-09	7.99839e-08	AT4G28650
c45222_g2_i1	-5.63222	3.23802	1.10517e-09	8.01486e-08	AT5G25580
c44464_g1_i1	-5.1512	4.04292	1.11025e-09	8.04472e-08	AT2G12646
c45263_g1_i1	4.6276	8.99455	1.1226e-09	8.12715e-08	AT2G36950
c43643_g1_i1	-4.95259	4.59742	1.13042e-09	8.16143e-08	#N/A
c32060_g1_i2	9.85597	1.59829	1.13224e-09	8.16143e-08	#N/A
c32657_g3_i1	9.85597	1.59829	1.13224e-09	8.16143e-08	#N/A
c27013_g1_i1	7.0463	1.59006	1.13224e-09	8.16143e-08	AT3G23250
c38703_g1_i1	7.0463	1.59006	1.13224e-09	8.16143e-08	AT5G51810
c38702_g1_i1	-4.92402	4.72698	1.14189e-09	8.22389e-08	AT4G28950
c50818_g1_i2	-6.92074	2.62785	1.14515e-09	8.24021e-08	AT4G24790
c43723_g1_i1	-6.1591	2.80749	1.1538e-09	8.29533e-08	AT1G26760
c37700_g1_i1	-6.69849	2.42123	1.15845e-09	8.30724e-08	#N/A
c42929_g1_i7	-6.69849	2.42123	1.15845e-09	8.30724e-08	#N/A
c47394_g5_i2	-6.69232	2.41551	1.15845e-09	8.30724e-08	AT1G09270
c49341_g2_i2	-10.1588	2.15299	1.16938e-09	8.37839e-08	#N/A
c43951_g10_i5	-4.8094	5.35619	1.17343e-09	8.40017e-08	AT5G02400
c43033_g2_i1	-5.7514	2.96314	1.18798e-09	8.49699e-08	AT2G42110
c42396_g1_i2	-6.91013	2.61796	1.20107e-09	8.5833e-08	AT3G53190
c43833_g1_i1	-5.25294	3.6452	1.20412e-09	8.59765e-08	AT5G12380
c48746_g7_i2	-6.68612	2.40977	1.22433e-09	8.73449e-08	AT1G31150
c44018_g1_i3	9.83662	1.57804	1.23156e-09	8.77853e-08	AT2G30900
c43682_g2_i1	-5.3718	3.54537	1.24028e-09	8.83316e-08	AT4G17980
c41991_g1_i2	-4.92678	4.48762	1.24885e-09	8.86098e-08	AT4G35730
c50794_g10_i2	-10.1438	2.13911	1.24951e-09	8.86098e-08	AT5G27740
c39875_g1_i1	6.49934	1.95695	1.24951e-09	8.86098e-08	AT2G26040
c47001_g1_i2	5.95234	1.96595	1.24951e-09	8.86098e-08	AT2G33500
c51375_g1_i1	5.95234	1.96595	1.24951e-09	8.86098e-08	AT3G05030
c35254_g2_i1	5.24817	2.84274	1.28146e-09	9.07214e-08	AT2G15220
c42358_g1_i3	5.24817	2.84274	1.28146e-09	9.07214e-08	AT5G48670
c48833_g2_i4	4.75281	5.0177	1.28287e-09	9.07437e-08	ATCG00340
c2274_g1_i1	-6.67989	2.404	1.29435e-09	9.14003e-08	#N/A
c44908_g1_i1	-6.67364	2.39821	1.29435e-09	9.14003e-08	AT1G77110
c41147_g1_i1	-4.89257	4.62087	1.31204e-09	9.25709e-08	AT1G18370
c41303_g1_i1	5.46981	2.47462	1.32216e-09	9.32063e-08	AT2G04495
c34282_g1_i1	-4.75972	5.51534	1.33439e-09	9.39246e-08	AT5G66590
c50859_g5_i6	-10.1362	2.13212	1.33572e-09	9.39246e-08	AT3G20070
c41991_g1_i1	-5.05474	4.08435	1.33574e-09	9.39246e-08	AT4G35730
c44201_g1_i1	7.0267	1.56973	1.34054e-09	9.41037e-08	AT4G35220
c42792_g1_i1	7.0267	1.56973	1.34054e-09	9.41037e-08	#N/A
c39338_g1_i1	5.429	2.65785	1.3668e-09	9.58659e-08	AT1G24620
c42707_g1_i2	-4.70034	6.07531	1.3727e-09	9.61988e-08	#N/A
c25260_g1_i1	-5.59764	3.20556	1.37702e-09	9.63395e-08	#N/A
c51622_g1_i1	-5.59764	3.20556	1.37702e-09	9.63395e-08	AT5G49110
c40376_g1_i1	5.93692	1.95017	1.42851e-09	9.98581e-08	AT5G65730
c45095_g1_i2	-4.84773	4.92429	1.44131e-09	1.00668e-07	AT3G51740
c51580_g3_i1	-6.65471	2.3807	1.44798e-09	1.01049e-07	#N/A
c45899_g3_i1	5.01992	3.54446	1.45524e-09	1.01471e-07	AT4G20970
c41128_g4_i2	9.81702	1.55752	1.46024e-09	1.01734e-07	AT4G28780
c45363_g2_i2	4.77221	4.47327	1.46166e-09	1.01748e-07	AT1G53050
c43258_g1_i3	5.02219	3.63012	1.46394e-09	1.01821e-07	AT5G62960
c52227_g1_i1	4.83034	4.36825	1.4822e-09	1.03006e-07	AT4G08150
c34711_g3_i1	-5.38932	3.31279	1.49147e-09	1.03563e-07	AT3G12110
c46236_g3_i1	4.58596	8.60105	1.50185e-09	1.04197e-07	AT4G17900
c49285_g1_i2	-5.214	3.60853	1.52667e-09	1.05831e-07	AT5G02370
c50858_g1_i1	5.92134	1.93422	1.52845e-09	1.05866e-07	AT4G23140
c47253_g2_i4	-6.86693	2.57769	1.52974e-09	1.05867e-07	AT5G62000
c40853_g2_i1	-5.38281	3.30669	1.53623e-09	1.06228e-07	AT1G11120
c38555_g1_i1	4.60596	6.94586	1.54196e-09	1.06536e-07	AT2G29420
c43951_g10_i7	-5.70911	2.92367	1.5526e-09	1.07182e-07	AT2G28890
c43766_g1_i1	5.08346	3.21564	1.58247e-09	1.09154e-07	AT3G62730
c31954_g2_i1	-4.79313	5.04593	1.58533e-09	1.09261e-07	AT5G44560
c36762_g2_i2	4.65493	5.79202	1.58874e-09	1.09405e-07	AT3G08720
c45997_g2_i1	9.79714	1.53671	1.59179e-09	1.09434e-07	AT5G23370
c663_g1_i1	9.79714	1.53671	1.59179e-09	1.09434e-07	AT3G26330
c49268_g1_i3	5.69156	2.43461	1.6067e-09	1.10368e-07	AT3G47570
c36592_g1_i1	-4.65102	6.25942	1.63573e-09	1.12214e-07	AT5G66750
c51267_g1_i4	-5.18508	3.76543	1.63628e-09	1.12214e-07	AT3G17340
c49736_g4_i1	4.75187	4.45343	1.66251e-09	1.13836e-07	AT4G36040
c44890_g1_i3	4.80344	4.2985	1.66265e-09	1.13836e-07	AT4G34131
c52339_g1_i1	-5.01861	4.05018	1.67583e-09	1.14644e-07	AT4G15140
c47643_g1_i1	-6.85593	2.56744	1.68794e-09	1.15377e-07	#N/A
c50602_g1_i1	-4.60863	6.95555	1.70628e-09	1.16535e-07	AT3G56370
c34705_g2_i1	-5.56579	3.17571	1.72424e-09	1.17665e-07	AT4G14550
c49590_g1_i1	6.98666	1.52822	1.7365e-09	1.18114e-07	AT4G03140
c38674_g1_i3	6.98666	1.52822	1.7365e-09	1.18114e-07	AT2G28550
c46301_g1_i1	6.98666	1.52822	1.7365e-09	1.18114e-07	AT4G36220
c36910_g1_i1	6.98666	1.52822	1.7365e-09	1.18114e-07	AT2G37360
c31084_g1_i1	4.66337	5.19111	1.7442e-09	1.18542e-07	AT1G32928
c46998_g2_i4	6.45258	1.90877	1.75221e-09	1.18892e-07	AT4G05200
c49657_g2_i5	5.90558	1.9181	1.75221e-09	1.18892e-07	#N/A
c47847_g1_i1	-6.85039	2.56229	1.77372e-09	1.19863e-07	AT5G09995
c39598_g1_i1	-6.84483	2.55712	1.77372e-09	1.19863e-07	#N/A
c38826_g1_i1	-6.84483	2.55712	1.77372e-09	1.19863e-07	AT5G04530
c42042_g1_i1	-6.84483	2.55712	1.77372e-09	1.19863e-07	AT5G56040
c46764_g2_i1	5.68025	2.42313	1.77372e-09	1.19863e-07	AT1G08920
c50735_g2_i2	-5.3631	3.28822	1.78335e-09	1.20354e-07	AT1G62870
c45449_g1_i1	-5.17327	3.75428	1.78388e-09	1.20354e-07	AT2G16630
c38852_g1_i1	-4.54808	9.53542	1.81479e-09	1.2234e-07	AT5G05270
c39775_g2_i1	-4.86613	4.43011	1.83535e-09	1.23626e-07	AT1G31360
c41254_g1_i2	5.0559	3.07122	1.84038e-09	1.23865e-07	AT4G33580
c48433_g1_i1	4.5512	8.70947	1.85252e-09	1.24581e-07	AT5G67360
c41571_g1_i1	-4.90466	4.37601	1.87668e-09	1.26052e-07	AT3G50060
c47177_g1_i4	-10.0821	2.08218	1.87742e-09	1.26052e-07	#N/A
c43602_g3_i1	4.81986	4.22355	1.88401e-09	1.26393e-07	AT2G42280
c33862_g1_i3	9.77698	1.51561	1.89581e-09	1.26674e-07	#N/A
c13201_g1_i1	9.77698	1.51561	1.89581e-09	1.26674e-07	AT2G18370
c49657_g2_i8	6.96622	1.50704	1.89581e-09	1.26674e-07	#N/A
c22500_g1_i2	6.96622	1.50704	1.89581e-09	1.26674e-07	#N/A
c40911_g1_i1	6.96622	1.50704	1.89581e-09	1.26674e-07	AT5G64810
c52082_g1_i2	-4.99531	4.02817	1.93187e-09	1.2898e-07	AT3G44050
c40545_g1_i1	-5.15896	3.7408	1.94626e-09	1.29837e-07	#N/A
c51063_g2_i2	-5.66996	2.88718	1.96443e-09	1.30839e-07	AT4G00820
c43179_g1_i1	-5.66996	2.88718	1.96443e-09	1.30839e-07	AT5G60930
c42191_g2_i2	5.05682	3.39824	1.96911e-09	1.31045e-07	AT4G31940
c48026_g1_i3	-10.0742	2.0749	2.01254e-09	1.33722e-07	AT4G31980
c51147_g2_i2	-10.0663	2.06758	2.01254e-09	1.33722e-07	AT3G07040
c45701_g1_i1	4.85768	3.82563	2.0184e-09	1.34005e-07	AT1G13530
c48568_g1_i1	5.36932	2.59773	2.02273e-09	1.34185e-07	AT2G19590
c49203_g1_i2	-5.05747	3.95427	2.02944e-09	1.34523e-07	AT5G46240
c45657_g1_i11	-6.60299	2.3329	2.04298e-09	1.35313e-07	#N/A
c45190_g1_i1	4.61212	5.84679	2.05678e-09	1.36119e-07	AT5G07440
c43363_g1_i1	9.75654	1.49422	2.07135e-09	1.36974e-07	AT1G54070
c35618_g2_i1	5.04245	3.17488	2.0749e-09	1.3705e-07	AT4G17900
c29304_g1_i1	-4.98549	4.0189	2.07579e-09	1.3705e-07	AT5G46690
c52115_g1_i1	-5.53322	3.14521	2.09935e-09	1.38495e-07	#N/A
c43372_g1_i1	4.61803	5.54251	2.10361e-09	1.38667e-07	AT5G14280
c45940_g1_i5	-10.0583	2.06022	2.15843e-09	1.42168e-07	AT5G19730
c48746_g7_i3	-6.81673	2.53097	2.16811e-09	1.42693e-07	AT1G31150
c41041_g1_i2	4.68759	4.63669	2.18336e-09	1.43583e-07	AT1G12940
c38329_g1_i1	-6.05296	2.70858	2.21152e-09	1.4532e-07	AT5G64410
c46254_g7_i1	4.57433	6.17263	2.22111e-09	1.45835e-07	AT4G27290
c8265_g1_i1	4.70428	4.40705	2.2499e-09	1.47609e-07	AT3G14470
c38994_g1_i1	4.63568	5.28869	2.26687e-09	1.48605e-07	AT2G23610
c41746_g2_i8	-5.64774	2.8665	2.30522e-09	1.50882e-07	AT3G12120
c41339_g1_i1	-5.64774	2.8665	2.30522e-09	1.50882e-07	AT5G62610
c38754_g1_i1	-10.0502	2.05282	2.31604e-09	1.51103e-07	AT1G65870
c43662_g1_i15	-10.0502	2.05282	2.31604e-09	1.51103e-07	AT2G25140
c38025_g1_i1	-10.0422	2.04538	2.31604e-09	1.51103e-07	AT1G71870
c50257_g1_i1	-10.0422	2.04538	2.31604e-09	1.51103e-07	#N/A
c37413_g1_i2	-4.81362	4.62211	2.31768e-09	1.51103e-07	AT2G32300
c47383_g5_i1	-5.31945	3.24735	2.34601e-09	1.5283e-07	AT3G54720
c48007_g1_i1	-4.86049	4.23755	2.36995e-09	1.54166e-07	AT3G60840
c44351_g1_i3	4.55505	6.27305	2.37083e-09	1.54166e-07	AT5G18130
c31049_g1_i1	4.64559	5.08458	2.37207e-09	1.54166e-07	AT5G20650
c43920_g1_i1	-6.79384	2.50969	2.40073e-09	1.55907e-07	AT5G01210
c41483_g1_i3	-6.57641	2.30838	2.43773e-09	1.5794e-07	AT2G23540
c35338_g1_i1	-6.56969	2.30218	2.43773e-09	1.5794e-07	AT5G24330
c29722_g1_i2	-6.56969	2.30218	2.43773e-09	1.5794e-07	AT3G21310
c35618_g1_i1	5.14136	2.88984	2.45179e-09	1.58728e-07	AT4G17900
c46724_g1_i2	-4.95799	4.11422	2.46646e-09	1.59553e-07	AT5G05940
c45780_g2_i1	4.74466	4.00169	2.47802e-09	1.59718e-07	AT1G70510
c25474_g1_i2	9.73581	1.47252	2.4786e-09	1.59718e-07	#N/A
c33598_g2_i2	9.73581	1.47252	2.4786e-09	1.59718e-07	#N/A
c46982_g1_i2	6.92445	1.46376	2.4786e-09	1.59718e-07	AT4G11070
c34722_g1_i2	6.92445	1.46376	2.4786e-09	1.59718e-07	AT5G62165
c51682_g4_i4	5.0106	3.02616	2.481e-09	1.59749e-07	AT4G23180
c39619_g1_i1	5.84079	1.85183	2.4864e-09	1.5985e-07	AT4G10265
c50637_g2_i1	5.84079	1.85183	2.4864e-09	1.5985e-07	AT3G42723
c45737_g4_i1	5.13296	2.88144	2.5438e-09	1.63413e-07	AT3G14470
c51733_g2_i1	4.51638	7.32103	2.57277e-09	1.65147e-07	AT5G55930
c41613_g2_i1	4.80961	3.71353	2.58148e-09	1.65578e-07	AT2G37330
c52043_g2_i2	4.76486	3.85618	2.65127e-09	1.69924e-07	#N/A
c47393_g1_i1	-4.6178	5.75103	2.6546e-09	1.70006e-07	AT1G68400
c29550_g1_i2	6.38779	1.84201	2.67065e-09	1.70772e-07	AT1G51340
c31714_g1_i1	6.38779	1.84201	2.67065e-09	1.70772e-07	AT5G01830
c45281_g1_i3	4.59399	5.20808	2.71231e-09	1.73187e-07	AT1G72510
c38272_g1_i1	-5.24856	3.42951	2.71291e-09	1.73187e-07	AT5G11550
c54230_g1_i1	9.71477	1.4505	2.71466e-09	1.73187e-07	#N/A
c46449_g1_i2	-4.61961	5.62865	2.74369e-09	1.74863e-07	AT4G23800
c43736_g1_i2	-6.55616	2.2897	2.74724e-09	1.74863e-07	AT3G28960
c39862_g2_i1	5.70239	2.12317	2.74724e-09	1.74863e-07	AT5G53588
c51362_g1_i1	-4.88501	4.15707	2.75084e-09	1.74959e-07	#N/A
c35478_g1_i2	-5.00715	3.90679	2.75609e-09	1.75159e-07	AT1G09200
c39911_g1_i1	-6.01748	2.6756	2.774e-09	1.76163e-07	AT3G27090
c45726_g1_i1	4.72328	4.22021	2.78723e-09	1.76868e-07	AT5G11090
c28924_g1_i1	-6.77644	2.49352	2.8028e-09	1.77465e-07	AT1G21050
c51096_g1_i2	-6.77059	2.48809	2.8028e-09	1.77465e-07	AT1G08840
c51629_g2_i2	-4.84207	4.31678	2.80303e-09	1.77465e-07	AT1G33440
c51553_g1_i1	4.56998	5.49612	2.85738e-09	1.80644e-07	AT4G21700
c39204_g1_i2	-4.79664	4.36436	2.85759e-09	1.80644e-07	AT5G58600
c38008_g1_i1	-10.0094	2.01523	2.87003e-09	1.80744e-07	AT1G72610
c51031_g1_i3	-10.0094	2.01523	2.87003e-09	1.80744e-07	AT1G08440
c50055_g2_i2	-10.0094	2.01523	2.87003e-09	1.80744e-07	AT3G23740
c48107_g6_i9	-10.0094	2.01523	2.87003e-09	1.80744e-07	AT4G04955
c49454_g2_i1	6.37113	1.82484	2.87003e-09	1.80744e-07	AT4G21390
c49701_g2_i1	-4.93128	3.96778	2.88699e-09	1.81675e-07	#N/A
c45366_g2_i4	-6.54934	2.28342	2.91801e-09	1.83488e-07	AT3G26700
c46840_g1_i1	4.5063	6.69363	2.92589e-09	1.83845e-07	AT5G54080
c49904_g2_i3	-5.47725	3.09288	2.94036e-09	1.84615e-07	AT5G15080
c51580_g3_i2	-6.76472	2.48264	2.95286e-09	1.8526e-07	#N/A
c45038_g1_i1	4.49976	6.99606	2.97303e-09	1.86131e-07	AT1G23110
c58252_g1_i1	9.69342	1.42816	2.97568e-09	1.86131e-07	AT4G12550
c50501_g3_i1	9.69342	1.42816	2.97568e-09	1.86131e-07	AT5G41980
c35168_g1_i1	9.69342	1.42816	2.97568e-09	1.86131e-07	#N/A
c51917_g2_i2	4.54168	5.69687	2.98935e-09	1.86845e-07	AT5G07010
c46975_g20_i6	4.79357	3.76266	3.02111e-09	1.88622e-07	ATCG00670
c47076_g1_i1	4.63762	4.58813	3.02231e-09	1.88622e-07	AT2G23450
c40482_g1_i2	-6.00201	2.66122	3.04162e-09	1.89686e-07	AT2G40435
c46051_g3_i1	-5.08776	3.67377	3.04418e-09	1.89703e-07	AT1G72670
c44351_g1_i4	4.52641	5.97401	3.05374e-09	1.90156e-07	AT5G18130
c40603_g1_i1	5.10743	2.85595	3.06458e-09	1.90635e-07	AT1G68940
c43643_g1_i3	-4.99543	3.74972	3.06601e-09	1.90635e-07	#N/A
c48377_g1_i4	-4.71812	4.73837	3.06899e-09	1.90678e-07	AT5G20950
c43357_g1_i2	6.35427	1.80748	3.08589e-09	1.91585e-07	AT5G36930
c43838_g1_i4	-4.70078	4.84488	3.10853e-09	1.92847e-07	AT1G28110
c43682_g2_i3	-5.59298	2.81559	3.19951e-09	1.98344e-07	AT4G17980
c41739_g1_i1	5.08753	2.97548	3.26041e-09	2.01968e-07	AT1G29280
c42046_g2_i3	-6.74696	2.46616	3.28018e-09	2.03042e-07	AT3G05030
c47834_g1_i1	-4.97914	3.8804	3.28761e-09	2.03351e-07	AT5G55950
c36401_g1_i1	5.6744	2.09467	3.29567e-09	2.03698e-07	AT5G02420
c50651_g1_i1	-5.98636	2.6467	3.33791e-09	2.06003e-07	AT5G52950
c50381_g2_i1	-5.98636	2.6467	3.33791e-09	2.06003e-07	AT3G22780
c45404_g1_i1	-4.98103	3.73619	3.34513e-09	2.06295e-07	AT3G25100
c44382_g1_i1	-4.80533	4.18549	3.35083e-09	2.06494e-07	AT2G20590
c29593_g1_i4	-5.45423	3.07139	3.37546e-09	2.07858e-07	AT3G28880
c43258_g1_i1	4.70089	4.24184	3.3959e-09	2.08962e-07	AT5G62960
c49089_g1_i3	-6.73499	2.45506	3.45865e-09	2.12666e-07	AT1G79990
c47132_g4_i1	-4.90546	4.06464	3.47286e-09	2.13382e-07	AT3G01015
c48465_g2_i2	-5.57896	2.80257	3.47869e-09	2.13426e-07	AT5G13690
c40966_g1_i1	5.09336	2.68777	3.47869e-09	2.13426e-07	#N/A
c49022_g1_i1	-5.45036	3.06778	3.49499e-09	2.13958e-07	AT3G50940
c46606_g1_i1	4.95588	2.97176	3.49499e-09	2.13958e-07	AT1G61260
c50942_g1_i1	-4.9762	3.73165	3.49507e-09	2.13958e-07	AT2G37420
c51025_g3_i2	-6.51477	2.25158	3.50441e-09	2.14214e-07	AT5G48740
c33275_g1_i1	-6.51477	2.25158	3.50441e-09	2.14214e-07	AT5G19875
c39354_g4_i1	5.08145	2.83001	3.56601e-09	2.1782e-07	AT4G16740
c51960_g4_i4	-9.97589	1.98441	3.57326e-09	2.17943e-07	AT5G26760
c48680_g1_i13	5.79021	1.80013	3.57326e-09	2.17943e-07	AT3G42170
c39001_g2_i1	9.67176	1.40549	3.58464e-09	2.18158e-07	#N/A
c4333_g1_i1	9.67176	1.40549	3.58464e-09	2.18158e-07	#N/A
c48680_g1_i10	6.85944	1.39643	3.58464e-09	2.18158e-07	AT3G42170
c49302_g1_i2	-5.44259	3.06053	3.61919e-09	2.19938e-07	#N/A
c40728_g2_i1	4.94789	2.96382	3.61919e-09	2.19938e-07	AT1G62710
c36117_g1_i2	5.30685	2.31006	3.64786e-09	2.21519e-07	AT2G38920
c45449_g1_i3	-5.97584	2.63693	3.66625e-09	2.22474e-07	AT2G16630
c39506_g1_i1	-6.50775	2.24513	3.72779e-09	2.25878e-07	AT2G44740
c51212_g2_i1	-6.50071	2.23864	3.72779e-09	2.25878e-07	AT2G39370
c26664_g1_i2	4.75033	3.65532	3.73404e-09	2.26093e-07	AT1G61680
c46579_g2_i1	4.47724	6.46673	3.82319e-09	2.31322e-07	AT3G48530
c49179_g2_i1	4.61393	4.46478	3.82997e-09	2.31565e-07	AT4G03020
c51031_g1_i4	-9.96739	1.9766	3.84822e-09	2.31974e-07	AT2G27240
c50437_g2_i2	-9.96739	1.9766	3.84822e-09	2.31974e-07	#N/A
c4407_g1_i1	6.31995	1.77214	3.84822e-09	2.31974e-07	AT4G29330
c43585_g1_i1	5.77295	1.78249	3.84822e-09	2.31974e-07	AT4G34131
c45665_g4_i1	-4.72332	4.46054	3.85067e-09	2.31974e-07	AT1G75640
c48547_g1_i1	-4.5426	5.82091	3.86707e-09	2.32793e-07	AT5G67260
c47272_g3_i1	4.46438	6.66026	3.88602e-09	2.33765e-07	ATCG00480
c19325_g1_i1	9.64976	1.38248	3.93956e-09	2.36644e-07	AT5G01560
c46926_g4_i6	9.64976	1.38248	3.93956e-09	2.36644e-07	#N/A
c43614_g1_i4	-6.49362	2.23213	3.96692e-09	2.38116e-07	AT1G76310
c48887_g1_i1	-4.68484	4.76962	4.03959e-09	2.42302e-07	AT2G07170
c29045_g1_i1	4.45525	6.69204	4.06145e-09	2.43439e-07	AT3G12700
c35336_g1_i2	4.48014	5.92951	4.10936e-09	2.46133e-07	AT2G29420
c47411_g2_i7	-9.95023	1.96084	4.14663e-09	2.48187e-07	AT2G33470
c49613_g1_i6	-5.22797	3.16192	4.15678e-09	2.48616e-07	AT1G31150
c33116_g1_i1	4.74111	3.7112	4.22231e-09	2.52216e-07	#N/A
c48107_g6_i3	-6.4865	2.22558	4.22304e-09	2.52216e-07	AT4G04955
c47082_g1_i1	4.85486	3.46493	4.25889e-09	2.54175e-07	AT2G37710
c50583_g3_i4	5.282	2.28499	4.28724e-09	2.55684e-07	AT4G23180
c51189_g2_i1	-4.74174	4.39762	4.32183e-09	2.57562e-07	AT4G15890
c38674_g1_i1	6.8371	1.37331	4.33351e-09	2.57889e-07	AT2G28550
c36910_g3_i1	6.8371	1.37331	4.33351e-09	2.57889e-07	AT3G53510
c49407_g5_i2	-4.52403	5.80325	4.35429e-09	2.5894e-07	AT3G14240
c36762_g2_i1	4.48179	5.69439	4.42468e-09	2.62938e-07	AT3G08720
c41541_g1_i1	-4.45469	6.84652	4.42976e-09	2.63053e-07	AT1G29980
c35430_g2_i1	-9.94158	1.95289	4.47069e-09	2.64728e-07	AT1G68320
c51716_g3_i1	6.30248	1.75415	4.47069e-09	2.64728e-07	AT3G44250
c40847_g1_i1	5.75548	1.76465	4.47069e-09	2.64728e-07	AT2G40460
c29641_g1_i1	5.75548	1.76465	4.47069e-09	2.64728e-07	AT4G05070
c43654_g1_i1	-4.85887	4.02073	4.60618e-09	2.72557e-07	AT5G67270
c47678_g1_i1	-4.45703	6.60453	4.62597e-09	2.73534e-07	AT3G45850
c47718_g1_i1	-4.44702	7.00415	4.67046e-09	2.75968e-07	AT5G01660
c43312_g1_i2	5.04448	2.63889	4.68838e-09	2.7683e-07	AT5G41800
c43179_g1_i2	-4.80025	4.07717	4.70466e-09	2.77595e-07	AT5G60930
c21723_g2_i1	9.62742	1.35911	4.77124e-09	2.80332e-07	AT5G53130
c39691_g1_i2	9.62742	1.35911	4.77124e-09	2.80332e-07	AT4G11530
c34334_g1_i1	9.62742	1.35911	4.77124e-09	2.80332e-07	#N/A
c50637_g1_i6	9.62742	1.35911	4.77124e-09	2.80332e-07	#N/A
c24818_g1_i1	6.81441	1.34984	4.77124e-09	2.80332e-07	AT1G22400
c46998_g2_i1	6.81441	1.34984	4.77124e-09	2.80332e-07	AT4G11470
c45067_g1_i2	-9.92411	1.93686	4.82283e-09	2.83163e-07	#N/A
c47638_g2_i4	-5.15588	3.34271	4.87779e-09	2.86188e-07	AT1G44110
c42358_g1_i1	5.0345	2.62892	4.89617e-09	2.87064e-07	AT5G48670
c45766_g3_i2	-5.20232	3.13802	4.90181e-09	2.87192e-07	AT4G03100
c50684_g1_i1	-5.02292	3.42933	5.05658e-09	2.95843e-07	AT5G26910
c42123_g1_i3	4.82348	3.35042	5.05658e-09	2.95843e-07	AT5G06530
c46724_g1_i1	-5.51657	2.74473	5.11414e-09	2.98791e-07	AT5G05940
c36965_g1_i2	-5.51657	2.74473	5.11414e-09	2.98791e-07	AT2G01913
c40727_g1_i1	5.0144	2.90261	5.16706e-09	3.01671e-07	AT1G79670
c33569_g2_i3	9.60473	1.33538	5.25811e-09	3.06128e-07	#N/A
c24872_g2_i1	9.60473	1.33538	5.25811e-09	3.06128e-07	AT5G39785
c50819_g4_i1	9.60473	1.33538	5.25811e-09	3.06128e-07	#N/A
c25987_g1_i1	9.60473	1.33538	5.25811e-09	3.06128e-07	#N/A
c49628_g1_i1	4.60964	4.27611	5.26224e-09	3.06155e-07	AT5G53390
c49236_g1_i3	-5.0169	3.4237	5.33861e-09	3.10381e-07	#N/A
c43069_g1_i1	-6.44304	2.18565	5.44554e-09	3.16157e-07	AT2G01770
c39813_g1_i1	5.58701	2.00574	5.44554e-09	3.16157e-07	AT4G19950
c34673_g1_i1	-4.43298	6.44206	5.60195e-09	3.25011e-07	AT1G08880
c45653_g2_i2	-9.90642	1.92064	5.6223e-09	3.25511e-07	#N/A
c46279_g1_i5	-9.90642	1.92064	5.6223e-09	3.25511e-07	#N/A
c50858_g1_i3	6.26689	1.71752	5.6223e-09	3.25511e-07	AT4G23160
c41145_g1_i3	-5.89994	2.56662	5.65535e-09	3.27197e-07	AT4G05430
c38707_g1_i2	4.64569	4.05342	5.67081e-09	3.27864e-07	AT5G06839
c51442_g2_i5	4.3844	7.75009	5.7147e-09	3.30172e-07	AT5G14120
c45886_g1_i1	-5.12688	3.31561	5.80555e-09	3.35188e-07	AT1G75150
c38978_g1_i1	4.55662	4.44339	5.86821e-09	3.38571e-07	AT1G28480
c47849_g2_i1	4.41903	6.22562	5.89142e-09	3.39675e-07	AT5G50210
c36047_g1_i3	-5.89436	2.56146	5.94137e-09	3.42317e-07	AT3G53310
c51191_g2_i1	5.23096	2.23353	5.96959e-09	3.43706e-07	AT1G55120
c38002_g1_i1	4.87948	3.22262	5.97827e-09	3.4373e-07	AT3G54820
c38462_g2_i1	4.78738	3.2261	5.97827e-09	3.4373e-07	#N/A
c52043_g2_i1	4.61656	3.92776	6.04717e-09	3.47451e-07	#N/A
c35338_g1_i2	-9.88852	1.90423	6.07585e-09	3.48858e-07	AT5G24330
c45116_g2_i1	-5.48684	2.71721	6.09915e-09	3.49474e-07	AT1G12260
c50148_g2_i1	5.17075	2.59304	6.09915e-09	3.49474e-07	#N/A
c40677_g1_i1	5.17075	2.59304	6.09915e-09	3.49474e-07	AT3G11150
c45154_g1_i1	4.40754	6.16895	6.12804e-09	3.50887e-07	AT2G26190
c48855_g1_i2	-5.16106	3.09962	6.2032e-09	3.54746e-07	AT2G43540
c41494_g1_i1	4.86546	2.88199	6.20395e-09	3.54746e-07	AT5G07050
c25694_g1_i1	4.36864	7.78308	6.27165e-09	3.58371e-07	AT4G33790
c48275_g2_i2	-4.63326	4.5925	6.28975e-09	3.59158e-07	AT4G39790
c38374_g1_i1	5.47306	2.21299	6.31501e-09	3.60238e-07	AT1G55230
c52082_g1_i3	-4.68147	4.34077	6.31731e-09	3.60238e-07	AT3G44050
c51620_g3_i2	4.44096	5.48278	6.34593e-09	3.61623e-07	ATMG00220
c36124_g1_i1	4.99388	2.58834	6.37684e-09	3.63135e-07	AT1G73220
c34641_g1_i1	9.58167	1.31127	6.40436e-09	3.64453e-07	#N/A
c41236_g1_i1	4.55758	4.14455	6.48051e-09	3.68535e-07	AT3G56400
c39335_g2_i1	-5.8775	2.54586	6.56234e-09	3.72097e-07	AT1G06920
c47288_g2_i1	-9.87948	1.89595	6.56996e-09	3.72097e-07	#N/A
c43662_g1_i2	-9.87948	1.89595	6.56996e-09	3.72097e-07	AT2G25140
c25191_g1_i2	-9.87948	1.89595	6.56996e-09	3.72097e-07	AT1G16070
c50185_g2_i2	-9.87948	1.89595	6.56996e-09	3.72097e-07	AT5G60150
c40723_g2_i7	-9.87039	1.88762	6.56996e-09	3.72097e-07	AT4G29090
c19609_g1_i1	-4.54568	4.86472	6.63586e-09	3.75394e-07	AT5G48600
c41741_g1_i1	-5.15343	3.09253	6.6417e-09	3.75394e-07	AT5G19650
c48711_g1_i1	-5.15343	3.09253	6.6417e-09	3.75394e-07	AT1G04030
c48833_g4_i4	4.37612	6.90515	6.67746e-09	3.77159e-07	ATCG00020
c39006_g1_i1	-5.09728	3.28797	6.93106e-09	3.91217e-07	AT5G66800
c34919_g1_i1	-4.69017	4.07714	6.95853e-09	3.92502e-07	AT4G30200
c39748_g1_i1	4.49004	4.65536	6.97847e-09	3.9336e-07	AT1G66360
c51478_g5_i1	4.38035	6.34189	7.02685e-09	3.95819e-07	AT2G47260
c50381_g2_i4	-6.39822	2.14454	7.06859e-09	3.97653e-07	AT3G22780
c20514_g1_i2	9.55824	1.28678	7.07851e-09	3.97653e-07	AT4G03460
c16074_g1_i1	9.55824	1.28678	7.07851e-09	3.97653e-07	#N/A
c51269_g1_i2	6.74411	1.27718	7.07851e-09	3.97653e-07	AT4G23050
c45940_g1_i4	-9.86124	1.87924	7.10863e-09	3.98807e-07	AT5G19730
c47812_g2_i3	-9.86124	1.87924	7.10863e-09	3.98807e-07	AT3G27640
c23548_g1_i1	4.9635	2.85194	7.19893e-09	4.03601e-07	AT5G39670
c39302_g1_i1	-4.51404	5.0305	7.23171e-09	4.05165e-07	AT5G51600
c50831_g1_i1	-4.72826	4.0095	7.43918e-09	4.16509e-07	AT1G74770
c41410_g1_i2	-6.39062	2.13757	7.55306e-09	4.22317e-07	AT5G53150
c43614_g1_i1	-6.38297	2.13056	7.55306e-09	4.22317e-07	AT1G20610
c51908_g2_i5	-9.84277	1.86233	7.69628e-09	4.29748e-07	AT5G07920
c47097_g1_i1	5.66481	1.67211	7.69628e-09	4.29748e-07	AT2G05940
c37385_g1_i1	4.38287	5.92529	7.74843e-09	4.3237e-07	AT5G61430
c42153_g1_i1	9.53443	1.26188	7.83154e-09	4.3613e-07	#N/A
c15383_g1_i1	9.53443	1.26188	7.83154e-09	4.3613e-07	#N/A
c48608_g2_i1	9.53443	1.26188	7.83154e-09	4.3613e-07	AT4G19820
c43766_g1_i2	4.9536	2.70248	7.88937e-09	4.39057e-07	AT3G62730
c45094_g2_i2	-4.51808	4.83866	7.94982e-09	4.42126e-07	AT5G49330
c49546_g3_i1	4.47938	4.43475	8.2543e-09	4.58753e-07	AT4G18530
c46989_g1_i1	4.39105	5.35644	8.32196e-09	4.62205e-07	AT2G36080
c45449_g1_i2	-5.43589	2.67012	8.3649e-09	4.6428e-07	AT2G16630
c47638_g2_i3	-5.31215	2.93914	8.37221e-09	4.64376e-07	AT1G44110
c49098_g1_i1	4.36525	5.97183	8.39603e-09	4.65387e-07	AT5G40470
c40823_g1_i1	5.17805	2.18023	8.40666e-09	4.65666e-07	AT1G30040
c50123_g1_i1	4.32614	7.35912	8.51086e-09	4.71125e-07	AT1G69830
c42405_g1_i1	4.31996	7.76586	8.53328e-09	4.72052e-07	AT3G01470
c50443_g1_i2	-6.36755	2.11644	8.63537e-09	4.77382e-07	AT1G60590
c48857_g4_i1	6.71989	1.25217	8.67364e-09	4.77911e-07	AT1G56010
c44445_g1_i10	6.71989	1.25217	8.67364e-09	4.77911e-07	AT4G33000
c32528_g1_i2	6.71989	1.25217	8.67364e-09	4.77911e-07	#N/A
c25408_g1_i1	6.71989	1.25217	8.67364e-09	4.77911e-07	AT2G42360
c50819_g1_i1	6.71989	1.25217	8.67364e-09	4.77911e-07	#N/A
c48736_g1_i1	4.56793	3.92983	8.76157e-09	4.82437e-07	AT1G67120
c47039_g1_i1	-4.51274	4.72484	8.79737e-09	4.84088e-07	AT5G11300
c43077_g1_i2	4.8139	3.05675	8.80757e-09	4.84329e-07	AT4G11070
c31890_g1_i1	-4.31204	8.29894	8.82183e-09	4.84793e-07	AT2G05790
c48833_g4_i2	4.35143	5.94821	8.92582e-09	4.90184e-07	ATCG00020
c39679_g1_i2	-4.35656	6.55272	9.01354e-09	4.94675e-07	AT3G53730
c46776_g2_i1	-9.82405	1.84521	9.03865e-09	4.94749e-07	AT3G47090
c49241_g3_i1	-9.82405	1.84521	9.03865e-09	4.94749e-07	#N/A
c46279_g1_i3	-9.82405	1.84521	9.03865e-09	4.94749e-07	#N/A
c45287_g2_i4	-9.82405	1.84521	9.03865e-09	4.94749e-07	AT2G46430
c40728_g2_i4	4.80972	2.94403	9.08494e-09	4.96956e-07	AT1G62710
c48368_g2_i1	-5.42548	2.66051	9.17203e-09	5.0139e-07	AT4G01730
c48833_g4_i3	4.31669	6.90192	9.21603e-09	5.03465e-07	ATCG00020
c48746_g7_i4	-6.35978	2.10933	9.23962e-09	5.04092e-07	AT1G31150
c35430_g2_i2	-6.35978	2.10933	9.23962e-09	5.04092e-07	AT1G68320
c51633_g1_i2	-4.58352	4.32882	9.31731e-09	5.07812e-07	#N/A
c50248_g2_i2	4.92466	2.67366	9.32001e-09	5.07812e-07	AT1G32360
c45506_g1_i1	-5.29066	2.91919	9.39021e-09	5.11303e-07	AT1G76310
c31870_g1_i1	4.31591	6.72235	9.57588e-09	5.21072e-07	AT5G07710
c38184_g1_i3	9.51021	1.23658	9.61643e-09	5.21914e-07	AT4G32200
c22857_g1_i1	9.51021	1.23658	9.61643e-09	5.21914e-07	AT4G09530
c37828_g1_i2	9.51021	1.23658	9.61643e-09	5.21914e-07	AT5G13080
c50501_g3_i8	9.51021	1.23658	9.61643e-09	5.21914e-07	AT5G41980
c43174_g1_i1	-4.3935	5.78331	9.6646e-09	5.24187e-07	AT5G13140
c42123_g1_i1	4.71128	3.15108	9.67201e-09	5.24247e-07	AT5G06530
c47421_g2_i1	4.28034	10.3163	9.74292e-09	5.27747e-07	AT5G54510
c43662_g1_i12	-9.80509	1.82788	9.80482e-09	5.29378e-07	AT2G25140
c50055_g1_i2	-9.80509	1.82788	9.80482e-09	5.29378e-07	AT4G14120
c43438_g1_i3	-9.80509	1.82788	9.80482e-09	5.29378e-07	AT5G19960
c42656_g1_i5	-9.80509	1.82788	9.80482e-09	5.29378e-07	AT2G31900
c45977_g6_i2	5.62688	1.63345	9.80482e-09	5.29378e-07	#N/A
c48319_g1_i1	-4.43446	5.16753	9.89936e-09	5.34086e-07	AT3G54650
c46455_g1_i1	4.29266	7.89605	9.90486e-09	5.34086e-07	AT5G64260
c50862_g1_i1	-4.73195	3.78064	1.00594e-08	5.42067e-07	AT3G44730
c50193_g1_i1	-4.5289	4.55969	1.0088e-08	5.43256e-07	AT1G21740
c42790_g1_i1	4.78703	2.80422	1.01442e-08	5.45932e-07	AT4G00330
c36235_g1_i1	-4.79862	3.71095	1.01634e-08	5.4661e-07	AT5G56580
c49285_g1_i1	-4.7296	3.77844	1.02741e-08	5.52209e-07	AT5G02370
c51269_g1_i1	4.79107	3.03418	1.03863e-08	5.57881e-07	AT4G23050
c47575_g1_i8	4.5983	3.57136	1.05166e-08	5.64511e-07	AT5G50740
c35698_g1_i1	4.90176	2.79053	1.0546e-08	5.65726e-07	AT5G57123
c45230_g3_i1	-6.33622	2.08777	1.05926e-08	5.67494e-07	AT5G51160
c51112_g2_i7	-6.32828	2.08051	1.05926e-08	5.67494e-07	AT4G32840
c36667_g1_i1	4.697	3.13701	1.06129e-08	5.67925e-07	AT2G46550
c38707_g1_i3	4.50034	3.95826	1.06143e-08	5.67925e-07	AT5G06839
c45779_g1_i1	5.13705	2.13896	1.06326e-08	5.68368e-07	AT1G31350
c41528_g2_i7	-9.79551	1.81913	1.0643e-08	5.68368e-07	#N/A
c34334_g1_i2	5.60754	1.61374	1.0643e-08	5.68368e-07	#N/A
c46046_g1_i1	4.35593	5.5042	1.06619e-08	5.68519e-07	AT4G25810
c36138_g1_i1	9.48559	1.21085	1.06732e-08	5.68519e-07	AT5G04390
c15992_g1_i1	9.48559	1.21085	1.06732e-08	5.68519e-07	#N/A
c31729_g3_i1	9.48559	1.21085	1.06732e-08	5.68519e-07	AT4G29090
c48054_g2_i2	-4.66922	3.95413	1.07407e-08	5.7175e-07	AT3G54720
c45155_g1_i1	-4.38589	5.56036	1.07591e-08	5.72364e-07	AT1G12910
c49203_g1_i1	-4.66714	3.95218	1.09437e-08	5.81635e-07	AT5G46240
c48711_g1_i2	-5.02575	3.22133	1.09485e-08	5.81635e-07	AT1G04030
c48632_g3_i5	-5.79009	2.46519	1.09543e-08	5.81635e-07	AT1G78580
c51724_g1_i1	-4.46239	4.78617	1.1168e-08	5.926e-07	AT2G22610
c26703_g1_i1	4.38573	4.78677	1.11875e-08	5.93256e-07	#N/A
c44249_g1_i1	4.26483	8.95226	1.11995e-08	5.93515e-07	AT5G54770
c45496_g1_i1	4.2953	6.67263	1.12123e-08	5.93817e-07	AT1G64380
c48587_g1_i1	4.338	5.51516	1.12919e-08	5.97654e-07	AT5G07350
c33212_g1_i1	5.47787	1.89482	1.13496e-08	6.00327e-07	AT1G66370
c44477_g1_i1	4.30652	6.09986	1.14531e-08	6.05412e-07	AT4G28570
c48995_g2_i2	4.58212	3.55555	1.15489e-08	6.09171e-07	AT5G14500
c40586_g1_i1	-9.78587	1.81033	1.15607e-08	6.09171e-07	AT2G18060
c35894_g1_i1	-9.78587	1.81033	1.15607e-08	6.09171e-07	AT4G16740
c45366_g2_i7	-9.77617	1.80146	1.15607e-08	6.09171e-07	AT3G26700
c35064_g5_i5	-9.77617	1.80146	1.15607e-08	6.09171e-07	AT4G24550
c47023_g1_i1	-5.01524	3.21155	1.16554e-08	6.1377e-07	AT4G17240
c41746_g2_i3	-5.05857	3.00451	1.16721e-08	6.14263e-07	AT3G12120
c44982_g2_i1	-4.27493	7.70881	1.18095e-08	6.21097e-07	AT5G61480
c35953_g1_i3	6.67021	1.20091	1.18591e-08	6.23313e-07	#N/A
c38588_g1_i1	-4.77375	3.6877	1.18799e-08	6.24013e-07	AT3G62020
c42656_g1_i2	-6.30419	2.05849	1.21666e-08	6.3827e-07	AT2G31900
c40571_g1_i1	5.46159	1.87828	1.21666e-08	6.3827e-07	AT1G65230
c41422_g1_i1	4.27214	7.17877	1.22035e-08	6.39801e-07	AT1G01720
c9410_g1_i1	4.30371	5.79445	1.23188e-08	6.45441e-07	AT4G03960
c40364_g1_i1	-4.38065	5.40208	1.24413e-08	6.51445e-07	AT4G33400
c48864_g2_i1	-4.59582	3.98871	1.24938e-08	6.53784e-07	AT5G37010
c45287_g2_i1	-9.7664	1.79255	1.25662e-08	6.5675e-07	AT2G46430
c35737_g1_i1	6.13493	1.58182	1.25662e-08	6.5675e-07	AT3G02100
c43379_g1_i1	4.61569	3.38393	1.26311e-08	6.59725e-07	AT1G13520
c42707_g1_i1	-4.3347	5.97978	1.26718e-08	6.61435e-07	#N/A
c42283_g1_i2	4.44159	4.18977	1.2685e-08	6.61712e-07	AT2G40000
c47153_g1_i3	4.51668	3.92781	1.27243e-08	6.63343e-07	AT5G14570
c38563_g1_i1	-6.29607	2.05108	1.30488e-08	6.78986e-07	AT5G58640
c43614_g1_i8	-6.29607	2.05108	1.30488e-08	6.78986e-07	AT1G76310
c40453_g1_i1	5.44511	1.86156	1.30488e-08	6.78986e-07	AT3G60010
c48101_g1_i1	4.42284	4.44338	1.31203e-08	6.82279e-07	AT1G17710
c79748_g1_i1	9.46053	1.18469	1.31916e-08	6.84277e-07	AT1G18100
c41775_g2_i1	9.46053	1.18469	1.31916e-08	6.84277e-07	#N/A
c30105_g1_i1	6.64471	1.17462	1.31916e-08	6.84277e-07	AT1G69180
c68460_g1_i1	6.64471	1.17462	1.31916e-08	6.84277e-07	AT4G12020
c46692_g1_i1	4.25041	7.44724	1.32905e-08	6.88981e-07	AT4G03560
c42765_g2_i3	-5.03385	2.98162	1.35077e-08	6.99801e-07	AT1G67320
c51963_g3_i2	5.35001	2.08839	1.35241e-08	7.00215e-07	AT2G30070
c43662_g1_i14	-9.75656	1.78357	1.36688e-08	7.05513e-07	AT2G25140
c40586_g1_i2	-9.75656	1.78357	1.36688e-08	7.05513e-07	AT2G18060
c46273_g1_i1	-9.75656	1.78357	1.36688e-08	7.05513e-07	#N/A
c39790_g1_i1	-9.75656	1.78357	1.36688e-08	7.05513e-07	AT5G02220
c47812_g2_i2	-9.74666	1.77454	1.36688e-08	7.05513e-07	AT3G27640
c48597_g1_i1	-4.62918	3.91666	1.37383e-08	7.08662e-07	AT5G45800
c49757_g2_i2	-5.22872	2.86181	1.39006e-08	7.16591e-07	AT2G28580
c48773_g1_i1	4.35842	4.68719	1.39949e-08	7.21007e-07	AT1G34300
c51620_g4_i2	4.47994	3.79472	1.43461e-08	7.38644e-07	ATMG01170
c41455_g1_i1	4.25871	6.53711	1.44152e-08	7.4174e-07	AT4G37300
c49797_g1_i1	-5.21966	2.85342	1.44691e-08	7.44055e-07	AT1G11800
c47759_g1_i1	-4.27155	6.55573	1.44861e-08	7.44468e-07	AT5G07030
c39474_g2_i3	9.43503	1.15807	1.46906e-08	7.54514e-07	#N/A
c49701_g4_i1	-4.83234	3.43475	1.48139e-08	7.60378e-07	#N/A
c42929_g1_i3	-9.73669	1.76544	1.48786e-08	7.62758e-07	#N/A
c46957_g2_i1	-9.73669	1.76544	1.48786e-08	7.62758e-07	AT4G14096
c51740_g1_i1	4.3837	4.34229	1.4907e-08	7.63744e-07	AT2G03220
c50794_g10_i5	-6.27143	2.02859	1.50319e-08	7.69195e-07	#N/A
c46933_g3_i2	-6.27143	2.02859	1.50319e-08	7.69195e-07	AT4G33220
c40201_g1_i1	-5.21053	2.84498	1.50633e-08	7.70327e-07	AT5G13790
c51854_g1_i3	-5.74122	2.4202	1.50929e-08	7.7137e-07	AT5G23960
c41025_g1_i1	4.21678	9.01181	1.51609e-08	7.7437e-07	AT5G21090
c51935_g1_i5	4.25248	6.42299	1.53723e-08	7.84684e-07	AT1G34260
c38336_g1_i1	-4.96877	3.16838	1.55216e-08	7.91823e-07	AT3G51290
c73758_g1_i1	4.54269	3.57927	1.56137e-08	7.95882e-07	#N/A
c73521_g1_i1	4.41647	4.00766	1.56203e-08	7.95882e-07	AT3G07570
c51262_g2_i1	4.71719	2.85251	1.56656e-08	7.977e-07	AT3G47570
c47253_g2_i11	-5.72874	2.40872	1.59371e-08	8.1103e-07	AT5G62000
c44949_g2_i1	-4.26003	6.5583	1.6023e-08	8.14901e-07	AT1G62660
c49606_g1_i4	4.57871	3.3477	1.60584e-08	8.1595e-07	ATCG00720
c42033_g1_i1	4.33455	4.85203	1.60632e-08	8.1595e-07	AT2G24240
c22859_g1_i1	-6.26312	2.02101	1.6146e-08	8.19653e-07	#N/A
c50730_g1_i1	-9.72664	1.75629	1.62073e-08	8.20267e-07	AT1G35780
c42480_g1_i2	-9.72664	1.75629	1.62073e-08	8.20267e-07	AT3G55550
c43486_g1_i2	-9.72664	1.75629	1.62073e-08	8.20267e-07	AT5G09970
c48198_g1_i4	6.0949	1.5407	1.62073e-08	8.20267e-07	#N/A
c34522_g1_i2	5.5479	1.55304	1.62073e-08	8.20267e-07	AT1G06460
c38430_g1_i1	5.32118	2.05923	1.62605e-08	8.21962e-07	AT1G01250
c42755_g2_i1	5.06603	2.06754	1.62605e-08	8.21962e-07	AT2G03550
c47409_g2_i2	-4.72529	3.64244	1.63534e-08	8.26152e-07	AT3G56870
c42764_g2_i1	-4.30982	5.70421	1.63756e-08	8.26454e-07	AT4G29240
c32081_g1_i2	6.61875	1.14788	1.63792e-08	8.26454e-07	AT1G17860
c39758_g1_i1	4.43955	3.94417	1.66256e-08	8.3838e-07	#N/A
c40728_g1_i1	4.23466	6.4407	1.66526e-08	8.39235e-07	AT1G62710
c50262_g1_i2	-4.72578	3.49754	1.67385e-08	8.42471e-07	AT4G14330
c46297_g1_i1	-4.7229	3.49486	1.67385e-08	8.42471e-07	AT3G51710
c43130_g1_i2	4.24675	5.97763	1.67472e-08	8.42471e-07	#N/A
c46589_g1_i1	5.02715	2.25377	1.68335e-08	8.46303e-07	AT2G02010
c50656_g4_i3	4.70848	2.84391	1.68846e-08	8.48356e-07	#N/A
c47575_g1_i1	4.82779	2.71705	1.70129e-08	8.54285e-07	#N/A
c49407_g5_i1	-4.29069	5.8062	1.71013e-08	8.5821e-07	AT3G14240
c35619_g1_i1	-4.2199	7.47499	1.72907e-08	8.67191e-07	AT2G24270
c51147_g2_i1	-9.70635	1.7378	1.76677e-08	8.83436e-07	AT3G07040
c48610_g2_i3	-9.70635	1.7378	1.76677e-08	8.83436e-07	AT3G54920
c49454_g2_i2	6.07446	1.51971	1.76677e-08	8.83436e-07	AT1G67520
c44492_g1_i1	6.07446	1.51971	1.76677e-08	8.83436e-07	#N/A
c47001_g1_i1	6.07446	1.51971	1.76677e-08	8.83436e-07	AT2G33500
c43767_g1_i2	4.69456	2.71269	1.77231e-08	8.85677e-07	AT2G38290
c48836_g1_i2	-5.70981	2.39133	1.77857e-08	8.88273e-07	#N/A
c51620_g4_i1	4.37636	4.08881	1.78157e-08	8.89239e-07	ATMG01170
c31492_g1_i1	4.70412	2.9483	1.7941e-08	8.94955e-07	AT1G64340
c41339_g2_i1	-4.93942	3.14114	1.8265e-08	9.08784e-07	AT1G59640
c32954_g1_i1	9.40907	1.13098	1.82837e-08	9.08784e-07	#N/A
c32129_g1_i5	9.40907	1.13098	1.82837e-08	9.08784e-07	AT3G54070
c43133_g2_i1	9.40907	1.13098	1.82837e-08	9.08784e-07	AT5G62680
c39557_g1_i2	9.40907	1.13098	1.82837e-08	9.08784e-07	#N/A
c42208_g1_i5	9.40907	1.13098	1.82837e-08	9.08784e-07	#N/A
c36589_g1_i1	5.05139	2.05283	1.84211e-08	9.1452e-07	AT3G47570
c44445_g1_i4	5.05139	2.05283	1.84211e-08	9.1452e-07	AT4G33000
c43474_g1_i1	-4.7084	3.48138	1.85594e-08	9.20837e-07	AT5G20700
c51469_g1_i3	-6.23791	1.99803	1.86568e-08	9.24015e-07	AT1G10340
c39261_g1_i2	-6.23791	1.99803	1.86568e-08	9.24015e-07	AT1G22690
c39622_g1_i1	5.39454	1.81025	1.86568e-08	9.24015e-07	AT4G21490
c42974_g3_i4	4.21514	6.30061	1.89063e-08	9.35818e-07	AT1G11190
c46975_g20_i2	4.30978	4.53648	1.90595e-08	9.42842e-07	ATCG00900
c42123_g1_i2	4.68774	2.93213	1.92509e-08	9.49504e-07	AT5G06530
c42010_g1_i1	-9.69609	1.72846	1.92741e-08	9.49504e-07	AT5G26010
c41439_g1_i1	-9.68576	1.71906	1.92741e-08	9.49504e-07	#N/A
c50158_g2_i1	-9.68576	1.71906	1.92741e-08	9.49504e-07	AT1G60990
c40233_g1_i1	-9.68576	1.71906	1.92741e-08	9.49504e-07	#N/A
c27239_g1_i1	6.05372	1.49844	1.92741e-08	9.49504e-07	AT4G31500
c43602_g2_i1	5.50672	1.51118	1.92741e-08	9.49504e-07	AT1G51140
c48181_g1_i1	-4.44329	4.34522	1.94577e-08	9.57986e-07	AT5G62360
c41984_g1_i1	4.44757	3.86068	1.9558e-08	9.62354e-07	AT1G10040
c46705_g1_i1	4.25102	5.33091	1.97244e-08	9.69968e-07	AT1G76160
c32516_g2_i1	-4.47032	4.29851	2.00183e-08	9.83839e-07	#N/A
c49989_g1_i2	-5.16401	2.802	2.0057e-08	9.8516e-07	#N/A
c51682_g2_i5	-6.22941	1.99028	2.00709e-08	9.85259e-07	AT4G23160
c47383_g8_i1	4.20162	6.68316	2.01135e-08	9.86773e-07	AT2G07687
c44511_g1_i1	-4.79911	3.22106	2.03271e-08	9.96661e-07	#N/A
c30537_g1_i1	9.38264	1.10341	2.04348e-08	1.00076e-06	AT4G23496
c44824_g1_i2	6.5654	1.09296	2.04348e-08	1.00076e-06	AT3G21530
c49722_g1_i1	4.16883	8.84632	2.05567e-08	1.00614e-06	AT3G51840
c32610_g1_i1	4.21593	5.9194	2.05935e-08	1.00735e-06	AT3G48140
c50428_g1_i1	4.49931	3.53696	2.06786e-08	1.01092e-06	AT1G22640
c43592_g2_i1	-5.28858	2.5345	2.0807e-08	1.016e-06	AT3G60190
c42046_g2_i4	-5.28858	2.5345	2.0807e-08	1.016e-06	AT3G05030
c32458_g1_i1	4.78934	2.67888	2.09085e-08	1.02036e-06	AT4G20260
c51052_g1_i2	-5.68418	2.36779	2.10163e-08	1.0245e-06	AT4G21820
c31242_g1_i1	-9.67536	1.70959	2.10426e-08	1.0245e-06	AT1G17420
c25994_g2_i1	-9.67536	1.70959	2.10426e-08	1.0245e-06	AT4G15800
c50573_g7_i11	-9.67536	1.70959	2.10426e-08	1.0245e-06	AT5G66850
c36670_g1_i1	4.4353	3.53435	2.11761e-08	1.0304e-06	AT3G25600
c47657_g2_i1	4.26766	5.12069	2.14114e-08	1.04124e-06	AT1G15100
c48330_g1_i1	4.67726	3.02297	2.1551e-08	1.04742e-06	AT3G48520
c46865_g1_i1	-5.28283	2.52922	2.1881e-08	1.06284e-06	AT2G30490
c43375_g1_i2	-4.50571	3.90456	2.19468e-08	1.06541e-06	AT1G21880
c47712_g1_i2	4.41737	3.78349	2.24481e-08	1.08911e-06	AT4G31970
c10759_g1_i2	4.77956	2.66918	2.27333e-08	1.10231e-06	AT3G21710
c37446_g1_i1	-4.94825	2.90255	2.29165e-08	1.11055e-06	AT4G09890
c37101_g1_i1	4.18861	6.26037	2.2976e-08	1.11157e-06	AT1G67740
c42870_g2_i2	6.03269	1.47686	2.29912e-08	1.11157e-06	AT3G07130
c41423_g3_i2	5.48568	1.48981	2.29912e-08	1.11157e-06	AT3G21090
c49657_g2_i10	5.48568	1.48981	2.29912e-08	1.11157e-06	#N/A
c46482_g1_i7	-5.27125	2.51859	2.30164e-08	1.11215e-06	AT3G27730
c46881_g1_i1	-6.20359	1.96678	2.32663e-08	1.12097e-06	AT2G20980
c49904_g2_i1	-6.20359	1.96678	2.32663e-08	1.12097e-06	AT5G15080
c48884_g1_i3	-6.20359	1.96678	2.32663e-08	1.12097e-06	AT3G14460
c44758_g1_i12	-6.19488	1.95886	2.32663e-08	1.12097e-06	AT1G70770
c50656_g4_i1	5.3598	1.77505	2.32663e-08	1.12097e-06	#N/A
c49675_g1_i1	4.20596	5.90015	2.32907e-08	1.1215e-06	AT1G29400
c51355_g1_i1	-5.67119	2.35587	2.35265e-08	1.13154e-06	AT4G02110
c51580_g3_i3	-5.67119	2.35587	2.35265e-08	1.13154e-06	#N/A
c42796_g2_i2	-4.5966	3.65438	2.37379e-08	1.14105e-06	AT2G31270
c48059_g1_i1	5.26173	1.99914	2.37544e-08	1.14118e-06	AT4G00290
c49203_g1_i3	-4.43226	4.18709	2.37866e-08	1.14207e-06	AT5G46240
c50401_g1_i1	4.13726	8.90297	2.50147e-08	1.20035e-06	AT3G10740
c34660_g1_i1	-9.65432	1.69046	2.51401e-08	1.20497e-06	AT2G14830
c39035_g1_i1	6.01134	1.45497	2.51401e-08	1.20497e-06	AT1G78380
c35008_g1_i2	4.5538	2.99621	2.54987e-08	1.22146e-06	#N/A
c19991_g1_i1	9.35572	1.07534	2.56226e-08	1.22457e-06	AT1G73880
c8376_g1_i2	9.35572	1.07534	2.56226e-08	1.22457e-06	#N/A
c464_g1_i1	9.35572	1.07534	2.56226e-08	1.22457e-06	AT5G43690
c54982_g1_i1	9.35572	1.07534	2.56226e-08	1.22457e-06	#N/A
c19018_g1_i1	-5.12569	2.76665	2.58076e-08	1.23271e-06	AT4G10810
c47272_g3_i2	4.16248	6.62887	2.58474e-08	1.2339e-06	ATCG00480
c48166_g1_i1	-4.39663	4.30157	2.59593e-08	1.23853e-06	AT5G49160
c43057_g1_i1	-4.58104	3.63991	2.60346e-08	1.24142e-06	AT3G04530
c41907_g1_i1	-4.48459	3.98104	2.61728e-08	1.24729e-06	AT1G19180
c50144_g1_i1	-5.65149	2.33781	2.63704e-08	1.25455e-06	AT4G14330
c46881_g1_i2	-5.64486	2.33173	2.63704e-08	1.25455e-06	AT2G20980
c46284_g1_i2	-5.64486	2.33173	2.63704e-08	1.25455e-06	AT4G20990
c45782_g1_i1	4.19618	5.6462	2.64583e-08	1.25802e-06	#N/A
c39261_g1_i1	-6.17731	1.94287	2.70301e-08	1.28447e-06	AT1G22690
c48284_g2_i6	-4.87498	3.08146	2.72951e-08	1.29632e-06	AT2G18850
c42418_g1_i1	4.13555	7.32779	2.7383e-08	1.29976e-06	AT1G01720
c41864_g3_i1	-4.15355	6.97094	2.74303e-08	1.30083e-06	AT2G37640
c38455_g2_i1	4.35785	3.86503	2.7437e-08	1.30083e-06	AT5G67080
c74256_g1_i1	-9.63298	1.67106	2.7512e-08	1.30291e-06	#N/A
c45995_g1_i1	-9.63298	1.67106	2.7512e-08	1.30291e-06	AT2G46570
c42651_g2_i3	4.49636	3.33862	2.76045e-08	1.30654e-06	AT5G10770
c38890_g1_i1	4.19862	5.45001	2.79651e-08	1.32286e-06	AT5G42680
c51935_g1_i2	4.15727	6.31118	2.8164e-08	1.33151e-06	AT1G34260
c46423_g1_i2	4.18727	5.41234	2.82275e-08	1.33376e-06	AT5G22510
c45726_g1_i2	4.27071	4.57761	2.82769e-08	1.33534e-06	AT5G11090
c37826_g1_i2	9.32828	1.04675	2.87473e-08	1.35371e-06	#N/A
c38044_g4_i3	9.32828	1.04675	2.87473e-08	1.35371e-06	AT3G47800
c41128_g1_i1	9.32828	1.04675	2.87473e-08	1.35371e-06	AT4G28780
c63928_g1_i1	9.32828	1.04675	2.87473e-08	1.35371e-06	AT3G47570
c43602_g1_i1	6.50999	1.03603	2.87473e-08	1.35371e-06	#N/A
c50281_g1_i9	-4.22349	5.5191	2.88339e-08	1.35702e-06	AT4G39660
c38474_g1_i1	4.38469	3.48515	2.89952e-08	1.36384e-06	AT4G35750
c43643_g1_i2	-6.16844	1.93481	2.91593e-08	1.36693e-06	#N/A
c38709_g1_i1	-6.16844	1.93481	2.91593e-08	1.36693e-06	AT2G28140
c38532_g1_i2	-6.16844	1.93481	2.91593e-08	1.36693e-06	AT2G31920
c40562_g1_i2	-6.15952	1.9267	2.91593e-08	1.36693e-06	#N/A
c36570_g1_i1	-6.15952	1.9267	2.91593e-08	1.36693e-06	AT1G02180
c42100_g1_i1	-6.15952	1.9267	2.91593e-08	1.36693e-06	AT3G59850
c52022_g1_i1	-4.56266	3.62283	2.92558e-08	1.37068e-06	AT1G64960
c37609_g1_i1	-5.10614	2.74864	2.93451e-08	1.37409e-06	#N/A
c43179_g1_i3	-4.73453	3.16131	2.97294e-08	1.3913e-06	AT5G60930
c46771_g1_i1	-5.22997	2.48076	2.9756e-08	1.39176e-06	AT4G25780
c41822_g1_i1	4.14961	6.06411	2.98759e-08	1.39659e-06	AT5G24870
c46775_g1_i3	4.48371	3.32627	2.9943e-08	1.39854e-06	AT5G65210
c48678_g1_i5	4.3901	3.5478	2.99513e-08	1.39854e-06	AT3G11760
c50689_g1_i1	-4.28549	4.81543	3.00845e-08	1.40385e-06	AT5G18700
c38864_g1_i1	-9.61131	1.65138	3.01324e-08	1.40385e-06	#N/A
c42870_g2_i1	5.98967	1.43276	3.01324e-08	1.40385e-06	AT3G07130
c49648_g1_i1	5.44267	1.44615	3.01324e-08	1.40385e-06	#N/A
c49624_g1_i1	4.60596	2.62515	3.06402e-08	1.42671e-06	AT1G03410
c49005_g1_i1	5.21547	1.95244	3.0835e-08	1.43497e-06	#N/A
c37324_g1_i1	-4.14295	6.79183	3.09729e-08	1.44058e-06	AT5G53750
c40862_g1_i4	5.30609	1.72065	3.14745e-08	1.4631e-06	AT2G21960
c46541_g5_i3	4.12934	6.61453	3.1606e-08	1.46839e-06	AT1G80360
c37484_g1_i1	-4.72717	3.15451	3.17192e-08	1.47283e-06	AT5G66110
c46959_g1_i3	4.36024	3.72811	3.17966e-08	1.4756e-06	AT1G28710
c50020_g3_i1	4.37032	3.78579	3.18967e-08	1.47942e-06	AT4G19810
c42219_g1_i2	9.30031	1.01762	3.22964e-08	1.49629e-06	AT1G07390
c19392_g1_i1	9.30031	1.01762	3.22964e-08	1.49629e-06	AT4G38620
c42438_g1_i1	-4.15254	6.17678	3.25399e-08	1.50605e-06	AT5G23860
c48330_g1_i2	4.32009	3.78357	3.25433e-08	1.50605e-06	AT3G48520
c43181_g2_i1	-4.88976	2.84868	3.26873e-08	1.51188e-06	#N/A
c46975_g12_i1	4.45145	3.14808	3.30353e-08	1.52636e-06	ATCG00680
c37368_g1_i1	-5.21191	2.46423	3.30371e-08	1.52636e-06	AT5G35520
c32901_g1_i1	-4.83966	3.04883	3.35742e-08	1.55032e-06	AT5G54530
c41499_g1_i1	-4.43479	3.83856	3.38801e-08	1.56358e-06	AT2G24440
c50541_g6_i1	-4.38441	4.21819	3.39034e-08	1.56378e-06	AT2G46780
c45571_g1_i8	-6.1415	1.91034	3.39933e-08	1.56706e-06	AT3G42170
c46843_g1_i1	-4.53505	3.71766	3.45668e-08	1.59262e-06	AT3G63300
c49290_g1_i1	4.94457	1.94565	3.52224e-08	1.62192e-06	AT2G24580
c46541_g5_i2	4.10878	6.40111	3.53864e-08	1.62858e-06	AT1G80360
c48914_g1_i1	-4.87591	2.83595	3.54328e-08	1.62981e-06	AT3G03680
c44186_g1_i1	-4.15151	6.0032	3.57238e-08	1.64229e-06	AT4G37650
c49838_g1_i1	-4.14085	6.21377	3.60966e-08	1.65851e-06	AT4G22130
c34296_g1_i1	-9.58931	1.63142	3.62368e-08	1.66312e-06	AT5G50130
c46007_g2_i1	-9.57819	1.62132	3.62368e-08	1.66312e-06	#N/A
c33598_g1_i1	6.48146	1.00677	3.63334e-08	1.66663e-06	AT5G62360
c40041_g2_i1	-5.06622	2.71191	3.64866e-08	1.67274e-06	AT5G05330
c50357_g1_i1	4.18178	4.89142	3.65991e-08	1.67697e-06	AT5G60680
c34324_g3_i1	4.87687	2.29895	3.67203e-08	1.68068e-06	AT3G21360
c35219_g1_i1	4.71027	2.30587	3.67203e-08	1.68068e-06	AT2G32030
c49248_g1_i1	-4.42819	3.9285	3.72578e-08	1.70434e-06	AT1G32120
c40723_g2_i2	-5.59071	2.28216	3.74342e-08	1.71102e-06	AT4G29090
c30197_g1_i2	4.27586	4.06666	3.74449e-08	1.71102e-06	#N/A
c18556_g1_i1	-4.26928	4.60502	3.75351e-08	1.7142e-06	#N/A
c43991_g1_i2	4.92864	1.9297	3.767e-08	1.71942e-06	AT3G52820
c40019_g4_i1	-5.06115	2.70725	3.81331e-08	1.7396e-06	AT5G44030
c45894_g2_i2	4.34204	3.75841	3.82667e-08	1.74474e-06	AT1G30760
c37368_g1_i3	-4.86661	2.8274	3.84341e-08	1.75045e-06	AT5G35520
c43586_g1_i1	-4.86194	2.8231	3.84341e-08	1.75045e-06	AT3G23130
c35525_g1_i1	-4.4119	3.8173	3.90567e-08	1.77784e-06	AT5G47920
c42992_g1_i1	4.0663	8.31782	3.93364e-08	1.78959e-06	AT1G05010
c45363_g2_i1	4.2681	4.05919	3.93589e-08	1.78964e-06	AT1G53050
c45321_g1_i1	4.43853	3.2822	3.94569e-08	1.79214e-06	AT5G20550
c40728_g2_i3	4.43853	3.2822	3.94569e-08	1.79214e-06	AT1G62710
c49904_g2_i5	-9.56697	1.61116	3.97895e-08	1.80527e-06	AT5G15080
c43277_g2_i1	5.39833	1.40121	3.97895e-08	1.80527e-06	AT2G41480
c36902_g1_i1	4.22533	4.18982	4.0037e-08	1.8146e-06	AT5G11970
c33827_g1_i2	-4.85725	2.81879	4.00386e-08	1.8146e-06	AT1G75840
c46423_g1_i1	4.12799	5.44778	4.04155e-08	1.83068e-06	AT5G22510
c50123_g2_i1	4.06914	7.51613	4.0913e-08	1.84607e-06	AT1G69830
c33475_g1_i3	9.27178	0.98794	4.09326e-08	1.84607e-06	#N/A
c48961_g1_i2	9.27178	0.98794	4.09326e-08	1.84607e-06	AT4G01950
c41712_g2_i2	9.27178	0.98794	4.09326e-08	1.84607e-06	AT2G44890
c38468_g2_i3	9.27178	0.98794	4.09326e-08	1.84607e-06	#N/A
c50637_g1_i5	9.27178	0.98794	4.09326e-08	1.84607e-06	#N/A
c50501_g3_i4	6.45236	0.976938	4.09326e-08	1.84607e-06	AT5G41980
c32470_g1_i1	6.45236	0.976938	4.09326e-08	1.84607e-06	AT5G64260
c43312_g1_i1	4.29454	3.80384	4.1246e-08	1.85919e-06	AT5G41800
c34293_g1_i1	4.34692	3.56113	4.15442e-08	1.87162e-06	AT3G61060
c41697_g1_i1	-4.11697	6.19133	4.18461e-08	1.88421e-06	AT1G70280
c48678_g1_i2	4.32629	3.42847	4.21985e-08	1.89905e-06	AT3G11760
c44221_g1_i2	4.2126	4.3017	4.23577e-08	1.90518e-06	AT5G06060
c45977_g6_i1	5.25029	1.66422	4.29802e-08	1.93128e-06	#N/A
c51682_g4_i2	4.56441	2.91193	4.29844e-08	1.93128e-06	AT4G23180
c45915_g1_i1	-4.2682	4.55078	4.30336e-08	1.93245e-06	AT5G50150
c44445_g1_i6	5.16769	1.90423	4.31463e-08	1.93647e-06	AT4G33000
c45886_g1_i2	-4.66022	3.27502	4.33165e-08	1.94306e-06	AT1G75150
c46743_g1_i1	-4.40239	3.90451	4.3395e-08	1.94553e-06	AT3G13000
c51063_g3_i1	-9.55567	1.60092	4.37291e-08	1.95525e-06	#N/A
c16118_g1_i1	-9.55567	1.60092	4.37291e-08	1.95525e-06	AT5G24460
c49195_g1_i1	-9.55567	1.60092	4.37291e-08	1.95525e-06	AT5G51950
c4314_g2_i1	-9.55567	1.60092	4.37291e-08	1.95525e-06	#N/A
c47230_g1_i3	5.37564	1.37823	4.37291e-08	1.95525e-06	AT1G73040
c42143_g1_i3	-5.55581	2.25026	4.48109e-08	2.00147e-06	AT5G47500
c43614_g1_i7	-5.55581	2.25026	4.48109e-08	2.00147e-06	AT1G76310
c39204_g1_i1	-4.28719	4.33331	4.54743e-08	2.02908e-06	AT5G58600
c45193_g1_i1	-4.35461	3.95009	4.55024e-08	2.02908e-06	AT5G23400
c47775_g1_i1	4.25488	3.89268	4.55024e-08	2.02908e-06	AT1G55510
c47135_g1_i1	4.54371	2.56377	4.55857e-08	2.03171e-06	#N/A
c31014_g1_i1	9.24268	0.957677	4.61803e-08	2.05601e-06	AT2G18660
c40936_g2_i1	9.24268	0.957677	4.61803e-08	2.05601e-06	AT1G54470
c46881_g1_i3	-6.07662	1.85151	4.65333e-08	2.06951e-06	AT2G20980
c48502_g1_i1	-6.07662	1.85151	4.65333e-08	2.06951e-06	#N/A
c46172_g3_i1	4.28734	3.60799	4.7182e-08	2.09724e-06	#N/A
c50392_g1_i3	4.15356	4.65647	4.73021e-08	2.10146e-06	AT5G40640
c48275_g2_i1	-4.09885	5.97196	4.7601e-08	2.11361e-06	AT4G39790
c28839_g1_i1	-5.14369	2.40189	4.8065e-08	2.12678e-06	#N/A
c44539_g2_i1	-5.14369	2.40189	4.8065e-08	2.12678e-06	AT2G28840
c43662_g1_i5	-9.54428	1.5906	4.81019e-08	2.12678e-06	AT2G25140
c49130_g1_i2	-9.54428	1.5906	4.81019e-08	2.12678e-06	AT5G26330
c37529_g1_i2	-9.5328	1.5802	4.81019e-08	2.12678e-06	AT4G11820
c49229_g3_i2	-9.5328	1.5802	4.81019e-08	2.12678e-06	#N/A
c51269_g1_i3	5.35258	1.35491	4.81019e-08	2.12678e-06	AT4G23050
c40129_g1_i1	5.35258	1.35491	4.81019e-08	2.12678e-06	AT3G12500
c40980_g1_i1	4.09531	5.31121	4.86717e-08	2.15083e-06	#N/A
c40153_g1_i1	4.45928	2.99254	4.88392e-08	2.15709e-06	#N/A
c42872_g3_i1	-4.82399	2.78826	4.92487e-08	2.17402e-06	AT5G10110
c44410_g2_i1	5.13493	1.87121	4.95107e-08	2.18443e-06	AT2G03220
c42316_g1_i3	4.46269	3.07975	4.96476e-08	2.18931e-06	AT4G33680
c51583_g2_i5	-6.0671	1.8429	5.04121e-08	2.22067e-06	AT1G09320
c49562_g1_i1	-6.0671	1.8429	5.04121e-08	2.22067e-06	AT5G12080
c47379_g2_i3	4.53122	2.778	5.04847e-08	2.22214e-06	AT4G36540
c46172_g1_i3	4.27674	3.59774	5.04989e-08	2.22214e-06	ATMG00160
c40654_g1_i2	4.01695	10.5843	5.06108e-08	2.22474e-06	AT4G02890
c50371_g3_i1	-5.54161	2.2373	5.06115e-08	2.22474e-06	AT5G53130
c42677_g1_i1	-4.11319	5.72849	5.06796e-08	2.22656e-06	#N/A
c49613_g1_i2	-5.13733	2.39608	5.07685e-08	2.22929e-06	#N/A
c47787_g1_i2	4.3054	3.46565	5.09495e-08	2.23606e-06	AT1G74780
c39581_g1_i1	4.05282	6.14655	5.20313e-08	2.28233e-06	AT4G17030
c43288_g1_i1	-9.52123	1.56973	5.29605e-08	2.32187e-06	AT2G18969
c40927_g1_i1	-4.36022	3.76937	5.3338e-08	2.33719e-06	AT4G21390
c47426_g1_i1	-4.05829	6.63634	5.34398e-08	2.34041e-06	AT2G38370
c49624_g3_i1	4.25232	3.7631	5.35417e-08	2.34346e-06	AT2G30830
c49702_g1_i4	4.52217	2.66021	5.35657e-08	2.34346e-06	AT5G23520
c45671_g1_i2	-5.52726	2.22421	5.38176e-08	2.35325e-06	#N/A
c42271_g1_i1	4.44326	2.97687	5.40995e-08	2.36393e-06	AT3G56650
c38253_g1_i1	4.18025	4.30012	5.41186e-08	2.36393e-06	AT1G33920
c50554_g2_i1	-4.52825	3.45937	5.46294e-08	2.38306e-06	#N/A
c42998_g3_i1	-6.05753	1.83423	5.46493e-08	2.38306e-06	#N/A
c45785_g1_i3	-6.05753	1.83423	5.46493e-08	2.38306e-06	#N/A
c45658_g1_i2	-4.99891	2.6501	5.46711e-08	2.38306e-06	AT1G32900
c42012_g3_i2	-4.10806	5.38371	5.61745e-08	2.44731e-06	AT1G44760
c49179_g2_i2	4.18629	4.05172	5.6249e-08	2.44927e-06	AT4G03020
c40982_g2_i1	-4.45578	3.52377	5.62902e-08	2.44978e-06	AT2G35150
c37384_g1_i1	5.11827	1.85443	5.69228e-08	2.47602e-06	AT4G38830
c42135_g1_i3	-5.52004	2.21762	5.72484e-08	2.48888e-06	#N/A
c42316_g1_i1	4.32134	3.3015	5.73829e-08	2.49343e-06	AT4G33680
c46279_g1_i1	-9.50956	1.55917	5.83643e-08	2.52553e-06	#N/A
c47394_g5_i1	-9.50956	1.55917	5.83643e-08	2.52553e-06	AT1G09270
c43395_g1_i3	-9.4978	1.54854	5.83643e-08	2.52553e-06	#N/A
c47211_g1_i2	-9.4978	1.54854	5.83643e-08	2.52553e-06	AT5G48310
c49675_g2_i3	5.87616	1.3166	5.83643e-08	2.52553e-06	#N/A
c33104_g1_i1	5.87616	1.3166	5.83643e-08	2.52553e-06	AT1G43760
c45526_g2_i2	5.87616	1.3166	5.83643e-08	2.52553e-06	AT5G64750
c32129_g1_i3	5.87616	1.3166	5.83643e-08	2.52553e-06	AT3G54070
c32171_g3_i5	9.21299	0.926815	5.90433e-08	2.54565e-06	AT1G11340
c29245_g1_i1	9.21299	0.926815	5.90433e-08	2.54565e-06	#N/A
c22225_g1_i1	9.21299	0.926815	5.90433e-08	2.54565e-06	#N/A
c26031_g1_i1	9.21299	0.926815	5.90433e-08	2.54565e-06	AT1G15360
c32129_g1_i4	9.21299	0.926815	5.90433e-08	2.54565e-06	AT3G54070
c43914_g2_i1	6.39234	0.915518	5.90433e-08	2.54565e-06	#N/A
c30407_g1_i2	6.39234	0.915518	5.90433e-08	2.54565e-06	AT5G56480
c45973_g1_i1	-6.04789	1.82551	5.92816e-08	2.55196e-06	AT3G26922
c50471_g1_i1	-6.04789	1.82551	5.92816e-08	2.55196e-06	#N/A
c46273_g2_i3	-6.04789	1.82551	5.92816e-08	2.55196e-06	AT3G54070
c46160_g1_i1	-4.98292	2.63545	5.99465e-08	2.57925e-06	AT1G13710
c47383_g7_i2	4.05711	5.45484	6.0285e-08	2.59247e-06	ATMG01360
c50112_g3_i1	-4.60149	3.22078	6.04481e-08	2.59814e-06	#N/A
c35059_g1_i1	4.81987	2.04642	6.09212e-08	2.61713e-06	AT2G45190
c40282_g1_i1	4.5034	2.75066	6.14469e-08	2.63835e-06	AT2G22780
c41746_g2_i7	-4.61604	3.05211	6.21067e-08	2.66393e-06	AT3G12120
c41352_g1_i1	4.41889	2.95304	6.21067e-08	2.66393e-06	#N/A
c42651_g3_i1	4.3564	3.13063	6.2342e-08	2.67265e-06	AT5G10770
c41591_g1_i1	4.14205	4.34843	6.38587e-08	2.73626e-06	AT1G78290
c52082_g1_i1	-4.73249	2.95008	6.41878e-08	2.74873e-06	AT3G44050
c42030_g1_i1	-6.02842	1.8079	6.43493e-08	2.74873e-06	AT4G25650
c48128_g2_i3	5.19225	1.60561	6.43493e-08	2.74873e-06	AT1G06620
c50894_g1_i2	-9.48595	1.53782	6.43807e-08	2.74873e-06	AT5G43360
c51609_g2_i1	-9.48595	1.53782	6.43807e-08	2.74873e-06	AT2G41660
c41966_g4_i3	5.85234	1.29227	6.43807e-08	2.74873e-06	AT4G27290
c46764_g2_i2	5.30534	1.30717	6.43807e-08	2.74873e-06	AT1G08920
c49454_g4_i1	4.80493	2.03152	6.48548e-08	2.76755e-06	AT1G65790
c42391_g1_i1	4.06192	5.10516	6.54955e-08	2.79346e-06	AT4G17490
c45819_g1_i2	-4.97216	2.62559	6.57871e-08	2.80446e-06	AT1G18090
c46036_g1_i2	4.02618	5.8957	6.59384e-08	2.80947e-06	AT2G46780
c51452_g3_i2	4.3491	3.12352	6.63287e-08	2.82465e-06	AT3G24460
c47146_g3_i1	9.18267	0.89533	6.69157e-08	2.84528e-06	AT5G49620
c68034_g1_i1	9.18267	0.89533	6.69157e-08	2.84528e-06	#N/A
c27175_g1_i1	9.18267	0.89533	6.69157e-08	2.84528e-06	#N/A
c44582_g1_i1	-4.12421	5.06085	6.76557e-08	2.87528e-06	AT3G48160
c38272_g1_i2	-4.42474	3.61533	6.81545e-08	2.895e-06	AT5G11550
c50815_g1_i1	4.01062	6.00625	6.86356e-08	2.91395e-06	AT4G01870
c41846_g1_i1	4.198	3.66575	6.89307e-08	2.92499e-06	#N/A
c47201_g1_i1	-4.60002	3.03739	6.89673e-08	2.92505e-06	#N/A
c42748_g2_i1	4.48692	2.83583	6.91631e-08	2.93186e-06	AT5G13170
c37337_g1_i1	-4.48907	3.42314	6.9321e-08	2.93706e-06	AT5G65640
c39953_g2_i1	4.12054	4.30012	6.96716e-08	2.95041e-06	AT4G27470
c39905_g1_i1	-6.00867	1.79006	6.98975e-08	2.95697e-06	AT4G25040
c41101_g2_i1	-6.00867	1.79006	6.98975e-08	2.95697e-06	AT1G53860
c34921_g2_i1	5.08435	1.82029	7.04328e-08	2.9781e-06	#N/A
c50158_g2_i2	-5.08537	2.34873	7.09532e-08	2.99206e-06	AT1G60990
c31869_g1_i1	-5.08537	2.34873	7.09532e-08	2.99206e-06	AT1G78520
c42500_g1_i3	-5.08537	2.34873	7.09532e-08	2.99206e-06	AT5G42700
c44445_g1_i2	4.77293	2.19533	7.09532e-08	2.99206e-06	AT4G33000
c52033_g2_i3	-9.47399	1.52701	7.10863e-08	2.99206e-06	#N/A
c25522_g2_i1	-9.47399	1.52701	7.10863e-08	2.99206e-06	AT3G47510
c49194_g1_i1	-9.46193	1.51612	7.10863e-08	2.99206e-06	AT1G28130
c47475_g2_i1	-9.46193	1.51612	7.10863e-08	2.99206e-06	AT4G00872
c47012_g4_i3	-9.46193	1.51612	7.10863e-08	2.99206e-06	#N/A
c41613_g1_i1	4.03826	5.17251	7.24134e-08	3.04638e-06	AT2G37330
c51305_g3_i1	3.96912	7.69243	7.34967e-08	3.09039e-06	AT3G28050
c39848_g1_i1	-5.47591	2.17742	7.35873e-08	3.09264e-06	#N/A
c52150_g1_i1	3.98478	6.51699	7.38768e-08	3.10323e-06	AT3G51550
c41939_g1_i1	-4.58788	3.02625	7.40024e-08	3.10694e-06	AT2G22620
c35848_g1_i1	-4.14782	4.59262	7.40726e-08	3.10832e-06	AT5G21090
c45962_g1_i2	-4.05007	5.71201	7.42841e-08	3.11563e-06	AT1G69530
c44263_g1_i3	-4.40659	3.47834	7.44299e-08	3.12017e-06	AT4G24350
c39016_g1_i1	4.46546	2.71341	7.50831e-08	3.14538e-06	AT1G73750
c40570_g1_i1	4.75939	2.18186	7.51069e-08	3.14538e-06	AT3G25620
c47221_g1_i5	4.46123	2.60032	7.55062e-08	3.16052e-06	AT1G33055
c50773_g2_i3	4.58578	2.33732	7.5698e-08	3.16618e-06	AT1G15150
c51580_g1_i1	-4.9449	2.60065	7.57555e-08	3.16618e-06	#N/A
c35207_g1_i1	4.4563	2.47776	7.57555e-08	3.16618e-06	#N/A
c43129_g5_i1	4.08412	4.61244	7.58385e-08	3.16745e-06	AT5G06060
c51522_g1_i1	4.39346	3.01212	7.59091e-08	3.16745e-06	AT3G14150
c36605_g1_i1	6.36137	0.88388	7.59584e-08	3.16745e-06	#N/A
c37930_g1_i2	6.36137	0.88388	7.59584e-08	3.16745e-06	AT4G03510
c29722_g1_i1	-5.9987	1.78106	7.59763e-08	3.16745e-06	AT3G21310
c46541_g5_i1	3.98386	6.56497	7.64765e-08	3.18671e-06	AT1G80360
c42929_g1_i8	-5.46842	2.1706	7.84322e-08	3.26569e-06	#N/A
[truncated: 5,947 more rows]

## Sheet: HS6 vs HC6
	logFC	logCPM	PValue	FDR	TAIR annotation
c50527_g1_i1	-7.70927	8.94971	2.04481e-18	1.70645e-13	#N/A
c28548_g1_i1	7.7923	4.37054	9.90966e-17	4.13495e-12	AT2G25737
c30568_g1_i3	7.47106	4.14906	4.32941e-16	1.16374e-11	#N/A
c48999_g1_i2	8.194	3.05986	5.57793e-16	1.16374e-11	AT3G51860
c33104_g1_i1	9.55074	2.57976	1.14108e-14	1.90454e-10	AT1G43760
c46041_g1_i2	-12.7994	3.55514	1.49186e-14	2.07501e-10	AT4G25810
c48999_g1_i1	8.50219	2.3816	3.94062e-14	4.3057e-10	AT3G51860
c47849_g1_i1	6.74442	3.77107	4.12755e-14	4.3057e-10	#N/A
c45292_g1_i1	9.25709	2.25446	8.31653e-14	7.71155e-10	AT2G47180
c35953_g1_i3	7.42923	2.56745	1.32931e-13	1.10935e-09	#N/A
c57835_g1_i1	6.18656	4.14414	2.75194e-13	2.0878e-09	#N/A
c33414_g1_i1	-7.97615	3.59088	3.10325e-13	2.15813e-09	AT4G13266
c35732_g1_i2	-6.09913	5.70624	4.62741e-13	2.97055e-09	AT4G02380
c57927_g1_i1	6.86624	2.22923	1.08211e-12	6.45038e-09	#N/A
c47575_g1_i9	-12.1149	2.91172	1.39359e-12	7.41125e-09	AT5G50740
c50579_g1_i3	-7.12764	3.71512	1.42092e-12	7.41125e-09	AT4G27220
c48473_g1_i5	-6.73816	3.89673	1.51127e-12	7.41884e-09	AT3G45140
c30568_g1_i2	6.48756	2.44534	1.69006e-12	7.83557e-09	#N/A
c36987_g1_i1	5.92983	3.83713	2.03962e-12	8.95853e-09	AT5G54490
c32124_g1_i3	7.27371	1.6028	4.12031e-12	1.71926e-08	AT5G35450
c34627_g1_i1	-11.8249	2.64337	9.2801e-12	3.68787e-08	AT1G15550
c49524_g1_i2	-5.87314	4.42675	1.25788e-11	4.77153e-08	AT3G01410
c32124_g1_i2	7.06869	1.3634	1.63784e-11	5.94272e-08	AT5G35450
c32124_g1_i1	6.61007	1.65182	3.28404e-11	1.14193e-07	AT5G35450
c36580_g1_i1	5.25962	5.10856	3.62183e-11	1.20901e-07	AT1G15380
c48225_g2_i2	-11.5497	2.39104	5.4148e-11	1.7302e-07	AT5G17610
c43795_g1_i2	-5.49988	4.51522	5.59781e-11	1.7302e-07	AT1G01490
c47551_g4_i4	5.23923	3.69371	9.93956e-11	2.96245e-07	AT1G20670
c18480_g1_i1	-11.418	2.27122	1.2555e-10	3.61293e-07	AT1G71140
c51469_g1_i2	-11.4081	2.26225	1.35542e-10	3.77047e-07	AT1G10340
c50248_g2_i2	6.07697	1.33387	2.02651e-10	5.45543e-07	AT1G32360
c49499_g2_i1	-11.3161	2.17879	2.35666e-10	6.14595e-07	#N/A
c50579_g1_i1	-6.92943	2.61554	2.79041e-10	7.0566e-07	AT4G26090
c49535_g4_i3	-11.2867	2.15224	2.89343e-10	7.10192e-07	AT4G29090
c51960_g4_i5	-6.91794	2.60503	3.05074e-10	7.2741e-07	AT5G26760
c42714_g3_i1	10.5342	0.806779	3.22066e-10	7.46593e-07	#N/A
c18480_g1_i2	-6.84497	2.53837	4.82442e-10	1.08814e-06	AT1G71140
c41485_g1_i1	6.54294	0.733121	5.06679e-10	1.11273e-06	AT2G03550
c40652_g1_i1	4.85339	3.84847	6.66079e-10	1.42529e-06	AT1G12060
c37031_g1_i1	5.1651	2.61991	7.01384e-10	1.46331e-06	AT1G55230
c50553_g2_i2	-5.77573	2.99571	7.78578e-10	1.58475e-06	#N/A
c17032_g1_i1	-11.072	1.9589	1.09207e-09	2.16992e-06	AT1G19715
c17952_g1_i1	-11.0658	1.95328	1.14515e-09	2.22246e-06	AT4G33720
c33104_g2_i1	10.3299	0.550621	1.23156e-09	2.28394e-06	AT4G29090
c49696_g2_i2	7.82716	0.562614	1.23156e-09	2.28394e-06	#N/A
c46273_g2_i2	-11.05	1.93911	1.26002e-09	2.28592e-06	AT3G54070
c44095_g1_i1	5.27647	1.56554	1.38769e-09	2.46398e-06	AT3G01280
c57848_g1_i1	6.92872	0.535166	1.46024e-09	2.53877e-06	#N/A
c8203_g1_i1	-11.0113	1.9045	1.6067e-09	2.73641e-06	#N/A
c48026_g1_i4	-10.9949	1.88982	1.77372e-09	2.96045e-06	AT4G31980
c51375_g1_i1	6.32551	0.466669	2.07135e-09	3.38941e-06	AT3G05030
c50721_g3_i1	5.95591	0.885973	2.31604e-09	3.71694e-06	AT5G45470
c36451_g1_i2	4.85413	2.81758	2.37439e-09	3.73867e-06	#N/A
c50553_g2_i1	-10.9205	1.82325	2.8028e-09	4.33153e-06	#N/A
c42851_g1_i1	5.46057	0.871963	2.87003e-09	4.35477e-06	AT4G10250
c25474_g1_i2	10.1988	0.384004	2.97568e-09	4.43446e-06	#N/A
c173_g1_i1	4.56541	4.14509	3.48075e-09	5.09612e-06	AT3G51860
c44095_g1_i2	4.8751	1.95671	3.70503e-09	5.33097e-06	AT3G01280
c45230_g3_i1	-10.8638	1.77269	4.06137e-09	5.74463e-06	AT5G51160
c42845_g1_i3	7.5892	0.262793	5.80018e-09	8.06737e-06	AT5G47390
c49657_g4_i4	6.685	0.231225	7.83154e-09	1.06192e-05	#N/A
c39159_g1_i1	-6.39804	2.13403	7.88937e-09	1.06192e-05	AT5G57260
c33690_g1_i1	-6.373	2.11158	8.93737e-09	1.18389e-05	#N/A
c44959_g1_i1	-5.22036	2.87035	9.42802e-09	1.22937e-05	AT5G06860
c31882_g1_i1	4.36896	4.45326	1.01742e-08	1.30625e-05	AT2G46600
c51633_g1_i2	-5.73889	2.42853	1.03863e-08	1.31329e-05	#N/A
c46776_g2_i2	-10.6624	1.59392	1.35241e-08	1.68451e-05	AT3G47570
c43795_g1_i3	-6.27731	2.02598	1.63417e-08	1.9527e-05	#N/A
c14353_g1_i1	9.93602	0.0462449	1.63792e-08	1.9527e-05	#N/A
c48059_g1_i1	6.56647	0.082711	1.63792e-08	1.9527e-05	AT4G00290
c49657_g2_i1	-10.5944	1.53375	1.96183e-08	2.30593e-05	#N/A
c42226_g1_i4	7.39146	0.0114824	2.04348e-08	2.33609e-05	#N/A
c48198_g1_i1	6.5247	0.0303423	2.04348e-08	2.33609e-05	#N/A
c34079_g1_i1	-4.27666	5.24406	2.14882e-08	2.42332e-05	AT1G06650
c43298_g1_i1	-6.22543	1.97969	2.2413e-08	2.49391e-05	AT5G23960
c51469_g1_i3	-10.568	1.51047	2.37544e-08	2.60839e-05	AT1G10340
c7705_g1_i1	5.94401	-0.00426631	2.56226e-08	2.77699e-05	AT5G45510
c21969_g1_i1	4.18562	4.91702	2.64877e-08	2.83395e-05	#N/A
c41859_g2_i1	-5.56237	2.26974	3.08165e-08	3.25535e-05	AT2G45830
c37413_g1_i1	-4.64611	3.27875	3.21295e-08	3.35163e-05	AT5G15350
c38295_g1_i1	-6.16189	1.92313	3.25673e-08	3.35535e-05	AT1G75800
c37135_g1_i1	4.51911	1.72732	3.34232e-08	3.40155e-05	AT3G13130
c39360_g1_i1	-4.29429	4.285	4.1012e-08	4.12359e-05	AT1G14540
c49535_g4_i5	-6.09543	1.86411	4.80104e-08	4.76977e-05	AT4G29090
c49349_g1_i8	-10.4478	1.40461	4.95107e-08	4.86096e-05	AT4G08850
c38486_g1_i1	7.25834	-0.158021	5.21778e-08	5.06325e-05	#N/A
c38554_g1_i3	5.41586	-0.151526	5.90433e-08	5.66361e-05	#N/A
c51375_g4_i2	9.71387	-0.241456	6.69157e-08	6.1946e-05	#N/A
c17711_g1_i1	7.21109	-0.218125	6.69157e-08	6.1946e-05	#N/A
c11131_g1_i1	6.34433	-0.19538	6.69157e-08	6.1946e-05	AT4G23160
c49302_g1_i2	-6.03996	1.81497	6.82903e-08	6.1946e-05	#N/A
c51469_g1_i1	-6.03642	1.81184	6.82903e-08	6.1946e-05	AT1G10340
c48746_g2_i1	-4.8686	2.55223	8.14566e-08	7.30946e-05	#N/A
c51375_g4_i1	9.66502	-0.304736	9.83586e-08	8.73225e-05	#N/A
c49657_g2_i6	-10.306	1.28029	1.0936e-07	9.60672e-05	AT4G23160
c43418_g1_i1	5.70725	-0.294671	1.12212e-07	9.7546e-05	AT2G06005
c43203_g3_i1	-10.2954	1.27094	1.17906e-07	0.000100635	AT4G38970
c46172_g3_i1	3.89604	6.36895	1.18177e-07	0.000100635	#N/A
c50922_g2_i1	-4.22898	3.56099	1.24028e-07	0.00010455	AT1G67300
c26777_g1_i1	7.11167	-0.344308	1.28242e-07	0.000105962	#N/A
c20514_g1_i1	6.24491	-0.319155	1.28242e-07	0.000105962	AT4G03500
c30568_g1_i1	4.35002	1.61838	1.35418e-07	0.000110795	#N/A
c35282_g1_i1	-10.2683	1.24729	1.37288e-07	0.000111234	AT1G34300
c24813_g1_i1	-4.24102	3.46225	1.48563e-07	0.000119212	AT1G15385
c47804_g1_i7	4.90321	0.448625	1.5198e-07	0.000119653	#N/A
c36560_g1_i1	4.73747	0.461366	1.5198e-07	0.000119653	AT5G28490
c46197_g1_i3	3.94307	3.54819	1.57331e-07	0.000122708	AT1G14700
c51669_g2_i2	-10.2407	1.2232	1.60232e-07	0.000122943	AT5G63020
c51960_g4_i1	-5.89118	1.68365	1.60579e-07	0.000122943	AT5G26760
c48406_g1_i10	4.82066	0.11914	1.6303e-07	0.000123685	#N/A
c51495_g2_i1	4.3957	1.43721	1.66562e-07	0.000125226	AT5G04720
c14353_g1_i2	9.56206	-0.43788	1.6842e-07	0.000125493	#N/A
c42153_g2_i1	-5.86349	1.65929	1.90094e-07	0.000140389	#N/A
c32826_g1_i1	-4.07031	3.7859	2.1251e-07	0.000155567	AT2G01770
c39674_g4_i1	3.87589	3.60891	2.40175e-07	0.00017429	AT2G07771
c39093_g4_i1	9.50769	-0.507988	2.57175e-07	0.000183436	#N/A
c48430_g2_i3	6.13814	-0.451212	2.57175e-07	0.000183436	AT3G57750
c48085_g1_i1	-10.1429	1.13783	2.80629e-07	0.000198469	AT4G24010
c44156_g2_i6	-4.20792	3.04125	2.9567e-07	0.000206795	#N/A
c41216_g1_i2	5.15317	-0.464208	2.97358e-07	0.000206795	#N/A
c46273_g1_i3	-10.1309	1.12741	3.04815e-07	0.000208389	#N/A
c40723_g2_i2	-10.1309	1.12741	3.04815e-07	0.000208389	AT4G29090
c52120_g1_i4	-5.06509	1.82851	3.07142e-07	0.000208389	AT3G14460
c16333_g1_i1	-10.1128	1.11163	3.31312e-07	0.000222976	AT4G27360
c47806_g4_i2	-10.0944	1.09565	3.60365e-07	0.000240588	AT5G53310
c32637_g1_i1	-3.79126	5.09621	3.79083e-07	0.000251076	AT1G73040
c20514_g1_i2	6.02283	-0.592423	4.00132e-07	0.000260876	AT4G03460
c44826_g1_i2	5.48516	-0.562193	4.00132e-07	0.000260876	AT1G53670
c42141_g1_i2	3.6988	5.94104	4.04431e-07	0.000261635	AT1G07400
c35064_g5_i1	-10.0633	1.06858	4.27248e-07	0.00027427	AT4G24550
c27595_g1_i1	-10.0315	1.04093	5.08031e-07	0.000323639	#N/A
c40957_g3_i1	-4.31622	2.5951	5.25978e-07	0.000332534	AT3G06490
c52100_g1_i3	-4.38038	2.41099	5.33916e-07	0.000335014	ATMG00860
c50420_g1_i1	9.39238	-0.655944	5.43348e-07	0.000335882	AT5G41550
c51208_g1_i5	5.03306	-0.603867	5.43348e-07	0.000335882	AT4G02400
c43662_g1_i15	-10.025	1.03533	5.54609e-07	0.000340322	AT2G25140
c44156_g2_i3	-3.90178	3.63313	5.79465e-07	0.000346704	#N/A
c40723_g2_i7	-9.78662	0.828948	5.81628e-07	0.000346704	AT4G29090
c29632_g1_i2	-9.78662	0.828948	5.81628e-07	0.000346704	#N/A
c38585_g1_i4	-9.78662	0.828948	5.81628e-07	0.000346704	#N/A
c39436_g1_i1	-10.0055	1.01838	6.05924e-07	0.00035361	AT4G30420
c47411_g2_i5	-9.99894	1.01269	6.05924e-07	0.00035361	AT2G33470
c51796_g2_i2	-9.99894	1.01269	6.05924e-07	0.00035361	AT3G14470
c36451_g1_i1	3.74934	3.18843	6.10845e-07	0.000353774	#N/A
c46472_g1_i1	-4.68026	2.00974	6.14685e-07	0.000353774	AT3G03620
c49349_g1_i1	-9.76356	0.809053	6.44788e-07	0.000368558	AT4G08850
c40644_g1_i1	-4.17871	2.67793	6.51306e-07	0.000369751	AT5G24090
c39737_g1_i1	-3.73323	4.56301	6.64874e-07	0.000374903	AT3G18080
c27595_g2_i1	-4.06235	2.91099	6.94806e-07	0.000389152	AT1G17860
c39859_g1_i2	-4.92412	1.70505	7.09158e-07	0.000394542	AT2G28580
c39436_g1_i3	-9.97237	0.98964	7.24953e-07	0.000398541	AT4G30420
c45639_g6_i1	9.33107	-0.734088	7.45e-07	0.000398541	AT4G23160
c43671_g2_i8	9.33107	-0.734088	7.45e-07	0.000398541	#N/A
c47575_g1_i11	9.33107	-0.734088	7.45e-07	0.000398541	AT5G50740
c38468_g2_i3	9.33107	-0.734088	7.45e-07	0.000398541	#N/A
c7887_g2_i1	9.33107	-0.734088	7.45e-07	0.000398541	AT5G05400
c46172_g1_i2	3.57442	6.2845	8.26818e-07	0.000439493	ATMG00160
c49590_g1_i1	-4.62668	1.96269	8.38153e-07	0.000442699	AT4G03140
c50730_g1_i1	-9.93846	0.960246	8.70192e-07	0.000449937	AT1G35780
c40061_g1_i5	4.96903	-0.677232	8.75702e-07	0.000449937	AT1G13680
c48198_g1_i5	4.96903	-0.677232	8.75702e-07	0.000449937	#N/A
c64903_g1_i1	-5.59663	1.42576	8.76414e-07	0.000449937	#N/A
c51561_g1_i3	-9.70828	0.7614	8.84207e-07	0.000449937	AT4G27190
c48961_g1_i1	-9.70828	0.7614	8.84207e-07	0.000449937	AT4G01950
c43518_g1_i1	-5.58214	1.41314	9.36422e-07	0.00047362	AT2G36690
c35064_g5_i5	-9.69209	0.747454	9.84556e-07	0.000494965	AT4G24550
c51161_g1_i2	-4.85221	1.64235	1.04648e-06	0.000522943	AT3G54070
c42858_g2_i3	-3.75863	3.58305	1.15492e-06	0.000573699	AT2G29330
c46273_g2_i6	-4.83159	1.62439	1.17282e-06	0.000579145	AT3G54070
c38721_g1_i4	4.90203	-0.753107	1.21973e-06	0.000587531	AT4G01970
c48059_g1_i5	4.90203	-0.753107	1.21973e-06	0.000587531	AT4G00290
c8252_g1_i1	-9.6508	0.711913	1.22501e-06	0.000587531	#N/A
c51960_g4_i4	-9.6424	0.704685	1.22501e-06	0.000587531	AT5G26760
c51207_g1_i2	-9.6424	0.704685	1.22501e-06	0.000587531	#N/A
c46197_g1_i1	3.65277	2.58342	1.30692e-06	0.000623238	AT1G14700
c46273_g2_i4	-4.80644	1.60252	1.31613e-06	0.000624063	AT3G54070
c23_g1_i1	-9.85366	0.886857	1.39446e-06	0.000653989	AT4G39490
c52120_g1_i3	-4.79796	1.59515	1.39492e-06	0.000653989	AT3G14460
c48884_g1_i8	-5.51761	1.35703	1.40645e-06	0.000655713	AT3G14460
c49268_g1_i3	5.83049	-0.823577	1.4456e-06	0.000665485	AT3G47570
c8175_g2_i1	5.83049	-0.823577	1.4456e-06	0.000665485	#N/A
c45420_g1_i2	-3.53473	5.30334	1.45133e-06	0.000665485	AT4G35090
c43250_g1_i2	-9.84636	0.88055	1.53653e-06	0.000693125	AT1G78340
c46160_g1_i1	-9.83903	0.874211	1.53653e-06	0.000693125	AT1G13710
c42135_g1_i3	-9.83166	0.867841	1.53653e-06	0.000693125	#N/A
c39674_g2_i1	3.77002	1.82766	1.55248e-06	0.000696554	#N/A
c42142_g1_i1	-4.5166	1.8664	1.60597e-06	0.0007167	#N/A
c49997_g2_i2	-4.76787	1.56903	1.6641e-06	0.000731643	AT1G02880
c48000_g1_i2	-3.9794	2.67948	1.69112e-06	0.000731643	AT1G43910
c25624_g1_i1	-9.58218	0.652916	1.71579e-06	0.000731643	#N/A
c42102_g1_i1	9.20004	-0.899532	1.71836e-06	0.000731643	AT3G26040
c32129_g1_i3	9.20004	-0.899532	1.71836e-06	0.000731643	AT3G54070
c31729_g3_i1	9.20004	-0.899532	1.71836e-06	0.000731643	AT4G29090
c14965_g1_i1	6.69725	-0.860815	1.71836e-06	0.000731643	AT5G27260
c51138_g2_i1	6.69725	-0.860815	1.71836e-06	0.000731643	#N/A
c32129_g1_i4	6.69725	-0.860815	1.71836e-06	0.000731643	AT3G54070
c47597_g3_i2	3.90446	1.28178	1.7706e-06	0.000746272	AT4G15020
c48768_g2_i3	3.79433	1.29404	1.7706e-06	0.000746272	#N/A
c48768_g2_i6	4.00107	1.01081	1.87299e-06	0.000785461	#N/A
c43951_g10_i7	-9.55558	0.630072	1.92464e-06	0.000799091	AT2G28890
c40757_g1_i1	-9.55558	0.630072	1.92464e-06	0.000799091	AT3G28007
c41008_g1_i1	-3.41321	8.66256	1.99045e-06	0.000818687	AT1G73040
c47012_g5_i1	-4.73271	1.53853	1.99146e-06	0.000818687	#N/A
c46197_g1_i2	3.6558	1.94733	2.01888e-06	0.000825889	AT3G17790
c16663_g1_i1	-3.6596	3.49452	2.06461e-06	0.000840479	AT4G27280
c48026_g1_i3	-5.44474	1.29381	2.14878e-06	0.000855009	AT4G31980
c46957_g2_i1	-9.5466	0.622366	2.16178e-06	0.000855009	AT4G14096
c50055_g2_i3	-9.5466	0.622366	2.16178e-06	0.000855009	AT3G23740
c23265_g2_i1	-9.53757	0.614613	2.16178e-06	0.000855009	#N/A
c80487_g1_i1	-9.53757	0.614613	2.16178e-06	0.000855009	#N/A
c36589_g1_i1	4.28727	-0.0502547	2.16178e-06	0.000855009	AT3G47570
c46327_g1_i1	3.41985	4.90031	2.23986e-06	0.000880059	ATMG00110
c40292_g1_i2	-3.70217	3.28272	2.2462e-06	0.000880059	AT3G17020
c51161_g1_i1	-4.44919	1.80766	2.37498e-06	0.000926166	AT3G54070
c47714_g1_i1	-9.52848	0.606813	2.43143e-06	0.000933812	AT5G07050
c28251_g2_i1	6.62698	-0.945947	2.45054e-06	0.000933812	#N/A
c49657_g4_i3	6.62698	-0.945947	2.45054e-06	0.000933812	#N/A
c36639_g2_i2	6.62698	-0.945947	2.45054e-06	0.000933812	#N/A
c47551_g6_i1	6.62698	-0.945947	2.45054e-06	0.000933812	AT5G33406
c47712_g1_i2	-3.76909	2.92107	2.51466e-06	0.00095389	AT4G31970
c51950_g1_i6	4.06101	0.200054	2.53232e-06	0.000956242	#N/A
c43816_g1_i2	-3.82532	2.70104	2.73098e-06	0.00101122	#N/A
c26093_g1_i1	-9.50086	0.583122	2.73851e-06	0.00101122	AT2G15680
c10210_g1_i1	-9.50086	0.583122	2.73851e-06	0.00101122	#N/A
c74256_g1_i1	-9.50086	0.583122	2.73851e-06	0.00101122	#N/A
c38158_g1_i1	-9.49153	0.575126	2.73851e-06	0.00101122	AT5G20885
c44410_g2_i1	-4.26639	2.01921	2.77301e-06	0.00101945	AT2G03220
c45721_g1_i1	3.46142	3.23662	2.85954e-06	0.00104665	AT1G71000
c46982_g1_i2	5.68636	-0.992246	2.94065e-06	0.00107164	AT4G11070
c40723_g2_i10	-9.48215	0.56708	3.08876e-06	0.00110629	AT4G29090
c49241_g3_i1	-9.4727	0.558982	3.08876e-06	0.00110629	#N/A
c45758_g1_i3	-9.46319	0.550833	3.08876e-06	0.00110629	AT4G00710
c49657_g2_i5	4.40416	-0.124601	3.08876e-06	0.00110629	#N/A
c46273_g2_i1	-5.35668	1.21763	3.34433e-06	0.00119271	AT3G54070
c41724_g1_i1	-4.64085	1.45906	3.48186e-06	0.00122335	AT5G14740
c37006_g4_i1	-9.45362	0.542632	3.48888e-06	0.00122335	AT5G39020
c50573_g7_i23	-9.44398	0.534377	3.48888e-06	0.00122335	AT5G66850
c16118_g1_i1	-9.44398	0.534377	3.48888e-06	0.00122335	AT5G24460
c42199_g1_i1	3.96411	0.361347	3.68192e-06	0.00128564	AT2G27830
c47847_g1_i1	-4.62655	1.44672	3.71207e-06	0.00129076	AT5G09995
c34859_g1_i1	4.35359	-0.181109	3.94671e-06	0.00136561	#N/A
c36451_g1_i3	3.38755	3.24413	3.96004e-06	0.00136561	#N/A
c51693_g1_i1	-4.60726	1.43008	4.22433e-06	0.00145075	AT5G01150
c32129_g1_i5	9.05591	-1.07844	4.27844e-06	0.00145142	AT3G54070
c41565_g2_i1	9.05591	-1.07844	4.27844e-06	0.00145142	#N/A
c48680_g1_i8	5.07084	-1.03838	4.27844e-06	0.00145142	AT3G42170
c40716_g1_i1	-4.33589	1.70933	4.40067e-06	0.00148668	AT3G11480
c42346_g1_i1	-9.41468	0.509288	4.47145e-06	0.00148668	AT1G30370
c41462_g1_i1	-9.41468	0.509288	4.47145e-06	0.00148668	AT3G48660
c32081_g1_i2	-9.39481	0.492282	4.47145e-06	0.00148668	AT1G17860
c50579_g1_i2	-9.39481	0.492282	4.47145e-06	0.00148668	#N/A
c47490_g1_i1	-3.48045	3.61149	4.6402e-06	0.00153666	AT3G57240
c37413_g1_i2	-3.57218	3.16762	4.69605e-06	0.00154322	AT2G32300
c42199_g1_i2	3.49316	2.08159	4.697e-06	0.00154322	AT2G27830
c47281_g3_i1	3.33429	3.76165	4.81612e-06	0.00157616	AT2G29500
c57709_g1_i1	-5.28692	1.15743	4.90998e-06	0.00160059	AT1G34300
c48884_g3_i1	-9.37466	0.475046	5.07388e-06	0.00164759	AT3G14470
c32516_g2_i1	-3.59013	2.88096	5.40059e-06	0.00174688	#N/A
c42644_g1_i2	-3.69965	2.59085	5.52328e-06	0.00177967	AT2G47140
c37210_g1_i1	3.51068	1.83789	5.71765e-06	0.00182985	AT5G25940
c51561_g1_i6	-9.36448	0.466339	5.76672e-06	0.00182985	AT4G27190
c47177_g1_i4	-9.35423	0.457572	5.76672e-06	0.00182985	#N/A
c58214_g1_i1	-9.3439	0.448745	5.76672e-06	0.00182985	AT1G04520
c51553_g1_i1	3.259	4.42632	5.94889e-06	0.0018805	AT4G21700
c47496_g1_i4	-5.23846	1.11569	6.22673e-06	0.00195241	AT1G73080
c47575_g1_i2	8.97805	-1.17348	6.31674e-06	0.00195241	#N/A
c34049_g1_i3	8.97805	-1.17348	6.31674e-06	0.00195241	#N/A
c43671_g2_i6	8.97805	-1.17348	6.31674e-06	0.00195241	#N/A
c8052_g1_i1	6.47527	-1.12642	6.31674e-06	0.00195241	AT4G15770
c45977_g6_i1	6.47527	-1.12642	6.31674e-06	0.00195241	#N/A
c32502_g1_i1	-4.26338	1.64665	6.42141e-06	0.00197744	#N/A
c46172_g1_i1	3.2515	4.32372	6.47506e-06	0.00198174	#N/A
c50275_g1_i2	-3.77323	2.32152	6.48285e-06	0.00198174	AT2G32530
c49996_g2_i2	-9.3335	0.439855	6.56495e-06	0.00199224	#N/A
c51633_g1_i5	-9.32303	0.430903	6.56495e-06	0.00199224	#N/A
c50281_g1_i9	-3.48063	3.17495	6.6594e-06	0.00201358	AT4G39660
c44016_g1_i1	3.32771	2.99872	6.88992e-06	0.00207462	AT1G66150
c31188_g1_i1	-3.47118	3.16665	6.911e-06	0.00207462	AT1G78780
c51083_g1_i1	-5.21986	1.09969	7.31836e-06	0.00218121	AT1G66950
c45571_g1_i12	-5.21986	1.09969	7.31836e-06	0.00218121	AT3G42170
c40624_g2_i3	4.59775	-1.08431	7.72046e-06	0.00229287	AT5G50770
c49524_g3_i1	-5.19469	1.07805	7.94171e-06	0.00235021	#N/A
c46655_g2_i1	-4.47519	1.31646	8.27407e-06	0.00243992	AT5G23960
c41859_g1_i1	-9.26947	0.385169	8.55173e-06	0.00251291	AT5G23850
c50663_g4_i1	3.16715	5.89352	8.83831e-06	0.00258801	ATMG00830
c46172_g1_i3	3.16571	5.63934	9.09332e-06	0.00265337	ATMG00160
c39083_g1_i5	-3.87713	1.97088	9.33632e-06	0.00269872	AT1G80500
c30880_g1_i1	8.89576	-1.27257	9.4751e-06	0.00269872	AT3G14460
c52643_g1_i1	8.89576	-1.27257	9.4751e-06	0.00269872	AT1G43760
c9828_g1_i1	8.89576	-1.27257	9.4751e-06	0.00269872	#N/A
c39093_g5_i1	8.89576	-1.27257	9.4751e-06	0.00269872	#N/A
c5733_g1_i2	6.39297	-1.22218	9.4751e-06	0.00269872	AT5G35450
c43662_g1_i8	6.39297	-1.22218	9.4751e-06	0.00269872	#N/A
c40404_g1_i1	4.34172	-0.687365	9.66399e-06	0.00273386	#N/A
c29175_g1_i2	4.34172	-0.687365	9.66399e-06	0.00273386	AT2G45610
c40562_g1_i2	-9.24748	0.366402	9.78617e-06	0.00274978	#N/A
c8840_g2_i1	-9.24748	0.366402	9.78617e-06	0.00274978	AT5G02070
c51891_g1_i1	-3.12928	6.79699	1.10717e-05	0.00310026	AT2G40140
c37494_g1_i1	-9.23636	0.356914	1.12192e-05	0.00310026	AT5G42380
c50748_g3_i4	-9.23636	0.356914	1.12192e-05	0.00310026	AT5G45540
c51127_g4_i1	-9.23636	0.356914	1.12192e-05	0.00310026	#N/A
c46041_g1_i3	-9.22515	0.347354	1.12192e-05	0.00310026	AT4G14130
c47281_g2_i1	3.52002	1.07114	1.14588e-05	0.00314392	AT1G07400
c50281_g1_i6	-3.3548	3.22536	1.15587e-05	0.00314392	AT4G39660
c43474_g1_i1	-3.92511	1.72377	1.15988e-05	0.00314392	AT5G20700
c48680_g1_i10	5.43894	-1.27055	1.16786e-05	0.00314392	AT3G42170
c51144_g2_i9	5.43894	-1.27055	1.16786e-05	0.00314392	#N/A
c30939_g1_i3	5.43894	-1.27055	1.16786e-05	0.00314392	#N/A
c28951_g1_i2	5.43894	-1.27055	1.16786e-05	0.00314392	#N/A
c49657_g2_i10	4.90127	-1.22157	1.16786e-05	0.00314392	#N/A
c51180_g3_i5	-5.11641	1.01085	1.20733e-05	0.00323972	#N/A
c43908_g1_i1	3.57124	0.934137	1.24244e-05	0.00332324	AT3G15980
c29486_g1_i1	-9.20247	0.328014	1.28863e-05	0.00341396	AT1G23740
c4823_g1_i1	-9.191	0.318231	1.28863e-05	0.00341396	#N/A
c36587_g1_i2	-9.191	0.318231	1.28863e-05	0.00341396	AT5G51670
c40723_g2_i6	-5.09616	0.993496	1.3156e-05	0.0034744	AT4G29090
c43412_g1_i1	-3.48532	2.54501	1.32749e-05	0.00349474	AT1G03220
c41452_g1_i5	3.78123	-0.099245	1.34086e-05	0.0035178	AT1G66070
c11087_g1_i1	4.27145	-0.762124	1.34468e-05	0.0035178	AT1G52330
c48768_g2_i1	3.57027	0.792796	1.36213e-05	0.00355231	#N/A
c50631_g2_i1	-3.34826	3.05914	1.38014e-05	0.00358808	AT5G25620
c44249_g1_i1	-3.08566	6.49996	1.44793e-05	0.00375262	AT5G54770
c43512_g1_i1	-3.79681	1.90166	1.45613e-05	0.00376217	AT3G46600
c46472_g1_i2	-4.36468	1.22183	1.46565e-05	0.00377509	AT5G17700
c41452_g1_i2	3.69409	0.303645	1.47086e-05	0.00377686	AT1G66070
c47394_g5_i1	-9.16777	0.298437	1.48295e-05	0.00379622	AT1G09270
c46416_g1_i1	-3.10112	5.64831	1.49775e-05	0.00382238	AT5G51190
c49524_g1_i3	-3.16936	4.23552	1.52987e-05	0.00389245	AT3G01410
c817_g2_i1	-5.06176	0.964039	1.5656e-05	0.00397124	AT3G29030
c46236_g2_i1	-3.86494	1.67218	1.59041e-05	0.00402195	#N/A
c45657_g1_i7	-9.15601	0.288422	1.70996e-05	0.00421512	#N/A
c48961_g1_i3	-9.15601	0.288422	1.70996e-05	0.00421512	AT4G01950
c49229_g3_i2	-9.15601	0.288422	1.70996e-05	0.00421512	#N/A
c45893_g1_i5	-9.14416	0.278327	1.70996e-05	0.00421512	AT3G43790
c49341_g2_i2	-9.1322	0.26815	1.70996e-05	0.00421512	#N/A
c30920_g1_i1	-9.1322	0.26815	1.70996e-05	0.00421512	AT4G23160
c43945_g1_i1	-9.1322	0.26815	1.70996e-05	0.00421512	AT1G32450
c48680_g1_i13	3.98681	-0.195518	1.71225e-05	0.00421512	AT3G42170
c17637_g1_i1	3.72883	-0.153736	1.71225e-05	0.00421512	#N/A
c41523_g1_i1	-3.59206	2.16479	1.75752e-05	0.00431384	#N/A
c46108_g1_i2	3.74415	0.245406	1.78628e-05	0.0043633	AT5G45250
c51144_g2_i8	8.80849	-1.37599	1.79859e-05	0.0043633	#N/A
c7887_g1_i1	8.80849	-1.37599	1.79859e-05	0.0043633	AT5G63020
c12381_g1_i1	4.80838	-1.31854	1.79859e-05	0.0043633	ATMG00860
c8067_g2_i1	-3.83598	1.6474	1.8693e-05	0.00450863	AT1G23760
c49260_g1_i2	-3.8318	1.64382	1.8693e-05	0.00450863	AT4G11740
c30755_g1_i1	-3.04936	5.92323	1.88075e-05	0.00452319	AT1G17860
c35219_g1_i1	-4.87627	0.805721	1.97128e-05	0.00467084	AT2G32030
c48884_g1_i2	-3.8276	1.64023	1.97386e-05	0.00467084	AT3G14460
c46273_g1_i1	-9.12015	0.257891	1.97573e-05	0.00467084	#N/A
c36026_g1_i1	-9.12015	0.257891	1.97573e-05	0.00467084	AT3G57040
c48463_g2_i2	-9.12015	0.257891	1.97573e-05	0.00467084	AT5G23960
c42135_g1_i14	-9.108	0.247548	1.97573e-05	0.00467084	#N/A
c49701_g2_i1	-5.01937	0.927781	2.04403e-05	0.00480507	#N/A
c49402_g1_i4	-5.01218	0.921637	2.04403e-05	0.00480507	AT2G01870
c45639_g12_i1	3.03298	4.2553	2.12794e-05	0.00498828	ATMG00070
c48586_g1_i2	3.52295	0.230371	2.17754e-05	0.00509026	AT3G14460
c49496_g1_i2	-4.03562	1.45105	2.18781e-05	0.00509997	AT5G44010
c47281_g1_i2	3.01857	4.74306	2.20406e-05	0.00512354	AT2G29500
c48225_g2_i6	-5.00496	0.915464	2.23754e-05	0.00518693	AT5G17610
c49402_g1_i2	4.45071	-0.875449	2.2545e-05	0.00519736	AT3G51850
c42736_g1_i1	4.19759	-0.839354	2.2545e-05	0.00519736	AT5G48850
c48884_g1_i4	-9.09575	0.237119	2.28759e-05	0.00525912	AT3G14460
c46273_g2_i5	-4.28802	1.15642	2.30064e-05	0.00527459	AT3G54070
c40957_g2_i1	-3.58288	1.95517	2.30746e-05	0.00527574	AT3G06490
c27951_g1_i1	-2.99764	6.49239	2.35131e-05	0.00536132	AT4G08950
c32694_g1_i1	-3.68597	1.80661	2.54965e-05	0.0057977	#N/A
c45571_g1_i1	-9.05834	0.205304	2.65437e-05	0.00596239	AT3G42170
c51669_g2_i3	-9.04565	0.194517	2.65437e-05	0.00596239	AT5G63020
c46959_g1_i4	-9.04565	0.194517	2.65437e-05	0.00596239	AT1G28710
c42153_g2_i3	-4.81975	0.757653	2.66494e-05	0.00596239	#N/A
c45571_g1_i8	-4.8115	0.750637	2.66494e-05	0.00596239	AT3G42170
c35064_g5_i2	-4.8115	0.750637	2.66494e-05	0.00596239	AT4G24550
c31813_g2_i1	-3.76313	1.58521	2.75326e-05	0.00614352	AT4G14880
c49349_g1_i4	-3.24729	2.88404	2.8127e-05	0.00620343	AT4G08850
c48715_g1_i5	8.71559	-1.48407	2.82471e-05	0.00620343	AT5G64050
c45874_g1_i2	6.2128	-1.42598	2.82471e-05	0.00620343	#N/A
c48059_g1_i6	6.2128	-1.42598	2.82471e-05	0.00620343	AT4G00290
c42611_g1_i3	6.2128	-1.42598	2.82471e-05	0.00620343	AT3G13440
c37223_g1_i1	4.31829	-1.36612	2.82471e-05	0.00620343	#N/A
c51817_g2_i1	3.07682	2.4217	2.9977e-05	0.00656606	#N/A
c45434_g1_i1	-3.74544	1.57014	3.0838e-05	0.00665638	AT2G18950
c47019_g1_i1	-9.01994	0.172663	3.08679e-05	0.00665638	#N/A
c36005_g1_i2	-9.01994	0.172663	3.08679e-05	0.00665638	#N/A
c47012_g7_i3	-9.01994	0.172663	3.08679e-05	0.00665638	AT4G23330
c43662_g1_i4	-9.00691	0.161592	3.08679e-05	0.00665638	AT2G25140
c50305_g1_i2	-9.00691	0.161592	3.08679e-05	0.00665638	AT1G21270
c43418_g2_i4	-4.23246	1.10912	3.14312e-05	0.00676037	AT1G19390
c51763_g2_i2	4.11974	-0.919168	3.23096e-05	0.00693145	AT1G34070
c47575_g1_i14	3.87593	-0.312707	3.24175e-05	0.00693677	AT5G50740
c46108_g1_i1	-4.76949	0.714963	3.27475e-05	0.00698946	AT5G45250
c48768_g2_i2	3.27684	0.765221	3.32905e-05	0.00708722	#N/A
c48269_g2_i1	-4.21345	1.09296	3.40325e-05	0.00722675	AT1G59750
c39357_g2_i2	-3.03777	3.82561	3.51853e-05	0.00745258	AT2G17820
c39660_g1_i1	-3.05427	3.71172	3.54838e-05	0.00748756	AT5G22250
c50637_g1_i4	5.24675	-1.47548	3.56805e-05	0.00748756	#N/A
c48430_g2_i4	-8.99376	0.150423	3.59785e-05	0.00748756	AT3G57750
c47246_g1_i4	-8.98049	0.139153	3.59785e-05	0.00748756	AT1G03670
c50691_g2_i1	-8.98049	0.139153	3.59785e-05	0.00748756	#N/A
c52077_g2_i1	-8.98049	0.139153	3.59785e-05	0.00748756	AT3G62120
c40358_g1_i1	-8.98049	0.139153	3.59785e-05	0.00748756	#N/A
c46674_g1_i2	3.43285	0.139118	3.63588e-05	0.00754789	AT5G24090
c49296_g1_i2	-3.70939	1.53948	3.66419e-05	0.007569	AT5G67480
c44267_g1_i1	-3.70482	1.53559	3.66419e-05	0.007569	AT3G62800
c38678_g1_i1	-4.18771	1.0711	3.6872e-05	0.00759772	AT3G48310
c46041_g1_i1	-3.61748	1.74814	3.77033e-05	0.00774989	AT4G14130
c43779_g2_i4	-3.93027	1.36123	3.88401e-05	0.00796394	AT1G67510
c42656_g1_i3	-4.73497	0.685688	4.0412e-05	0.00822561	AT2G31900
c42656_g1_i4	-4.73497	0.685688	4.0412e-05	0.00822561	AT2G31900
c52065_g2_i2	-4.73497	0.685688	4.0412e-05	0.00822561	#N/A
c40061_g1_i4	3.81713	-0.373787	4.23374e-05	0.00859654	AT1G13680
c52100_g1_i1	-3.34241	2.12655	4.26055e-05	0.00862998	ATMG00860
c43779_g2_i3	-4.16151	1.04886	4.33639e-05	0.00876234	AT1G67510
c44687_g1_i1	-3.58994	1.72468	4.38325e-05	0.00883564	AT5G20230
c47247_g1_i2	3.04183	2.17241	4.52956e-05	0.00896306	AT2G17650
c64702_g1_i1	8.6163	-1.59716	4.53239e-05	0.00896306	AT1G76250
c50423_g6_i1	8.6163	-1.59716	4.53239e-05	0.00896306	#N/A
c5733_g1_i1	8.6163	-1.59716	4.53239e-05	0.00896306	AT5G35450
c17711_g1_i2	8.6163	-1.59716	4.53239e-05	0.00896306	#N/A
c49789_g1_i4	6.11351	-1.53461	4.53239e-05	0.00896306	#N/A
c35333_g1_i2	6.11351	-1.53461	4.53239e-05	0.00896306	#N/A
c48505_g3_i4	6.11351	-1.53461	4.53239e-05	0.00896306	AT5G45230
c11087_g1_i2	4.29056	-1.04217	4.69243e-05	0.00925763	AT1G52330
c39959_g1_i1	-3.18924	2.6412	4.74788e-05	0.00934493	AT2G27080
c51620_g1_i1	2.88095	4.55413	4.78087e-05	0.00938017	#N/A
c30614_g2_i1	-8.93993	0.104725	4.92269e-05	0.00938017	#N/A
c45657_g1_i11	-8.93993	0.104725	4.92269e-05	0.00938017	#N/A
c50573_g7_i5	-8.93993	0.104725	4.92269e-05	0.00938017	AT5G66850
c51960_g4_i3	-8.93993	0.104725	4.92269e-05	0.00938017	#N/A
c49929_g1_i11	-8.93993	0.104725	4.92269e-05	0.00938017	AT3G01330
c49562_g1_i1	-8.93993	0.104725	4.92269e-05	0.00938017	AT5G12080
c31421_g1_i2	-8.92615	0.0930355	4.92269e-05	0.00938017	AT2G26690
c23265_g1_i1	-8.92615	0.0930355	4.92269e-05	0.00938017	#N/A
c51633_g1_i3	-8.92615	0.0930355	4.92269e-05	0.00938017	#N/A
c41528_g2_i7	-8.91224	0.0812363	4.92269e-05	0.00938017	#N/A
c7582_g1_i1	-8.91224	0.0812363	4.92269e-05	0.00938017	#N/A
c48884_g1_i1	-8.91224	0.0812363	4.92269e-05	0.00938017	AT3G14460
c51620_g4_i2	2.85396	5.55573	4.92315e-05	0.00938017	ATMG01170
c45147_g1_i1	-3.23815	2.33264	4.95117e-05	0.00941206	AT5G11090
c41275_g1_i1	-3.39137	1.99303	5.09049e-05	0.00963225	AT4G15450
c49170_g4_i2	-4.13482	1.02623	5.11316e-05	0.00963225	AT4G29090
c37350_g1_i4	-4.13482	1.02623	5.11316e-05	0.00963225	AT1G47820
c36156_g1_i1	-4.13482	1.02623	5.11316e-05	0.00963225	AT3G14470
c51267_g1_i3	-3.30044	2.09083	5.3617e-05	0.0100777	AT3G17340
c49089_g1_i5	-3.86098	1.30236	5.42037e-05	0.0101651	AT1G07560
c45966_g1_i1	-4.11447	1.009	5.55783e-05	0.0103598	AT5G56970
c43050_g1_i1	-4.11447	1.009	5.55783e-05	0.0103598	AT3G06390
c50667_g1_i4	2.88021	3.47501	5.57584e-05	0.0103598	#N/A
c46218_g1_i2	-4.67251	0.632779	5.58629e-05	0.0103598	AT4G08850
c35064_g5_i4	-4.67251	0.632779	5.58629e-05	0.0103598	AT4G24550
c43839_g1_i1	-3.06046	3.04411	5.77186e-05	0.0105253	AT5G27690
c48911_g2_i3	-8.89819	0.0693251	5.77951e-05	0.0105253	AT5G66910
c43662_g1_i2	-8.89819	0.0693251	5.77951e-05	0.0105253	AT2G25140
c41462_g2_i1	-8.88401	0.0572997	5.77951e-05	0.0105253	AT4G02620
c45747_g1_i1	-8.88401	0.0572997	5.77951e-05	0.0105253	#N/A
c50639_g2_i1	-8.88401	0.0572997	5.77951e-05	0.0105253	#N/A
c36789_g1_i1	3.70317	-0.666221	5.77951e-05	0.0105253	#N/A
c46776_g3_i1	5.14012	-1.58456	5.79138e-05	0.0105253	AT3G47580
c45111_g1_i12	4.21166	-1.46742	5.79138e-05	0.0105253	AT3G62450
c47394_g5_i2	-3.85551	1.29772	5.80162e-05	0.0105253	AT1G09270
c51620_g3_i2	2.80693	7.509	5.93828e-05	0.0107498	ATMG00220
c50709_g4_i6	-4.10074	0.997378	6.04527e-05	0.0108962	AT4G31980
c44156_g2_i8	-4.10074	0.997378	6.04527e-05	0.0108962	#N/A
c46134_g5_i1	3.28517	0.644368	6.12017e-05	0.0110075	AT5G59520
c47281_g1_i5	3.42309	0.0262679	6.23733e-05	0.0111941	AT1G07400
c32516_g1_i1	-3.60045	1.44711	6.25883e-05	0.0112085	AT1G52140
c50415_g2_i1	-3.39461	1.79488	6.28602e-05	0.0112331	AT4G23160
c37584_g1_i1	-3.59057	1.43876	6.6541e-05	0.0118655	AT4G37650
c13412_g1_i1	-8.86968	0.0451578	6.80293e-05	0.0120026	#N/A
c35064_g5_i3	-8.86968	0.0451578	6.80293e-05	0.0120026	AT4G24550
c44538_g1_i4	-8.85522	0.0328972	6.80293e-05	0.0120026	AT5G34940
c38630_g2_i1	-8.8406	0.0205153	6.80293e-05	0.0120026	AT3G14470
c29659_g1_i1	-8.8406	0.0205153	6.80293e-05	0.0120026	AT1G25560
c51561_g1_i1	-4.61674	0.585607	6.97257e-05	0.012276	AT4G27190
c34065_g1_i1	-2.80638	5.55873	7.14592e-05	0.0125547	AT1G07900
c32081_g1_i1	-3.48279	1.63374	7.36245e-05	0.012908	AT1G17860
c46556_g4_i1	6.00688	-1.64818	7.44607e-05	0.0129999	AT4G35250
c50637_g1_i6	6.00688	-1.64818	7.44607e-05	0.0129999	#N/A
c48855_g1_i2	-3.23509	2.0354	7.64454e-05	0.0133186	AT2G43540
c51561_g1_i9	-4.58802	0.561346	7.80401e-05	0.0134979	AT4G27190
c48763_g2_i2	-4.58802	0.561346	7.80401e-05	0.0134979	#N/A
c50422_g1_i4	-4.04449	0.949818	7.81216e-05	0.0134979	AT5G09860
c44682_g1_i2	-4.04449	0.949818	7.81216e-05	0.0134979	#N/A
c51747_g1_i8	2.86574	2.55289	7.85974e-05	0.013552	AT5G04290
c46776_g2_i1	-8.81092	-0.00462181	8.02885e-05	0.0136669	AT3G47090
c41325_g2_i2	-8.81092	-0.00462181	8.02885e-05	0.0136669	AT5G10770
c40061_g1_i2	3.98232	-0.804509	8.02885e-05	0.0136669	AT1G13680
c47487_g1_i2	3.79504	-0.770831	8.02885e-05	0.0136669	AT2G26150
c42628_g2_i1	3.79504	-0.770831	8.02885e-05	0.0136669	#N/A
c43662_g1_i13	3.6293	-0.738241	8.02885e-05	0.0136669	AT2G25140
c18285_g1_i1	-3.20823	2.16771	8.041e-05	0.0136669	#N/A
c41574_g1_i1	-2.97288	3.03905	8.16858e-05	0.0138555	AT3G62830
c39539_g1_i1	-3.77666	1.23096	8.20616e-05	0.013891	AT1G01730
c49060_g1_i1	-3.0409	2.70706	8.46281e-05	0.0142965	AT5G53660
c43662_g1_i6	3.69179	-0.501239	8.52291e-05	0.0143689	AT2G25140
c45290_g1_i1	-3.45252	1.60815	8.64678e-05	0.0145482	AT5G12890
c39505_g2_i1	-2.96212	3.02987	8.66411e-05	0.0145482	AT3G18080
c42656_g1_i6	-4.57832	0.553155	8.7455e-05	0.0146554	AT2G31900
c41501_g1_i2	-3.31264	1.7256	9.28426e-05	0.0155255	AT4G09830
c32864_g1_i2	-4.01552	0.92536	9.30196e-05	0.0155255	#N/A
c44334_g1_i1	-3.74742	1.20626	9.45843e-05	0.0155845	AT2G14960
c49702_g1_i4	3.29118	0.273788	9.48195e-05	0.0155845	AT5G23520
c50322_g1_i2	3.22152	0.287829	9.48195e-05	0.0155845	#N/A
c33923_g2_i1	-8.79585	-0.0173822	9.50166e-05	0.0155845	AT1G66950
c31421_g1_i1	-8.79585	-0.0173822	9.50166e-05	0.0155845	AT2G26690
c45896_g1_i2	-8.79585	-0.0173822	9.50166e-05	0.0155845	AT4G15760
c51561_g1_i2	-8.78061	-0.0302741	9.50166e-05	0.0155845	AT4G27190
c49308_g1_i1	-8.78061	-0.0302741	9.50166e-05	0.0155845	AT1G08845
c32363_g1_i1	8.50967	-1.71569	9.63608e-05	0.0155845	#N/A
c45874_g1_i3	8.50967	-1.71569	9.63608e-05	0.0155845	#N/A
c49402_g1_i1	8.50967	-1.71569	9.63608e-05	0.0155845	AT2G01870
c41358_g3_i1	5.02497	-1.69852	9.63608e-05	0.0155845	#N/A
c38554_g1_i4	5.02497	-1.69852	9.63608e-05	0.0155845	#N/A
c47261_g1_i5	5.02497	-1.69852	9.63608e-05	0.0155845	AT2G05710
c22950_g1_i1	5.02497	-1.69852	9.63608e-05	0.0155845	#N/A
c35742_g1_i1	4.4873	-1.63389	9.63608e-05	0.0155845	#N/A
c46247_g2_i1	-3.17024	2.13552	9.66254e-05	0.0155971	AT1G56410
c27758_g1_i1	-2.789	4.45125	9.81144e-05	0.0157486	AT1G17860
c40303_g1_i1	-4.54882	0.528258	9.81305e-05	0.0157486	AT5G61440
c48746_g7_i1	-4.54882	0.528258	9.81305e-05	0.0157486	AT1G31150
c40492_g3_i1	-3.16998	1.98038	0.00010589	0.0169289	AT1G52140
c47474_g2_i4	-3.16998	1.98038	0.00010589	0.0169289	AT3G54070
c52053_g2_i1	2.81439	2.46125	0.000110199	0.017559	#N/A
c31813_g1_i1	-4.52881	0.511384	0.000110253	0.017559	AT4G14880
c50353_g1_i6	-8.76522	-0.0433002	0.000112765	0.0177715	AT4G31980
c43653_g1_i4	-8.76522	-0.0433002	0.000112765	0.0177715	AT3G18670
c33548_g1_i1	-8.76522	-0.0433002	0.000112765	0.0177715	AT4G13450
c44509_g1_i1	-8.74966	-0.0564634	0.000112765	0.0177715	#N/A
c28366_g2_i1	-8.73393	-0.0697666	0.000112765	0.0177715	AT1G73040
c49938_g1_i4	3.34037	-0.280651	0.000112865	0.0177715	#N/A
c42109_g1_i3	-3.27603	1.69476	0.00011347	0.0178332	AT4G36850
c41236_g1_i1	-2.74146	4.83913	0.000113871	0.0178625	AT3G56400
c44607_g1_i5	3.49004	-0.539972	0.00011434	0.0179025	AT5G11950
c46172_g3_i2	2.70255	4.88515	0.000114707	0.0179245	ATMG00290
c46151_g1_i1	3.11072	0.259037	0.000115018	0.0179245	AT3G53960
c49564_g1_i2	2.71013	4.60123	0.000115125	0.0179245	ATMG00580
c42644_g1_i1	-3.13426	2.10511	0.000116495	0.0181041	AT2G47140
c46959_g1_i2	-4.49827	0.485642	0.000124037	0.0192402	AT1G28710
c48714_g1_i3	-3.46649	1.33418	0.000125337	0.0194059	AT3G60500
c39357_g2_i1	-2.78586	3.76342	0.000126137	0.0194935	AT2G17820
c39505_g1_i1	-2.88317	2.893	0.000126802	0.0195601	AT3G18080
c42925_g1_i2	-2.7324	4.42524	0.000129146	0.0198849	AT4G27450
c44156_g2_i9	-2.99367	2.36788	0.000131716	0.0202433	#N/A
c49938_g1_i3	3.17818	0.07718	0.000132902	0.0203881	#N/A
c51796_g1_i1	-8.71802	-0.083213	0.00013422	0.0204772	#N/A
c47475_g2_i1	-8.71802	-0.083213	0.00013422	0.0204772	AT4G00872
c38585_g1_i1	-8.70194	-0.0968056	0.00013422	0.0204772	#N/A
c48763_g2_i4	-3.67473	1.14498	0.000136087	0.0207242	#N/A
c51344_g1_i1	-3.23424	1.65963	0.00013923	0.0211638	#N/A
c50637_g1_i1	-4.48794	0.476944	0.000139734	0.0211638	AT2G48020
c36610_g2_i3	3.26576	-0.127949	0.000139734	0.0211638	#N/A
c48559_g7_i4	2.64294	7.20968	0.000141795	0.0214356	ATMG00520
c49616_g1_i7	-3.10875	1.92884	0.000142043	0.0214356	AT2G25930
c39261_g1_i2	-3.92496	0.849054	0.000145838	0.021929	AT1G22690
c45866_g1_i9	-3.90929	0.835881	0.000145838	0.021929	AT1G61250
c40218_g3_i1	-2.73334	3.89082	0.000150788	0.0226325	AT2G31200
c45476_g1_i1	-3.18478	1.81827	0.000151873	0.0227545	AT1G06620
c44717_g1_i2	-3.42263	1.29736	0.000152742	0.0228028	AT5G43860
c49699_g1_i1	-3.42263	1.29736	0.000152742	0.0228028	AT5G51350
c46469_g1_i2	2.68259	3.60248	0.000153087	0.0228135	AT1G11910
c50951_g1_i2	2.94225	1.00783	0.000155252	0.0230949	AT3G42170
c31847_g1_i1	-4.45651	0.450483	0.000157637	0.0234079	#N/A
c45670_g1_i1	-3.65597	1.1292	0.000157978	0.023417	AT5G07990
c48225_g2_i5	-3.89346	0.822571	0.000159943	0.0234193	AT5G17610
c45747_g1_i3	-8.68568	-0.110548	0.000160239	0.0234193	#N/A
c47177_g1_i2	-8.66923	-0.124443	0.000160239	0.0234193	AT5G63690
c36941_g1_i2	-8.66923	-0.124443	0.000160239	0.0234193	#N/A
c31114_g1_i1	-8.66923	-0.124443	0.000160239	0.0234193	#N/A
c49308_g1_i7	-8.6526	-0.138494	0.000160239	0.0234193	AT1G08845
c35871_g1_i1	-8.6526	-0.138494	0.000160239	0.0234193	AT5G06720
c50437_g2_i2	-8.6526	-0.138494	0.000160239	0.0234193	#N/A
c35008_g1_i1	2.73332	2.32573	0.000162613	0.0236305	#N/A
c51620_g4_i1	2.62582	5.5559	0.000163326	0.0236305	ATMG01170
c27039_g1_i1	8.39452	-1.84015	0.000164799	0.0236305	#N/A
c2308_g1_i1	8.39452	-1.84015	0.000164799	0.0236305	#N/A
c42893_g1_i1	5.89173	-1.7671	0.000164799	0.0236305	#N/A
c13301_g1_i1	5.89173	-1.7671	0.000164799	0.0236305	#N/A
c28382_g1_i1	5.89173	-1.7671	0.000164799	0.0236305	#N/A
c40513_g1_i9	5.89173	-1.7671	0.000164799	0.0236305	#N/A
c39169_g1_i2	4.36216	-1.74814	0.000164799	0.0236305	#N/A
c45111_g1_i10	4.36216	-1.74814	0.000164799	0.0236305	AT3G62450
c42611_g1_i5	4.36216	-1.74814	0.000164799	0.0236305	AT3G13440
c49005_g3_i1	-3.00093	2.13194	0.000166222	0.0237937	AT2G38470
c45962_g1_i2	-2.72807	3.75038	0.000173964	0.0248592	AT1G69530
c51034_g4_i2	-3.15434	1.7927	0.000174562	0.0249021	AT5G49360
c40914_g1_i1	-4.42438	0.423455	0.000178086	0.0253182	AT3G19615
c42421_g1_i2	-4.41351	0.414315	0.000178086	0.0253182	AT4G29090
c50886_g1_i1	2.63643	3.85031	0.000181165	0.0257122	AT3G17450
c50275_g1_i1	-2.85349	2.63546	0.00018781	0.0263833	AT2G32530
c49349_g1_i2	-2.80566	2.82759	0.000188199	0.0263833	AT4G08850
c38307_g1_i1	2.67569	3.04368	0.000188602	0.0263833	#N/A
c45421_g1_i2	2.65801	3.04657	0.000188602	0.0263833	AT1G01060
c78756_g1_i1	3.15383	0.140132	0.000189466	0.0263833	#N/A
c25027_g1_i1	-8.63576	-0.152705	0.000191901	0.0263833	#N/A
c40303_g1_i2	-8.63576	-0.152705	0.000191901	0.0263833	AT5G61440
c50855_g3_i1	-8.63576	-0.152705	0.000191901	0.0263833	#N/A
c43662_g1_i12	-8.63576	-0.152705	0.000191901	0.0263833	AT2G25140
c44678_g2_i1	-8.63576	-0.152705	0.000191901	0.0263833	#N/A
c10795_g1_i1	-8.63576	-0.152705	0.000191901	0.0263833	#N/A
c42029_g1_i2	-8.63576	-0.152705	0.000191901	0.0263833	#N/A
c42748_g2_i1	-8.61873	-0.16708	0.000191901	0.0263833	AT5G13170
c35760_g2_i6	-8.61873	-0.16708	0.000191901	0.0263833	AT5G66430
c49274_g3_i3	-8.61873	-0.16708	0.000191901	0.0263833	AT4G29090
c46160_g1_i3	-8.61873	-0.16708	0.000191901	0.0263833	AT1G13710
c44623_g1_i1	-8.61873	-0.16708	0.000191901	0.0263833	AT5G16570
c40377_g1_i4	3.82217	-0.962734	0.000191901	0.0263833	AT2G36170
c35953_g1_i2	3.63489	-0.925198	0.000191901	0.0263833	#N/A
c44777_g1_i4	-3.86937	0.802341	0.000192859	0.0264715	AT5G32450
c44290_g1_i8	4.0111	-1.31533	0.000195424	0.0266047	#N/A
c44945_g6_i1	4.0111	-1.31533	0.000195424	0.0266047	#N/A
c15547_g1_i1	4.0111	-1.31533	0.000195424	0.0266047	AT5G27260
c49268_g1_i1	3.75798	-1.26684	0.000195424	0.0266047	AT3G47570
c41758_g2_i1	3.75798	-1.26684	0.000195424	0.0266047	#N/A
c28187_g1_i2	-2.79476	2.81842	0.000201297	0.02734	AT4G13090
c46797_g1_i2	-4.39152	0.395834	0.00020148	0.02734	AT2G26560
c46469_g1_i1	2.70508	2.13278	0.000205439	0.0278319	AT1G62290
c42870_g5_i1	-3.83662	0.774859	0.000212047	0.0286607	AT3G07130
c33582_g1_i1	-3.15582	1.59392	0.000212243	0.0286607	AT1G14520
c47382_g1_i1	-3.59161	1.07514	0.000214292	0.0288906	AT3G55950
c51606_g3_i2	4.89983	-1.81774	0.00021796	0.0292905	#N/A
c58409_g1_i1	4.89983	-1.81774	0.00021796	0.0292905	#N/A
c33033_g1_i1	2.62191	3.10414	0.000219388	0.0294351	AT5G37670
c41140_g1_i1	-2.70505	3.41284	0.000221676	0.0296942	AT3G62760
c50631_g4_i1	-3.26126	1.44731	0.000226131	0.0302425	#N/A
c78957_g1_i1	-2.66166	3.79726	0.000228116	0.0303845	AT3G28917
c49480_g1_i2	-4.3804	0.386491	0.000228285	0.0303845	AT3G21630
c37914_g1_i1	-4.36919	0.377077	0.000228285	0.0303845	#N/A
c35133_g1_i1	-3.33664	1.22538	0.000229483	0.0304446	AT4G32480
c57616_g1_i1	-8.6015	-0.181623	0.000230561	0.0304446	AT4G25150
c31874_g2_i1	-8.6015	-0.181623	0.000230561	0.0304446	AT3G24310
c48884_g2_i1	-8.58406	-0.196337	0.000230561	0.0304446	#N/A
c34384_g1_i1	-8.58406	-0.196337	0.000230561	0.0304446	AT4G29090
c42656_g1_i5	-3.81997	0.760891	0.000233346	0.0307637	AT2G31900
c42677_g1_i1	-2.80315	2.67495	0.000245896	0.0323671	#N/A
c44290_g1_i4	3.48066	-0.706671	0.000247831	0.0325704	#N/A
c51763_g1_i2	2.93553	0.496389	0.000252713	0.0331599	AT4G23160
c45190_g1_i1	-2.60592	4.24908	0.00025414	0.0332947	AT5G07440
c37572_g1_i1	-3.79461	0.739648	0.000257011	0.0336181	AT4G30590
c52012_g1_i1	2.83893	0.995154	0.000257541	0.0336347	AT2G41520
c46393_g1_i1	-2.66048	3.41915	0.000259047	0.0337786	AT4G13510
c47383_g7_i1	2.52478	6.29351	0.000267084	0.0347721	ATMG00640
c47281_g1_i3	2.76097	1.07878	0.000270517	0.0349844	AT1G07400
c33380_g2_i1	-2.90807	2.05422	0.000270853	0.0349844	AT1G68320
c48884_g1_i3	-3.54479	1.0359	0.000270961	0.0349844	AT3G14460
c23845_g1_i1	-2.68271	3.25384	0.000273133	0.0349844	AT3G04720
c47383_g7_i2	2.51287	7.47826	0.000275923	0.0349844	ATMG01360
c43662_g1_i14	-8.5664	-0.211227	0.000277936	0.0349844	AT2G25140
c44777_g1_i3	-8.5664	-0.211227	0.000277936	0.0349844	AT5G32450
c44915_g1_i12	-8.5664	-0.211227	0.000277936	0.0349844	AT4G24740
c50526_g1_i5	-8.5664	-0.211227	0.000277936	0.0349844	AT5G67570
c51866_g1_i2	-8.5664	-0.211227	0.000277936	0.0349844	AT5G35450
c46959_g1_i1	-8.5664	-0.211227	0.000277936	0.0349844	AT1G28710
c51723_g1_i5	-8.54853	-0.226296	0.000277936	0.0349844	AT4G30110
c44887_g1_i3	-8.54853	-0.226296	0.000277936	0.0349844	AT3G15351
c42656_g2_i2	-8.54853	-0.226296	0.000277936	0.0349844	AT2G31900
c48378_g1_i7	-8.54853	-0.226296	0.000277936	0.0349844	AT3G18670
c49229_g3_i1	-8.54853	-0.226296	0.000277936	0.0349844	#N/A
c50261_g2_i2	-8.53043	-0.24155	0.000277936	0.0349844	#N/A
c35655_g1_i1	-8.53043	-0.24155	0.000277936	0.0349844	AT2G19800
c49274_g3_i1	-8.53043	-0.24155	0.000277936	0.0349844	AT4G29090
c45287_g2_i4	-8.53043	-0.24155	0.000277936	0.0349844	AT2G46430
c49268_g1_i5	3.7349	-1.04579	0.000277936	0.0349844	AT3G47570
c30675_g1_i1	3.38188	-0.967877	0.000277936	0.0349844	#N/A
c46471_g1_i1	-2.71133	2.88438	0.000280192	0.0352152	AT2G18410
c50281_g1_i11	-2.80685	2.50951	0.000282261	0.0354218	AT4G39660
c42656_g1_i1	-3.78606	0.732488	0.000283332	0.0355028	AT2G31900
c70132_g1_i1	8.26938	-1.97113	0.000290613	0.0356655	AT5G35830
c38486_g3_i7	8.26938	-1.97113	0.000290613	0.0356655	#N/A
c47503_g2_i9	8.26938	-1.97113	0.000290613	0.0356655	AT3G29760
c49657_g4_i1	8.26938	-1.97113	0.000290613	0.0356655	#N/A
c22950_g1_i2	8.26938	-1.97113	0.000290613	0.0356655	#N/A
c60809_g1_i1	8.26938	-1.97113	0.000290613	0.0356655	#N/A
c36841_g2_i1	8.26938	-1.97113	0.000290613	0.0356655	#N/A
c20885_g1_i1	5.76659	-1.89187	0.000290613	0.0356655	#N/A
c45653_g1_i2	5.76659	-1.89187	0.000290613	0.0356655	#N/A
c46185_g1_i4	5.76659	-1.89187	0.000290613	0.0356655	AT5G66180
c23144_g1_i2	5.76659	-1.89187	0.000290613	0.0356655	#N/A
c50691_g4_i1	4.22513	-1.86759	0.000290613	0.0356655	#N/A
c49657_g2_i8	4.22513	-1.86759	0.000290613	0.0356655	#N/A
c38107_g1_i1	4.22513	-1.86759	0.000290613	0.0356655	AT1G51480
c51942_g2_i5	-4.3118	0.328923	0.000294417	0.0359636	AT4G12010
c42455_g1_i1	-4.3118	0.328923	0.000294417	0.0359636	#N/A
c51202_g2_i2	-4.3118	0.328923	0.000294417	0.0359636	#N/A
c49392_g2_i4	3.3668	-0.512954	0.000295197	0.0359636	AT1G79030
c42851_g1_i2	3.14803	-0.461026	0.000295197	0.0359636	AT4G10250
c48559_g8_i1	2.51874	4.80602	0.000296192	0.0360322	AT2G07674
c40544_g1_i4	-2.82737	2.33509	0.000305453	0.0368659	#N/A
c51606_g3_i4	3.90447	-1.41323	0.000305695	0.0368659	#N/A
c51963_g3_i2	3.90447	-1.41323	0.000305695	0.0368659	AT2G30070
c52145_g2_i5	3.65135	-1.36159	0.000305695	0.0368659	AT1G16540
c22804_g2_i1	3.65135	-1.36159	0.000305695	0.0368659	#N/A
c50762_g2_i3	3.65135	-1.36159	0.000305695	0.0368659	AT4G19040
c51902_g3_i4	-3.07762	1.52868	0.000311399	0.0374995	#N/A
c27588_g1_i2	2.53572	3.60804	0.000316083	0.0379722	AT3G47420
c38923_g1_i1	-2.87246	2.02455	0.000316234	0.0379722	AT4G29360
c50281_g1_i7	-2.58831	3.70197	0.000322138	0.0386255	AT4G39660
c43951_g10_i5	-2.68738	2.92768	0.000323774	0.038766	AT5G02400
c48469_g2_i1	-2.86589	2.01909	0.000328839	0.0393158	#N/A
c46982_g1_i1	-3.05859	1.51285	0.000329308	0.0393158	AT4G23810
c44794_g1_i1	2.49283	4.82843	0.000333213	0.0395733	AT5G14880
c41647_g1_i3	-4.30005	0.319066	0.000335144	0.0395733	AT3G06240
c30821_g1_i1	-8.5121	-0.256993	0.000336207	0.0395733	AT3G18130
c48811_g1_i4	-8.5121	-0.256993	0.000336207	0.0395733	AT2G42490
c42656_g2_i1	-8.5121	-0.256993	0.000336207	0.0395733	AT2G31900
c50921_g2_i4	-8.5121	-0.256993	0.000336207	0.0395733	AT1G21610
c37828_g1_i3	-8.5121	-0.256993	0.000336207	0.0395733	AT3G01970
c29486_g1_i3	-8.49354	-0.27263	0.000336207	0.0395733	AT1G23740
c43662_g1_i5	-8.49354	-0.27263	0.000336207	0.0395733	AT2G25140
c44832_g2_i2	-8.49354	-0.27263	0.000336207	0.0395733	AT5G42900
c46975_g1_i3	2.46997	12.1572	0.00033841	0.0397766	#N/A
c31761_g1_i1	3.4028	-0.779241	0.000343491	0.0402039	AT3G05550
c44146_g1_i5	3.26805	-0.747063	0.000343491	0.0402039	AT1G11330
c40061_g1_i3	3.26805	-0.747063	0.000343491	0.0402039	AT1G13680
c50784_g1_i1	-3.48936	0.989538	0.000344458	0.0402495	AT2G47600
c24706_g1_i1	2.59295	2.42027	0.000344846	0.0402495	#N/A
c50275_g2_i1	-2.7618	2.37944	0.000347291	0.0404715	AT2G32540
c34282_g1_i1	-2.57702	3.62303	0.000347718	0.0404715	AT5G66590
c38381_g1_i1	-3.04414	1.50084	0.000348352	0.0404889	AT5G20230
c46982_g1_i4	-2.64225	3.06451	0.000349147	0.0405248	AT4G23810
c49215_g3_i1	2.52139	3.37586	0.000361447	0.0418942	ATCG01010
c48473_g1_i2	-2.90081	1.90947	0.000370135	0.0428418	AT3G45140
c42109_g1_i1	-3.47516	0.977679	0.000373606	0.0431836	AT4G36850
c50450_g1_i4	-2.64128	3.00788	0.000376803	0.0434928	AT1G07750
c42656_g1_i2	-3.72474	0.681197	0.000381713	0.0439857	AT2G31900
c30540_g1_i1	-4.25204	0.278847	0.000382127	0.0439857	AT5G06300
c36306_g2_i1	-2.71395	2.51873	0.000383784	0.0441156	AT4G25810
c45047_g1_i6	-3.02956	1.48873	0.000390159	0.0446176	AT4G24220
c50721_g3_i2	5.62956	-2.02307	0.000390825	0.0446176	AT4G19080
c36403_g3_i1	5.62956	-2.02307	0.000390825	0.0446176	#N/A
c45737_g4_i1	5.62956	-2.02307	0.000390825	0.0446176	AT3G14470
c50215_g1_i3	4.76279	-1.94273	0.000390825	0.0446176	#N/A
c49407_g3_i2	-2.89974	1.75436	0.0003969	0.0452493	AT1G49760
c47383_g6_i1	2.45501	5.06892	0.000403012	0.0454155	#N/A
c39267_g1_i1	-2.52116	3.97721	0.000404777	0.0454155	AT3G04730
c49514_g2_i2	-3.22618	1.13334	0.000405207	0.0454155	AT5G17680
c32517_g1_i1	-3.45359	0.959683	0.000405476	0.0454155	#N/A
c47383_g8_i1	2.43385	8.57013	0.000407763	0.0454155	AT2G07687
c51185_g3_i1	-8.47473	-0.288465	0.000408153	0.0454155	AT3G16830
c46751_g1_i1	-8.47473	-0.288465	0.000408153	0.0454155	#N/A
c49296_g1_i3	-8.47473	-0.288465	0.000408153	0.0454155	AT5G67480
c35760_g2_i5	-8.47473	-0.288465	0.000408153	0.0454155	AT5G66430
c39989_g1_i4	-8.45567	-0.304505	0.000408153	0.0454155	#N/A
c39300_g1_i1	-8.45567	-0.304505	0.000408153	0.0454155	AT5G56660
c40723_g2_i1	-8.45567	-0.304505	0.000408153	0.0454155	#N/A
c41856_g1_i2	-8.43637	-0.320754	0.000408153	0.0454155	AT3G02800
c50570_g1_i3	-8.43637	-0.320754	0.000408153	0.0454155	#N/A
c50573_g7_i10	-8.43637	-0.320754	0.000408153	0.0454155	AT5G66850
c43580_g2_i1	-8.43637	-0.320754	0.000408153	0.0454155	#N/A
c34995_g1_i1	-8.43637	-0.320754	0.000408153	0.0454155	#N/A
c49250_g2_i5	-8.43637	-0.320754	0.000408153	0.0454155	#N/A
c49215_g6_i1	2.52314	2.82261	0.000408762	0.0454227	#N/A
c41856_g1_i1	-3.01482	1.4765	0.000413097	0.0458433	AT3G02800
c49349_g1_i7	-2.62188	2.9917	0.000415235	0.0460195	AT4G08850
c45894_g1_i1	-3.14171	1.34756	0.000416033	0.0460467	AT1G30760
c33380_g1_i1	-3.69764	0.658563	0.000422388	0.0466264	AT1G25340
c19873_g2_i1	2.96887	0.125527	0.000422388	0.0466264	#N/A
c39519_g1_i1	-2.52788	3.74966	0.00043479	0.0478589	AT1G59740
c48515_g1_i5	-4.23978	0.268587	0.000436421	0.0478589	AT3G13790
c45483_g1_i7	-4.22742	0.258242	0.000436421	0.0478589	#N/A
c48515_g1_i7	-4.22742	0.258242	0.000436421	0.0478589	AT3G13790
c49012_g1_i5	-4.22742	0.258242	0.000436421	0.0478589	#N/A
c49944_g1_i1	-3.00491	1.46828	0.000437519	0.0479163	AT1G24420
c46178_g1_i9	-3.43904	0.947542	0.000440346	0.0481627	#N/A
c40129_g1_i1	-2.71029	2.33664	0.000443656	0.0484613	AT3G12500
c35512_g1_i1	2.4286	5.33494	0.000446943	0.0487565	AT1G74310
c40628_g1_i1	2.44049	3.96065	0.000464999	0.05066	AT5G67150
c35452_g1_i1	-3.67002	0.635517	0.000467857	0.0508386	AT2G32300
c48313_g1_i6	-3.67002	0.635517	0.000467857	0.0508386	AT2G44900
c42135_g1_i2	-3.20044	1.11196	0.0004694	0.0508738	#N/A
c43050_g1_i2	-3.1874	1.10114	0.0004694	0.0508738	AT3G06390
c48473_g1_i4	-3.11435	1.32483	0.000472024	0.0509665	AT3G45140
c48465_g2_i1	-3.10882	1.32023	0.000472024	0.0509665	AT5G13690
c51027_g1_i5	-2.69712	2.32573	0.000472087	0.0509665	AT5G18830
c7825_g1_i1	2.60005	1.60914	0.000478058	0.0515444	#N/A
c33227_g1_i1	2.75829	0.793121	0.000481756	0.0518093	#N/A
c49696_g2_i1	2.72003	0.802051	0.000481756	0.0518093	#N/A
c44854_g1_i3	-2.94357	1.61687	0.000488963	0.0525167	AT4G35070
c45067_g1_i1	-8.41679	-0.337217	0.000497338	0.0528045	#N/A
c43594_g1_i10	-8.41679	-0.337217	0.000497338	0.0528045	AT2G45690
c50837_g2_i2	-8.41679	-0.337217	0.000497338	0.0528045	#N/A
c8069_g1_i1	-8.41679	-0.337217	0.000497338	0.0528045	#N/A
c45747_g1_i4	-8.41679	-0.337217	0.000497338	0.0528045	#N/A
c35463_g2_i1	-8.39695	-0.353901	0.000497338	0.0528045	AT4G12730
c49718_g2_i11	-8.39695	-0.353901	0.000497338	0.0528045	AT1G78895
c36395_g1_i1	-8.39695	-0.353901	0.000497338	0.0528045	AT4G16160
c50609_g4_i1	3.642	-1.13165	0.000497338	0.0528045	AT4G33270
c44890_g1_i3	-4.21495	0.247811	0.000499278	0.0528089	AT4G34131
c41958_g1_i2	-4.20238	0.237292	0.000499278	0.0528089	AT1G55160
c36723_g1_i1	-4.18969	0.226685	0.000499278	0.0528089	AT5G65380
c35561_g1_i1	-3.09769	1.31099	0.000503071	0.0531427	AT2G15220
c23548_g1_i1	-2.76141	2.05827	0.000525212	0.0552608	AT5G39670
c47131_g2_i1	8.13234	-2.10935	0.000530405	0.0552608	#N/A
c28951_g1_i1	8.13234	-2.10935	0.000530405	0.0552608	#N/A
c39587_g1_i1	8.13234	-2.10935	0.000530405	0.0552608	#N/A
c20433_g1_i1	8.13234	-2.10935	0.000530405	0.0552608	AT4G26590
c51208_g1_i1	8.13234	-2.10935	0.000530405	0.0552608	AT4G02400
c50420_g2_i5	8.13234	-2.10935	0.000530405	0.0552608	AT4G12020
c51041_g2_i1	8.13234	-2.10935	0.000530405	0.0552608	AT4G31980
c42265_g1_i1	8.13234	-2.10935	0.000530405	0.0552608	#N/A
c41442_g1_i2	8.13234	-2.10935	0.000530405	0.0552608	#N/A
c50637_g1_i5	8.13234	-2.10935	0.000530405	0.0552608	#N/A
c46220_g1_i1	-2.41975	5.07226	0.000532399	0.0553994	AT2G36570
c43172_g3_i2	-3.08083	1.297	0.000536365	0.0557426	AT5G17070
c27588_g1_i1	2.41767	3.58573	0.00057085	0.0589513	AT3G47420
c38056_g2_i1	-2.90753	1.58702	0.000571329	0.0589513	AT3G22360
c19488_g1_i1	3.18576	-0.82014	0.000571838	0.0589513	#N/A
c48979_g1_i3	2.60908	0.941527	0.000572084	0.0589513	AT5G39820
c48515_g1_i6	-4.17689	0.215986	0.000572185	0.0589513	AT3G13790
c47012_g7_i2	-4.16398	0.205195	0.000572185	0.0589513	AT4G23330
c51854_g1_i3	-4.16398	0.205195	0.000572185	0.0589513	AT5G23960
c33315_g1_i1	-3.63235	0.604119	0.000575736	0.059171	#N/A
c44294_g2_i1	-3.63235	0.604119	0.000575736	0.059171	AT2G18800
c43994_g1_i2	-2.7458	1.91958	0.000577339	0.0592629	AT3G45640
c43277_g2_i1	2.6395	1.00519	0.000579318	0.0593929	AT2G41480
c42925_g1_i1	-2.4289	4.33735	0.0005815	0.0594866	AT4G27450
c48712_g1_i2	-2.82557	1.69299	0.000581658	0.0594866	AT3G24100
c48697_g2_i3	-2.57923	2.70823	0.000589497	0.0602146	AT1G10970
c1566_g1_i1	-2.54311	2.86828	0.000601264	0.0613144	AT1G10200
c45866_g1_i1	-3.26013	0.798912	0.000605395	0.0613144	AT1G61250
c51429_g2_i5	-8.37683	-0.370812	0.000608346	0.0613144	AT1G48170
c49308_g1_i11	-8.37683	-0.370812	0.000608346	0.0613144	AT1G08845
c49514_g2_i4	-8.37683	-0.370812	0.000608346	0.0613144	AT5G17680
c48763_g6_i1	-8.37683	-0.370812	0.000608346	0.0613144	#N/A
c35760_g2_i7	-8.35643	-0.387955	0.000608346	0.0613144	AT5G66430
c50555_g1_i3	-8.35643	-0.387955	0.000608346	0.0613144	AT5G02710
c40218_g1_i1	-8.35643	-0.387955	0.000608346	0.0613144	AT3G54700
c47559_g1_i2	-8.35643	-0.387955	0.000608346	0.0613144	#N/A
c34904_g1_i1	-8.35643	-0.387955	0.000608346	0.0613144	AT5G05710
c46747_g6_i6	-3.05229	1.27335	0.000610422	0.0614494	AT1G01340
c48697_g2_i1	-2.56604	2.6279	0.00061343	0.0616778	AT1G10970
c51693_g2_i1	-3.35624	0.878622	0.000616541	0.061916	AT5G43240
c48884_g1_i7	-2.9231	1.4006	0.000621674	0.0621615	AT3G14460
c47627_g4_i4	4.09651	-1.5728	0.000621965	0.0621615	#N/A
c43339_g1_i1	3.78932	-1.51489	0.000621965	0.0621615	AT4G27190
c53588_g1_i1	3.5362	-1.45984	0.000621965	0.0621615	#N/A
c42940_g3_i4	2.46383	2.34728	0.000622951	0.0621855	AT5G59720
c29165_g1_i3	-2.38656	4.86851	0.000630459	0.0628599	#N/A
c50460_g1_i1	-3.59368	0.571919	0.000639659	0.0636251	#N/A
c34786_g2_i1	-3.59368	0.571919	0.000639659	0.0636251	#N/A
c20005_g1_i1	-2.45534	3.55685	0.000648759	0.0644534	AT1G09750
c43438_g1_i3	-4.1378	0.18333	0.00065691	0.0649539	AT5G19960
c36211_g1_i1	-4.1378	0.18333	0.00065691	0.0649539	#N/A
c45287_g2_i1	-4.12452	0.172252	0.00065691	0.0649539	AT2G46430
c47261_g1_i2	2.95811	-0.411668	0.00065691	0.0649539	AT2G05710
c51902_g3_i3	-2.91783	1.39625	0.000659912	0.0651736	#N/A
c44908_g1_i1	-3.34066	0.86568	0.000671796	0.0662688	AT1G77110
c22086_g1_i1	2.43793	2.33802	0.00067568	0.0665732	#N/A
c45856_g2_i1	-2.77794	1.80768	0.000679076	0.0668289	#N/A
c33437_g1_i3	3.0028	-0.272037	0.00068133	0.0669718	#N/A
c34510_g1_i1	-2.70896	2.01494	0.000685273	0.0672801	AT1G73040
c42644_g1_i4	-2.58987	2.32946	0.000691751	0.0678363	AT2G47140
c16623_g1_i1	2.6085	0.977491	0.000698481	0.0683654	#N/A
c40936_g1_i1	2.89114	-0.103581	0.000698785	0.0683654	AT1G54470
c48465_g2_i2	-2.89655	1.3787	0.000700737	0.0684761	AT5G13690
c49908_g1_i10	-3.58384	0.563739	0.000711427	0.0693583	AT2G36250
c42135_g1_i8	-3.58384	0.563739	0.000711427	0.0693583	#N/A
c48586_g3_i4	5.47812	-2.16141	0.000726851	0.069463	AT5G44510
c44748_g1_i1	5.47812	-2.16141	0.000726851	0.069463	#N/A
c49274_g1_i6	5.47812	-2.16141	0.000726851	0.069463	AT4G26530
c51074_g1_i4	5.47812	-2.16141	0.000726851	0.069463	#N/A
c51928_g1_i1	5.47812	-2.16141	0.000726851	0.069463	AT1G72440
c41743_g2_i1	5.47812	-2.16141	0.000726851	0.069463	AT5G39030
c41358_g2_i1	4.61136	-2.07406	0.000726851	0.069463	#N/A
c43195_g1_i1	4.61136	-2.07406	0.000726851	0.069463	AT1G43760
c29605_g1_i2	4.61136	-2.07406	0.000726851	0.069463	#N/A
c42335_g1_i2	4.61136	-2.07406	0.000726851	0.069463	#N/A
c48629_g3_i1	4.0737	-1.99272	0.000726851	0.069463	#N/A
c49370_g1_i8	4.0737	-1.99272	0.000726851	0.069463	#N/A
c74218_g1_i1	4.0737	-1.99272	0.000726851	0.069463	#N/A
c42568_g2_i1	4.0737	-1.99272	0.000726851	0.069463	AT4G23160
c43799_g1_i1	4.0737	-1.99272	0.000726851	0.069463	#N/A
c49778_g1_i2	4.0737	-1.99272	0.000726851	0.069463	AT4G09720
c42072_g1_i3	4.0737	-1.99272	0.000726851	0.069463	#N/A
c50850_g1_i5	-3.23507	0.778176	0.000727483	0.069463	AT1G53800
c47496_g1_i3	-3.3328	0.859159	0.000732513	0.0698634	AT1G73080
c38276_g1_i1	-3.0054	1.23458	0.000743327	0.0700542	AT2G45630
c45408_g2_i8	-2.77392	1.65042	0.000743891	0.0700542	AT1G55310
c50246_g1_i2	-8.33574	-0.405338	0.000747106	0.0700542	AT3G23410
c44164_g1_i5	-8.33574	-0.405338	0.000747106	0.0700542	AT3G44890
c46598_g1_i3	-8.33574	-0.405338	0.000747106	0.0700542	AT1G73390
c81858_g1_i1	-8.33574	-0.405338	0.000747106	0.0700542	#N/A
c47146_g4_i2	-8.33574	-0.405338	0.000747106	0.0700542	AT5G40350
c27923_g1_i1	-8.31474	-0.422968	0.000747106	0.0700542	#N/A
c52077_g1_i1	-8.31474	-0.422968	0.000747106	0.0700542	#N/A
c35760_g2_i1	-8.29344	-0.44085	0.000747106	0.0700542	AT5G66430
c36026_g1_i2	-8.29344	-0.44085	0.000747106	0.0700542	AT3G57040
c34995_g1_i3	-8.29344	-0.44085	0.000747106	0.0700542	#N/A
c44319_g1_i3	-8.29344	-0.44085	0.000747106	0.0700542	#N/A
c48727_g1_i4	3.54271	-1.22043	0.000747106	0.0700542	AT1G73020
c45501_g1_i1	3.35543	-1.17595	0.000747106	0.0700542	#N/A
c46943_g1_i1	-4.11113	0.161074	0.000755559	0.070451	AT4G35987
c45789_g1_i3	-4.11113	0.161074	0.000755559	0.070451	#N/A
c44752_g1_i1	-4.11113	0.161074	0.000755559	0.070451	AT1G18790
c41980_g1_i1	-4.11113	0.161074	0.000755559	0.070451	AT2G45760
c51550_g1_i1	-4.09761	0.149796	0.000755559	0.070451	AT5G40520
c48697_g2_i2	-2.50494	2.71312	0.000764917	0.0712439	AT1G10970
c48697_g2_i4	-2.47756	2.92794	0.000772072	0.0718302	AT1G10970
c41835_g1_i3	-2.75629	1.63592	0.000781942	0.0726675	AT1G80840
c50778_g1_i5	2.54959	1.15894	0.000787285	0.0730827	AT4G11660
c51485_g3_i2	-3.56397	0.547217	0.000792096	0.073366	AT5G37710
c48746_g7_i2	-3.54383	0.530475	0.000792096	0.073366	AT1G31150
c44202_g1_i3	2.57594	0.715898	0.000797418	0.0737771	AT1G07250
c48473_g1_i1	-2.36228	4.2419	0.000803888	0.0742933	AT3G45140
c50937_g3_i3	3.23324	-0.930993	0.000814859	0.0751408	AT3G18670
c25448_g1_i1	3.23324	-0.930993	0.000814859	0.0751408	#N/A
c49463_g1_i1	-2.83262	1.52518	0.000829044	0.0763645	AT5G45540
c41498_g2_i1	-2.57572	2.22562	0.000839703	0.077261	AT3G15353
c47205_g3_i1	-2.31422	5.40282	0.000841076	0.0773021	#N/A
c29165_g1_i1	-2.33759	4.61184	0.000843888	0.0774752	#N/A
c26458_g1_i1	-2.41628	3.33972	0.000849797	0.077932	AT3G16140
c43130_g1_i2	2.28387	8.34435	0.000851331	0.077987	#N/A
c47664_g1_i2	-3.06437	0.999352	0.000863403	0.0790061	#N/A
c48927_g1_i2	-2.43823	2.94921	0.000866547	0.079207	AT5G13930
c79413_g1_i1	-4.08396	0.138415	0.00087065	0.0794949	AT1G09240
c47615_g1_i1	-3.28477	0.819314	0.00087276	0.0796005	AT2G42250
c41237_g2_i1	-3.18361	0.735654	0.000877005	0.0799003	#N/A
c47537_g1_i3	2.74801	0.000326014	0.000882874	0.0803473	#N/A
c28187_g1_i1	-2.84194	1.33376	0.000893946	0.0812557	AT4G13090
c34610_g1_i1	2.41392	1.78351	0.000894803	0.0812557	AT4G27280
c45408_g2_i2	-2.7249	1.61014	0.000909452	0.0824962	AT1G55310
c50819_g2_i1	-2.45829	2.8564	0.000914471	0.0826519	AT1G54570
c31421_g1_i3	-8.27181	-0.458994	0.000921321	0.0826519	AT2G26690
c19225_g1_i1	-8.24986	-0.477406	0.000921321	0.0826519	AT3G14470
c44086_g2_i11	-8.24986	-0.477406	0.000921321	0.0826519	AT2G14520
c51185_g3_i3	-8.24986	-0.477406	0.000921321	0.0826519	AT3G16830
c47691_g1_i2	-8.24986	-0.477406	0.000921321	0.0826519	AT1G27060
c36417_g1_i1	-8.24986	-0.477406	0.000921321	0.0826519	AT5G03790
c45571_g1_i6	-8.24986	-0.477406	0.000921321	0.0826519	AT3G42170
c47503_g2_i11	-8.24986	-0.477406	0.000921321	0.0826519	AT4G26190
c49330_g1_i2	-8.24986	-0.477406	0.000921321	0.0826519	AT2G39100
c41855_g1_i1	-2.4802	2.55733	0.000922063	0.0826519	AT1G78830
c45457_g1_i2	2.28419	4.88185	0.000924804	0.0827401	ATMG00510
c48155_g3_i3	2.5385	0.683158	0.00092503	0.0827401	AT1G52980
c51393_g2_i1	-2.40386	3.24831	0.000929461	0.0830474	AT5G64570
c36757_g1_i1	2.57498	0.491028	0.000943639	0.0842241	AT2G17040
c46805_g1_i1	-3.26839	0.80575	0.000953685	0.084939	AT2G46660
c41769_g1_i1	-3.26839	0.80575	0.000953685	0.084939	AT4G02810
c41571_g1_i1	-2.30989	4.61974	0.000960172	0.0854256	AT3G50060
c39432_g1_i1	-3.15717	0.713844	0.000964113	0.0855028	AT3G28420
c47597_g3_i4	2.62253	0.271857	0.000964113	0.0855028	AT4G15020
c45560_g4_i5	2.62253	0.271857	0.000964113	0.0855028	#N/A
c46172_g4_i2	2.25603	7.62507	0.00097705	0.0863971	ATMG01190
c43493_g1_i1	-2.3002	4.74251	0.000982906	0.0863971	AT1G23010
c49908_g1_i4	-3.51307	0.504937	0.000985149	0.0863971	AT2G36250
c20608_g1_i1	-2.31904	4.24645	0.000989133	0.0863971	#N/A
c40544_g1_i2	-2.57713	2.02179	0.000995816	0.0863971	#N/A
c45620_g1_i1	2.31973	2.79847	0.00099588	0.0863971	AT3G17790

## Sheet: HS14 vs HC14
	logFC	logCPM	PValue	FDR	TAIR annotation
c50527_g1_i1	-10.8394	12.2432	7.85728e-28	6.55902e-23	#N/A
c43298_g1_i1	-15.7588	7.56095	2.77073e-27	1.15646e-22	AT5G23960
c57835_g1_i1	9.71156	7.8221	4.11945e-23	1.14626e-18	#N/A
c30568_g1_i3	9.41505	7.64997	2.70419e-22	4.59111e-18	#N/A
c30568_g1_i2	10.511	6.24059	2.74993e-22	4.59111e-18	#N/A
c33414_g1_i1	-13.9298	5.73657	8.41214e-22	1.14724e-17	AT4G13266
c18480_g1_i2	-13.91	5.71678	9.62027e-22	1.14724e-17	AT1G71140
c47849_g1_i1	9.26897	6.92732	4.19394e-21	4.37622e-17	#N/A
c57927_g1_i1	13.5977	5.397	8.29567e-21	7.69441e-17	#N/A
c18480_g1_i1	-10.2884	5.43887	7.17197e-20	5.98695e-16	AT1G71140
c36997_g2_i1	8.03254	6.68149	2.27308e-18	1.725e-14	AT5G61430
c39859_g1_i2	-12.6159	4.43193	6.77518e-18	4.7131e-14	AT2G28580
c74256_g1_i1	-12.4643	4.28199	1.90678e-17	1.2244e-13	#N/A
c43653_g1_i4	-12.384	4.20263	3.29085e-17	1.96221e-13	AT3G18670
c49499_g2_i1	-12.2989	4.11865	5.86138e-17	3.26194e-13	#N/A
c33104_g2_i1	12.2897	4.08796	6.34001e-17	3.30778e-13	AT4G29090
c38867_g1_i1	8.20097	4.88553	7.73885e-17	3.8001e-13	AT2G23060
c41239_g1_i1	7.72756	5.55698	1.1659e-16	5.40701e-13	AT1G68320
c45292_g1_i1	8.30388	4.58903	1.36979e-16	6.01819e-13	AT2G47180
c42714_g3_i1	9.43301	4.254	2.22372e-16	9.28146e-13	#N/A
c43203_g3_i1	-12.0138	3.83752	4.01977e-16	1.5979e-12	AT4G38970
c42845_g1_i3	11.9698	3.76778	5.46983e-16	2.07548e-12	AT5G47390
c47012_g5_i1	-7.49214	5.32992	5.81391e-16	2.11012e-12	#N/A
c50579_g1_i1	-8.49371	4.58025	6.73172e-16	2.34143e-12	AT4G26090
c51469_g1_i2	-11.8286	3.65537	1.37381e-15	4.58727e-12	AT1G10340
c35680_g1_i1	6.67441	9.82409	1.45545e-15	4.67295e-12	AT4G36740
c50553_g2_i2	-7.42236	4.78771	4.42713e-15	1.36875e-11	#N/A
c33104_g1_i1	8.98479	3.80606	4.60748e-15	1.37364e-11	AT1G43760
c40734_g3_i1	-11.603	3.43392	6.31609e-15	1.8181e-11	AT4G29090
c19777_g1_i1	-8.60127	3.77063	6.79255e-15	1.89007e-11	AT2G20870
c35282_g1_i1	-8.57229	3.74219	8.29539e-15	2.23379e-11	AT1G34300
c32124_g1_i1	11.5582	3.35582	8.78545e-15	2.29182e-11	AT5G35450
c48225_g2_i2	-7.29929	4.66642	1.02391e-14	2.5901e-11	AT5G17610
c57848_g1_i1	11.468	3.2656	1.57624e-14	3.86999e-11	#N/A
c8203_g1_i1	-8.44438	3.61674	1.96817e-14	4.69421e-11	#N/A
c35064_g5_i1	-11.4014	3.2366	2.39677e-14	5.55765e-11	AT4G24550
c32124_g1_i2	11.3569	3.15437	3.39571e-14	7.66119e-11	AT5G35450
c50579_g1_i3	-6.52549	5.54973	3.67583e-14	8.07492e-11	AT4G27220
c48430_g2_i3	11.2794	3.07693	5.68493e-14	1.21682e-10	AT3G57750
c45230_g3_i1	-11.2453	3.08408	6.64972e-14	1.38775e-10	AT5G51160
c35064_g5_i4	-11.2325	3.07165	7.31423e-14	1.48919e-10	AT4G24550
c33690_g1_i1	-11.224	3.0633	7.79769e-14	1.54983e-10	#N/A
c47411_g2_i5	-11.1936	3.0337	9.47199e-14	1.83882e-10	AT2G33470
c50553_g2_i1	-7.75046	3.84853	9.98103e-14	1.89361e-10	#N/A
c51960_g4_i1	-11.1536	2.99472	1.23508e-13	2.29112e-10	AT5G26760
c47551_g4_i4	6.22001	5.7347	1.35432e-13	2.4577e-10	AT1G20670
c32045_g1_i1	7.08898	3.77819	1.40538e-13	2.45931e-10	#N/A
c49657_g4_i4	11.1404	2.93788	1.41413e-13	2.45931e-10	#N/A
c43812_g1_i4	-7.31163	3.97004	1.5093e-13	2.57126e-10	AT1G04770
c48026_g1_i4	-8.12328	3.30278	1.64889e-13	2.74862e-10	AT4G31980
c49535_g4_i5	-11.1078	2.95014	1.67926e-13	2.74862e-10	AT4G29090
c32124_g1_i3	8.43795	3.26	1.7898e-13	2.87322e-10	AT5G35450
c35064_g5_i2	-11.046	2.89003	2.47722e-13	3.90171e-10	AT4G24550
c36844_g1_i1	6.11486	5.81661	2.63439e-13	4.07242e-10	AT2G32150
c48746_g7_i3	-8.04106	3.22262	2.80439e-13	4.15396e-10	AT1G31150
c48746_g2_i1	-6.28062	5.11893	2.86029e-13	4.15396e-10	#N/A
c36610_g2_i3	11.0313	2.82879	2.86436e-13	4.15396e-10	#N/A
c49302_g1_i2	-8.03721	3.21887	2.88618e-13	4.15396e-10	#N/A
c48746_g7_i4	-11.0216	2.86622	2.97124e-13	4.2039e-10	AT1G31150
c51469_g1_i1	-11.0017	2.84689	3.3191e-13	4.61781e-10	AT1G10340
c25027_g1_i1	-10.9916	2.83712	3.57581e-13	4.8934e-10	#N/A
c51469_g1_i3	-10.9866	2.83222	3.71229e-13	4.96172e-10	AT1G10340
c43812_g1_i3	-6.53124	4.38401	3.74461e-13	4.96172e-10	AT1G04770
c35336_g1_i2	5.99724	6.01279	4.32036e-13	5.63517e-10	AT2G29420
c43812_g1_i1	-10.9403	2.78728	5.03529e-13	6.46663e-10	AT5G48850
c50034_g4_i2	-10.9351	2.78219	5.23431e-13	6.62037e-10	#N/A
c36433_g1_i1	-7.93744	3.12174	5.55256e-13	6.91807e-10	AT5G23960
c48746_g7_i2	-7.89976	3.0851	7.12226e-13	8.68284e-10	AT1G31150
c25474_g1_i2	10.8926	2.69018	7.17702e-13	8.68284e-10	#N/A
c48746_g7_i1	-7.89125	3.07683	7.58708e-13	9.04781e-10	AT1G31150
c51375_g1_i1	8.21565	3.03825	7.83192e-13	9.20824e-10	AT3G05030
c34049_g1_i3	10.8575	2.65512	9.15533e-13	1.06147e-09	#N/A
c49938_g1_i4	10.8504	2.64801	9.54001e-13	1.09092e-09	#N/A
c43812_g1_i6	-7.39925	3.50497	1.02075e-12	1.15147e-09	AT3G55320
c46273_g1_i3	-7.83025	3.01757	1.11832e-12	1.24471e-09	#N/A
c48198_g1_i5	10.8143	2.61191	1.17501e-12	1.27385e-09	#N/A
c47253_g2_i11	-10.8091	2.66007	1.17501e-12	1.27385e-09	AT5G62000
c51960_g4_i5	-6.27671	4.32295	1.19134e-12	1.27499e-09	AT5G26760
c38886_g1_i1	-10.7744	2.62643	1.45366e-12	1.53604e-09	AT4G10250
c48198_g1_i1	10.7772	2.57488	1.5177e-12	1.56411e-09	#N/A
c40723_g2_i7	-10.7685	2.62074	1.5177e-12	1.56411e-09	AT4G29090
c42714_g2_i2	-10.7626	2.61503	1.58485e-12	1.6134e-09	#N/A
c41614_g1_i1	-7.77582	2.96476	1.61798e-12	1.62728e-09	AT5G10180
c31729_g3_i1	10.7468	2.54457	1.88812e-12	1.83272e-09	AT4G29090
c64903_g1_i1	-10.7388	2.59197	1.88812e-12	1.83272e-09	#N/A
c50573_g7_i23	-10.7328	2.58615	1.88812e-12	1.83272e-09	AT5G66850
c46273_g2_i6	-7.29456	3.40288	2.021e-12	1.93916e-09	AT3G54070
c43662_g1_i15	-10.6837	2.53869	2.70534e-12	2.5663e-09	AT2G25140
c40723_g2_i6	-10.6711	2.52658	2.83236e-12	2.65659e-09	AT4G29090
c51375_g4_i1	10.6517	2.44963	3.41017e-12	3.16301e-09	#N/A
c44555_g1_i2	6.30605	3.78918	3.47053e-12	3.17857e-09	AT2G46680
c47516_g1_i2	5.97557	4.34384	3.50311e-12	3.17857e-09	AT2G02950
c41297_g1_i1	5.64548	5.89382	3.68802e-12	3.31037e-09	AT4G11650
c36639_g2_i2	10.6186	2.41655	4.32228e-12	3.79801e-09	#N/A
c48026_g1_i3	-10.6068	2.46442	4.32228e-12	3.79801e-09	AT4G31980
c47394_g5_i2	-10.6002	2.45805	4.5352e-12	3.9436e-09	AT1G09270
c40990_g2_i1	6.54947	3.24307	5.09739e-12	4.38675e-09	AT2G39040
c7705_g1_i1	10.5761	2.37411	5.50998e-12	4.64603e-09	AT5G45510
c26777_g1_i1	10.5761	2.37411	5.50998e-12	4.64603e-09	#N/A
c50573_g7_i5	-10.5599	2.41925	5.78826e-12	4.83187e-09	AT5G66850
c44555_g1_i1	5.83781	4.50517	6.35473e-12	5.23155e-09	AT2G46680
c7887_g2_i1	10.5587	2.35679	6.39239e-12	5.23155e-09	AT5G05400
c23_g1_i1	-7.54582	2.74214	7.33181e-12	5.94212e-09	AT4G39490
c49938_g1_i3	7.8649	2.68884	7.62999e-12	6.12432e-09	#N/A
c39581_g1_i1	5.43149	7.08581	8.36377e-12	6.64936e-09	AT4G17030
c38585_g1_i4	-10.4831	2.34526	9.60589e-12	7.56482e-09	#N/A
c45747_g1_i1	-10.4541	2.31737	1.18509e-11	9.24561e-09	#N/A
c38486_g1_i1	10.4498	2.24824	1.24985e-11	9.66054e-09	#N/A
c45276_g1_i4	6.87791	2.61642	1.30047e-11	9.95961e-09	AT1G68810
c43951_g10_i7	-7.43896	2.63906	1.41531e-11	1.07405e-08	AT2G28890
c45571_g1_i12	-7.43311	2.63342	1.47687e-11	1.11067e-08	AT3G42170
c49341_g2_i2	-7.42134	2.62208	1.60903e-11	1.19926e-08	#N/A
c8067_g2_i1	-5.50881	5.24703	1.74553e-11	1.28948e-08	AT1G23760
c42135_g1_i3	-7.38544	2.58752	2.00004e-11	1.46454e-08	#N/A
c46273_g2_i4	-6.15418	3.54676	2.03959e-11	1.47921e-08	AT3G54070
c31435_g1_i1	6.33352	3.02955	2.05552e-11	1.47921e-08	AT5G50335
c46273_g2_i2	-5.84196	3.89994	2.1131e-11	1.50765e-08	AT3G54070
c48463_g2_i2	-5.48809	5.11262	2.42643e-11	1.71654e-08	AT5G23960
c44087_g3_i1	5.69556	3.95419	2.5102e-11	1.76088e-08	AT3G22550
c47177_g1_i4	-10.316	2.18471	2.7162e-11	1.8895e-08	#N/A
c48768_g2_i1	5.83883	3.83502	2.82614e-11	1.94973e-08	#N/A
c42677_g1_i1	-5.35553	5.71418	2.85196e-11	1.95142e-08	#N/A
c43812_g1_i2	-7.32355	2.528	2.99535e-11	2.03287e-08	AT3G51280
c39269_g1_i1	5.30537	5.80846	3.0385e-11	2.04552e-08	AT3G12500
c49701_g2_i1	-6.49539	3.175	3.26177e-11	2.17826e-08	#N/A
c20514_g1_i2	6.2537	2.95075	3.46705e-11	2.29698e-08	AT4G03460
c43418_g2_i4	-5.61738	4.25333	3.80276e-11	2.49955e-08	AT1G19390
c32129_g1_i3	10.28	2.07911	3.86235e-11	2.51889e-08	AT3G54070
c48712_g1_i2	-5.74193	3.8031	4.03711e-11	2.61245e-08	AT3G24100
c46046_g1_i1	5.35378	4.93242	4.23573e-11	2.7199e-08	AT4G25810
c45360_g1_i5	-5.64397	4.1562	4.30562e-11	2.7337e-08	AT4G21990
c32129_g1_i4	10.2587	2.05785	4.35548e-11	2.7337e-08	AT3G54070
c34353_g4_i1	-10.2416	2.11345	4.35548e-11	2.7337e-08	#N/A
c46046_g1_i2	5.63117	3.7669	4.44387e-11	2.76836e-08	AT4G25810
c30985_g1_i2	10.2479	2.04711	4.6277e-11	2.84049e-08	AT1G67830
c45747_g1_i4	-10.2331	2.10531	4.6277e-11	2.84049e-08	#N/A
c43671_g2_i8	10.237	2.03628	4.91875e-11	2.97538e-08	#N/A
c35064_g5_i5	-10.2246	2.09713	4.91875e-11	2.97538e-08	AT4G24550
c48059_g1_i1	7.56391	2.38965	5.27133e-11	3.16572e-08	AT4G00290
c50505_g2_i3	-7.23219	2.44028	5.53371e-11	3.2936e-08	#N/A
c51065_g3_i1	-10.2073	2.08061	5.56318e-11	3.2936e-08	ATMG00810
c51960_g4_i4	-7.21865	2.42729	5.81053e-11	3.41581e-08	AT5G26760
c50730_g1_i1	-10.1986	2.07228	5.9198e-11	3.45571e-08	AT1G35780
c37205_g1_i1	7.53793	2.36386	6.41101e-11	3.71647e-08	AT3G04720
c46273_g1_i1	-10.181	2.05547	6.71092e-11	3.85172e-08	#N/A
c31435_g1_i2	7.52917	2.35516	6.7366e-11	3.85172e-08	AT5G50335
c11131_g1_i1	10.1813	1.98092	7.14954e-11	4.03228e-08	AT4G23160
c50471_g3_i2	-10.1632	2.03846	7.14954e-11	4.03228e-08	#N/A
c47781_g1_i2	-6.74337	2.86855	7.1973e-11	4.03228e-08	AT3G42170
c44826_g1_i2	7.51148	2.33761	7.44374e-11	4.14254e-08	AT1G53670
c46655_g1_i3	-7.16319	2.37416	8.23339e-11	4.55165e-08	AT3G32030
c50772_g1_i6	-10.1361	2.01256	8.66618e-11	4.75938e-08	#N/A
c51669_g2_i2	-10.1177	1.99503	9.87265e-11	5.35155e-08	AT5G63020
c49241_g3_i1	-10.1177	1.99503	9.87265e-11	5.35155e-08	#N/A
c14965_g1_i1	7.46628	2.29277	1.01042e-10	5.42056e-08	AT5G27260
c46655_g1_i1	-5.60057	3.66661	1.01298e-10	5.42056e-08	AT3G29410
c52120_g1_i4	-6.68761	2.81482	1.03936e-10	5.49806e-08	AT3G14460
c43655_g1_i1	5.20987	5.01362	1.04064e-10	5.49806e-08	AT1G69490
c45276_g1_i2	6.5488	2.29109	1.06419e-10	5.58712e-08	AT1G68810
c47475_g2_i1	-6.67723	2.80483	1.12047e-10	5.84584e-08	AT4G00872
c47516_g1_i1	5.19882	4.68217	1.19521e-10	6.19703e-08	AT2G02950
c42102_g1_i1	10.0996	1.89969	1.20435e-10	6.20588e-08	AT3G26040
c45360_g1_i1	-5.04053	6.29117	1.28589e-10	6.51617e-08	AT4G21990
c45977_g6_i1	10.0875	1.88771	1.28798e-10	6.51617e-08	#N/A
c45758_g1_i3	-10.0708	1.95024	1.28798e-10	6.51617e-08	AT4G00710
c41462_g1_i1	-7.08328	2.29772	1.38482e-10	6.96387e-08	AT3G48660
c34088_g1_i2	-5.70505	3.36609	1.62452e-10	8.12035e-08	AT3G54070
c45287_g2_i4	-10.0321	1.91337	1.69255e-10	8.38842e-08	AT2G46430
c36589_g1_i1	5.87563	2.89054	1.71494e-10	8.38842e-08	AT3G47570
c35742_g1_i1	7.38117	2.20841	1.71834e-10	8.38842e-08	#N/A
c40723_g2_i10	-7.05309	2.26888	1.71834e-10	8.38842e-08	AT4G29090
c49696_g2_i2	10.0257	1.82627	1.81432e-10	8.6082e-08	#N/A
c80487_g1_i1	-10.0223	1.904	1.81432e-10	8.6082e-08	#N/A
c50305_g1_i2	-10.0123	1.89457	1.81432e-10	8.6082e-08	AT1G21270
c48059_g1_i5	7.3714	2.19873	1.81492e-10	8.6082e-08	AT4G00290
c45571_g1_i8	-7.03775	2.25423	1.81492e-10	8.6082e-08	AT3G42170
c45287_g2_i1	-10.0024	1.88507	1.94579e-10	9.1252e-08	AT2G46430
c35319_g1_i2	-10.0024	1.88507	1.94579e-10	9.1252e-08	#N/A
c47503_g2_i9	10.013	1.81367	2.08782e-10	9.73657e-08	AT3G29760
c46655_g2_i1	-4.94059	6.6128	2.25856e-10	1.04743e-07	AT5G23960
c42192_g1_i2	-6.99074	2.20939	2.53596e-10	1.16958e-07	#N/A
c16118_g1_i1	-9.96177	1.84645	2.58701e-10	1.18657e-07	AT5G24460
c50248_g2_i2	5.63864	3.13211	2.70914e-10	1.23468e-07	AT1G32360
c42265_g1_i1	5.8065	2.82266	2.72147e-10	1.23468e-07	#N/A
c7582_g1_i1	-9.94104	1.82674	2.99224e-10	1.34643e-07	#N/A
c28382_g1_i1	7.29073	2.11885	3.01057e-10	1.34643e-07	#N/A
c41452_g1_i5	5.91868	2.62092	3.01618e-10	1.34643e-07	AT1G66070
c23265_g2_i1	-9.92	1.80676	3.22066e-10	1.42249e-07	#N/A
c46797_g1_i2	-9.92	1.80676	3.22066e-10	1.42249e-07	AT2G26560
c43812_g1_i5	-6.13298	2.82593	3.26943e-10	1.43643e-07	AT5G48850
c47230_g1_i3	5.76735	2.78424	3.52171e-10	1.53917e-07	AT1G73040
c22950_g1_i2	9.92081	1.72226	3.73727e-10	1.62488e-07	#N/A
c24872_g2_i1	9.90715	1.70873	4.02924e-10	1.70938e-07	AT5G39785
c49657_g4_i3	9.90715	1.70873	4.02924e-10	1.70938e-07	#N/A
c46943_g1_i1	-9.88785	1.77624	4.02924e-10	1.70938e-07	AT4G35987
c50415_g1_i4	-9.88785	1.77624	4.02924e-10	1.70938e-07	#N/A
c28366_g2_i1	-6.91721	2.13937	4.03401e-10	1.70938e-07	AT1G73040
c44547_g2_i1	5.22898	3.718	4.1234e-10	1.73843e-07	AT5G54160
c30484_g1_i2	-9.86601	1.75553	4.69147e-10	1.96799e-07	AT5G63020
c43671_g2_i6	9.86537	1.66734	5.06679e-10	2.1148e-07	#N/A
c47230_g1_i1	5.53057	3.0263	5.30115e-10	2.1952e-07	AT1G73040
c45360_g1_i4	-5.06139	4.36754	5.312e-10	2.1952e-07	AT4G21990
c52120_g1_i3	-6.05902	2.75506	5.35441e-10	2.20182e-07	AT3G14460
c48884_g2_i1	-9.84384	1.73451	5.4754e-10	2.24054e-07	#N/A
c34088_g1_i3	-6.05359	2.74986	5.56721e-10	2.26699e-07	AT3G54070
c26703_g1_i1	5.12498	3.97641	5.68701e-10	2.30454e-07	#N/A
c43662_g1_i2	-9.82132	1.71318	5.92055e-10	2.38758e-07	AT2G25140
c46776_g2_i2	-6.03165	2.72887	6.26344e-10	2.51372e-07	AT3G47570
c51207_g1_i2	-9.80993	1.70239	6.40584e-10	2.55857e-07	#N/A
c30484_g1_i1	-9.79845	1.69152	6.93525e-10	2.74376e-07	AT5G63020
c50579_g1_i2	-9.79845	1.69152	6.93525e-10	2.74376e-07	#N/A
c45360_g1_i2	-4.83372	5.31325	7.40228e-10	2.90828e-07	AT4G21990
c35008_g1_i1	5.17269	3.44306	7.42076e-10	2.90828e-07	#N/A
c32129_g1_i5	9.80772	1.61028	7.51319e-10	2.93074e-07	AT3G54070
c35333_g1_i2	9.77801	1.58089	8.83477e-10	3.39862e-07	#N/A
c41439_g1_i1	-9.76344	1.65841	8.83477e-10	3.39862e-07	#N/A
c46396_g2_i1	-9.76344	1.65841	8.83477e-10	3.39862e-07	#N/A
c40723_g2_i2	-5.7307	2.83205	9.15338e-10	3.50503e-07	AT4G29090
c51633_g1_i2	-4.99652	4.22856	9.34768e-10	3.56309e-07	#N/A
c7887_g1_i1	9.76292	1.56597	9.58988e-10	3.63879e-07	AT5G63020
c45360_g1_i7	-4.74885	5.53114	1.02553e-09	3.85629e-07	AT4G21990
c50573_g7_i10	-6.7672	1.99694	1.02555e-09	3.85629e-07	AT5G66850
c30920_g1_i1	-9.73962	1.63589	1.04166e-09	3.86465e-07	AT4G23160
c50305_g1_i1	-9.73962	1.63589	1.04166e-09	3.86465e-07	AT1G21270
c41528_g2_i7	-9.72756	1.6245	1.04166e-09	3.86465e-07	#N/A
c49225_g2_i2	-5.94631	2.64732	1.06122e-09	3.91981e-07	#N/A
c52115_g1_i1	-4.94975	4.26039	1.07471e-09	3.95215e-07	#N/A
c51660_g3_i1	4.68733	6.07546	1.10975e-09	4.0631e-07	AT2G21650
c37135_g1_i1	6.1706	1.91922	1.16938e-09	4.26273e-07	AT3G13130
c23265_g1_i1	-9.70314	1.60144	1.23156e-09	4.45051e-07	#N/A
c33658_g1_i1	-9.70314	1.60144	1.23156e-09	4.45051e-07	#N/A
c48473_g1_i5	-4.99206	4.05749	1.34845e-09	4.8519e-07	AT3G45140
c47022_g2_i1	7.04237	1.8735	1.42851e-09	5.09607e-07	AT3G47340
c39618_g1_i1	6.1341	1.88349	1.42851e-09	5.09607e-07	AT1G59590
c31421_g1_i2	-9.67829	1.578	1.46024e-09	5.16509e-07	AT2G26690
c43662_g1_i5	-9.67829	1.578	1.46024e-09	5.16509e-07	AT2G25140
c40680_g1_i1	5.43625	2.71656	1.5526e-09	5.46862e-07	AT1G71680
c50637_g1_i4	9.68501	1.489	1.59179e-09	5.5831e-07	#N/A
c47253_g2_i4	-5.62384	2.73014	1.81514e-09	6.33986e-07	AT5G62000
c49402_g1_i1	9.65263	1.45705	1.89581e-09	6.53952e-07	AT2G01870
c46597_g4_i1	9.65263	1.45705	1.89581e-09	6.53952e-07	#N/A
c43662_g1_i12	-9.64021	1.5421	1.89581e-09	6.53952e-07	AT2G25140
c46989_g1_i1	5.0165	3.29137	2.02161e-09	6.94478e-07	AT2G36080
c15547_g1_i1	5.79797	2.10482	2.04298e-09	6.9894e-07	AT5G27260
c69339_g1_i1	9.63616	1.4408	2.07135e-09	7.02885e-07	AT4G01630
c45657_g1_i7	-9.61424	1.51765	2.07135e-09	7.02885e-07	#N/A
c48836_g1_i2	-5.59017	2.69809	2.21432e-09	7.45341e-07	#N/A
c24143_g1_i1	5.37941	2.66114	2.21432e-09	7.45341e-07	AT1G47960
c8052_g1_i1	9.6195	1.42438	2.26493e-09	7.4731e-07	AT4G15770
c49657_g4_i1	9.6195	1.42438	2.26493e-09	7.4731e-07	#N/A
c45977_g6_i2	9.6195	1.42438	2.26493e-09	7.4731e-07	#N/A
c52007_g1_i7	-9.60109	1.50526	2.26493e-09	7.4731e-07	AT1G71220
c28331_g1_i1	-9.60109	1.50526	2.26493e-09	7.4731e-07	#N/A
c45747_g1_i3	-6.1785	2.32758	2.52723e-09	8.30573e-07	#N/A
c46108_g1_i1	-6.61017	1.84852	2.67065e-09	8.74266e-07	AT5G45250
c17711_g1_i1	9.5856	1.39096	2.71466e-09	8.81757e-07	#N/A
c35319_g1_i1	-9.5744	1.48016	2.71466e-09	8.81757e-07	#N/A
c41783_g2_i1	-5.37997	2.80344	2.84338e-09	9.19988e-07	AT2G18190
c68097_g1_i1	5.33527	2.61814	2.94478e-09	9.49116e-07	AT5G51160
c48269_g2_i1	-5.36936	2.79337	3.06458e-09	9.83211e-07	AT1G59750
c45571_g1_i1	-6.58928	1.82883	3.08589e-09	9.83211e-07	AT3G42170
c47068_g4_i5	-6.57872	1.81888	3.08589e-09	9.83211e-07	AT1G03670
c46172_g3_i1	4.99047	3.00645	3.21064e-09	1.01686e-06	#N/A
c40858_g1_i1	5.18767	2.88095	3.26041e-09	1.01686e-06	#N/A
c48198_g1_i4	9.56834	1.37397	3.26459e-09	1.01686e-06	#N/A
c4823_g1_i1	-9.54722	1.45461	3.26459e-09	1.01686e-06	#N/A
c25624_g1_i1	-9.54722	1.45461	3.26459e-09	1.01686e-06	#N/A
c44619_g1_i2	-9.54722	1.45461	3.26459e-09	1.01686e-06	#N/A
c46472_g1_i1	-4.73196	4.19422	3.34277e-09	1.03734e-06	AT3G03620
c43666_g8_i1	9.55088	1.35677	3.58464e-09	1.0921e-06	AT1G18560
c46776_g6_i1	9.55088	1.35677	3.58464e-09	1.0921e-06	AT3G47580
c51375_g4_i2	9.55088	1.35677	3.58464e-09	1.0921e-06	#N/A
c50860_g1_i1	-9.53343	1.44167	3.58464e-09	1.0921e-06	AT1G48050
c49229_g3_i2	-9.53343	1.44167	3.58464e-09	1.0921e-06	#N/A
c35692_g1_i1	9.5332	1.33937	3.93956e-09	1.19153e-06	#N/A
c43662_g1_i14	-9.50545	1.41541	3.93956e-09	1.19153e-06	AT2G25140
c43216_g3_i1	-6.09524	2.24852	4.28724e-09	1.29201e-06	AT1G62420
c44093_g1_i1	6.85869	1.69272	4.47069e-09	1.34245e-06	AT5G52450
c39027_g1_i1	-6.08742	2.24111	4.52701e-09	1.35407e-06	#N/A
c8135_g1_i2	4.55152	4.80095	4.54184e-09	1.35407e-06	AT3G18550
c50897_g1_i1	4.5086	5.13515	4.56596e-09	1.35641e-06	AT1G09970
c49524_g3_i1	-6.07167	2.22618	5.05205e-09	1.4955e-06	#N/A
c14353_g1_i1	9.47883	1.2859	5.25811e-09	1.54011e-06	#N/A
c49302_g1_i3	-9.46245	1.37509	5.25811e-09	1.54011e-06	#N/A
c401_g1_i1	-9.46245	1.37509	5.25811e-09	1.54011e-06	AT3G54070
c42611_g1_i5	5.4614	2.17378	5.3394e-09	1.55845e-06	AT3G13440
c43816_g1_i2	-4.60196	4.42746	5.6016e-09	1.62929e-06	#N/A
c51647_g3_i1	-9.44782	1.36139	5.80018e-09	1.66063e-06	#N/A
c45747_g1_i2	-9.44782	1.36139	5.80018e-09	1.66063e-06	#N/A
c50775_g2_i1	-9.44782	1.36139	5.80018e-09	1.66063e-06	#N/A
c48430_g2_i6	4.84664	3.12703	5.80555e-09	1.66063e-06	AT1G16130
c50721_g3_i1	5.62952	1.94053	5.80883e-09	1.66063e-06	AT5G45470
c43274_g1_i1	4.67258	3.68971	5.89668e-09	1.67829e-06	AT3G13227
c45639_g13_i1	4.43992	5.6136	5.91081e-09	1.67829e-06	AT2G07689
c40716_g1_i1	-4.48663	5.19705	6.03566e-09	1.70793e-06	AT3G11480
c48948_g1_i8	-6.46866	1.71539	6.07585e-09	1.71349e-06	#N/A
c47806_g4_i2	-5.41537	2.53225	6.6685e-09	1.8743e-06	AT5G53310
c46957_g2_i1	-6.01513	2.17265	7.07374e-09	1.98153e-06	AT4G14096
c44778_g1_i1	4.60956	4.00551	7.48472e-09	2.08964e-06	#N/A
c50637_g1_i6	6.77219	1.60783	7.69628e-09	2.14154e-06	#N/A
c47575_g1_i11	9.42232	1.23042	7.83154e-09	2.1576e-06	AT5G50740
c37017_g1_i1	-9.40303	1.31948	7.83154e-09	2.1576e-06	AT4G11650
c49201_g3_i1	-9.40303	1.31948	7.83154e-09	2.1576e-06	AT2G32950
c35064_g5_i3	-6.42217	1.67179	8.33781e-09	2.28202e-06	AT4G24550
c40624_g2_i3	5.849	1.60539	8.33781e-09	2.28202e-06	AT5G50770
c18968_g1_i1	4.83918	2.86023	8.46683e-09	2.30976e-06	AT4G28890
c41584_g1_i5	-9.37238	1.29083	8.67364e-09	2.35847e-06	AT3G54450
c51024_g1_i1	4.52173	4.21951	8.76175e-09	2.37469e-06	AT4G12320
c45360_g1_i6	-4.57195	4.23153	8.88459e-09	2.40019e-06	AT4G21990
c48505_g3_i4	6.74217	1.57841	9.03865e-09	2.42611e-06	AT5G45230
c47261_g1_i5	5.83391	1.59073	9.03865e-09	2.42611e-06	AT2G05710
c43418_g1_i1	5.01549	2.71394	9.39021e-09	2.51239e-06	AT2G06005
c8135_g1_i1	4.43437	4.65783	9.45754e-09	2.52232e-06	AT3G18550
c44156_g2_i8	-5.05728	2.74839	9.75921e-09	2.59449e-06	#N/A
c42893_g1_i1	5.81866	1.57593	9.80482e-09	2.59834e-06	#N/A
c49368_g1_i3	-5.94768	2.10891	1.06326e-08	2.79299e-06	#N/A
c33098_g1_i1	-6.37413	1.62681	1.0643e-08	2.79299e-06	#N/A
c22950_g1_i1	9.36352	1.17275	1.06732e-08	2.79299e-06	#N/A
c46734_g2_i8	-9.34106	1.26159	1.06732e-08	2.79299e-06	#N/A
c30568_g1_i1	4.41828	4.76245	1.07129e-08	2.79464e-06	#N/A
c52000_g2_i1	-4.85433	2.95446	1.14815e-08	2.9858e-06	AT1G21280
c45747_g1_i5	-9.32515	1.24675	1.18591e-08	3.05543e-06	#N/A
c43662_g1_i4	-9.32515	1.24675	1.18591e-08	3.05543e-06	AT2G25140
c41584_g1_i1	-9.32515	1.24675	1.18591e-08	3.05543e-06	AT3G54450
c20514_g1_i1	5.32299	2.03937	1.19829e-08	3.07783e-06	AT4G03500
c34088_g1_i1	-4.92437	2.83561	1.21038e-08	3.08987e-06	AT3G54070
c30979_g1_i1	4.78058	2.80377	1.21038e-08	3.08987e-06	AT5G06740
c34994_g1_i1	9.32294	1.13301	1.31916e-08	3.31684e-06	#N/A
c44887_g1_i3	-9.30905	1.23174	1.31916e-08	3.31684e-06	AT3G15351
c52033_g2_i3	-9.30905	1.23174	1.31916e-08	3.31684e-06	#N/A
c50437_g2_i2	-9.30905	1.23174	1.31916e-08	3.31684e-06	#N/A
c51127_g4_i1	-9.30905	1.23174	1.31916e-08	3.31684e-06	#N/A
c30939_g1_i3	6.68018	1.51772	1.36688e-08	3.42651e-06	#N/A
c49757_g1_i3	9.30221	1.11273	1.46906e-08	3.66068e-06	AT2G44930
c44459_g1_i9	-9.29278	1.21658	1.46906e-08	3.66068e-06	AT2G19600
c18584_g1_i1	-4.34372	5.06136	1.48314e-08	3.68477e-06	AT5G24655
c52016_g1_i1	-6.32444	1.58037	1.48786e-08	3.68553e-06	AT3G14460
c48746_g5_i1	-4.49506	3.90027	1.67468e-08	4.13602e-06	#N/A
c40544_g1_i7	-4.39982	4.47748	1.73623e-08	4.27539e-06	#N/A
c46655_g1_i2	-6.29894	1.55656	1.76677e-08	4.31241e-06	AT3G29410
c36417_g1_i1	-6.29894	1.55656	1.76677e-08	4.31241e-06	AT5G03790
c47394_g5_i1	-6.29894	1.55656	1.76677e-08	4.31241e-06	AT1G09270
c47411_g2_i7	-5.25275	2.3788	1.79177e-08	4.36069e-06	AT2G33470
c28251_g2_i1	9.28119	1.09217	1.82837e-08	4.37327e-06	#N/A
c36994_g1_i2	-9.25966	1.18575	1.82837e-08	4.37327e-06	AT5G07610
c43395_g1_i8	-9.25966	1.18575	1.82837e-08	4.37327e-06	#N/A
c74730_g1_i1	-9.24282	1.17008	1.82837e-08	4.37327e-06	#N/A
c42135_g1_i9	-9.24282	1.17008	1.82837e-08	4.37327e-06	#N/A
c44648_g3_i4	-9.24282	1.17008	1.82837e-08	4.37327e-06	AT4G05090
c41783_g2_i2	-5.06875	2.50922	1.9551e-08	4.66304e-06	AT2G18193
c50055_g2_i3	-5.47172	2.19754	1.98729e-08	4.72629e-06	AT3G23740
c30928_g1_i1	-9.22577	1.15423	2.04348e-08	4.81874e-06	AT3G14470
c51960_g4_i3	-9.22577	1.15423	2.04348e-08	4.81874e-06	#N/A
c51908_g2_i5	-9.22577	1.15423	2.04348e-08	4.81874e-06	AT5G07920
c50659_g1_i2	4.38448	3.94684	2.13762e-08	5.02653e-06	AT5G47910
c49997_g2_i2	-4.57866	3.3721	2.22557e-08	5.21864e-06	AT1G02880
c48059_g1_i4	9.23819	1.05016	2.28675e-08	5.28784e-06	AT4G00290
c40220_g1_i2	-9.20852	1.13821	2.28675e-08	5.28784e-06	AT1G71000
c73389_g1_i1	-9.20852	1.13821	2.28675e-08	5.28784e-06	AT5G65090
c38087_g3_i1	-9.20852	1.13821	2.28675e-08	5.28784e-06	AT4G24220
c49229_g3_i1	-9.20852	1.13821	2.28675e-08	5.28784e-06	#N/A
c45737_g4_i1	6.56485	1.40506	2.51401e-08	5.7973e-06	AT3G14470
c51974_g1_i9	-9.19107	1.122	2.56226e-08	5.89228e-06	AT4G29090
c41735_g2_i1	-5.43042	2.15872	2.63704e-08	6.04759e-06	#N/A
c33971_g2_i2	-5.42201	2.15083	2.79325e-08	6.38827e-06	#N/A
c4776_g1_i1	9.19387	1.00693	2.87473e-08	6.52103e-06	#N/A
c36005_g1_i2	-9.17339	1.1056	2.87473e-08	6.52103e-06	#N/A
c48884_g1_i1	-9.17339	1.1056	2.87473e-08	6.52103e-06	AT3G14460
c51312_g2_i1	-5.78329	1.95415	2.88696e-08	6.53103e-06	AT1G69870
c40544_g1_i2	-4.38229	3.86294	2.9905e-08	6.74697e-06	#N/A
c50659_g1_i4	4.32864	3.89362	3.00316e-08	6.75727e-06	AT5G47910
c34813_g1_i1	4.39202	3.55756	3.16819e-08	7.10943e-06	AT5G24600
c35723_g1_i4	-9.1555	1.08902	3.22964e-08	7.21326e-06	#N/A
c48037_g1_i4	-4.12478	6.87279	3.23174e-08	7.21326e-06	AT4G21990
c43653_g4_i2	-5.76381	1.93587	3.29485e-08	7.33451e-06	AT5G35830
c29730_g1_i1	6.51245	1.354	3.62368e-08	7.85752e-06	AT2G30230
c43395_g1_i3	-6.17824	1.4442	3.62368e-08	7.85752e-06	#N/A
c48381_g1_i3	-6.17824	1.4442	3.62368e-08	7.85752e-06	#N/A
c42135_g1_i8	-6.16418	1.43114	3.62368e-08	7.85752e-06	#N/A
c48977_g1_i2	-9.13739	1.07223	3.63334e-08	7.85752e-06	AT2G16370
c39300_g1_i1	-9.13739	1.07223	3.63334e-08	7.85752e-06	AT5G56660
c45891_g3_i1	-9.13739	1.07223	3.63334e-08	7.85752e-06	#N/A
c43653_g4_i6	-9.13739	1.07223	3.63334e-08	7.85752e-06	AT3G18670
c48746_g6_i5	-9.13739	1.07223	3.63334e-08	7.85752e-06	#N/A
c46007_g2_i1	-9.13739	1.07223	3.63334e-08	7.85752e-06	#N/A
c40517_g1_i1	-9.13739	1.07223	3.63334e-08	7.85752e-06	AT2G23970
c11163_g1_i1	-4.84328	2.54713	3.64866e-08	7.86064e-06	AT3G28345
c49524_g1_i2	-4.11017	6.58819	3.65362e-08	7.86064e-06	AT3G01410
c35421_g1_i1	4.12105	5.66712	3.90335e-08	8.37635e-06	AT5G28050
c45639_g13_i3	4.14295	5.15934	3.97083e-08	8.46121e-06	AT2G07689
c49334_g1_i1	-5.36176	2.09433	3.9733e-08	8.46121e-06	AT3G19000
c8840_g2_i1	-5.36176	2.09433	3.9733e-08	8.46121e-06	AT5G02070
c48059_g1_i6	9.12473	0.939597	4.09326e-08	8.69447e-06	AT4G00290
c43953_g1_i1	-4.16608	5.08101	4.10866e-08	8.70503e-06	AT5G23960
c35445_g1_i1	4.12485	5.51041	4.21041e-08	8.89804e-06	AT2G25810
c51267_g1_i3	-4.36397	3.70425	4.29164e-08	9.0468e-06	AT3G17340
c52017_g1_i2	-4.93853	2.38707	4.35093e-08	9.14868e-06	ATMG00860
c38280_g1_i1	-4.93134	2.38034	4.56989e-08	9.47173e-06	AT5G35550
c30614_g2_i1	-9.10046	1.03805	4.61803e-08	9.47173e-06	#N/A
c46273_g1_i4	-9.10046	1.03805	4.61803e-08	9.47173e-06	#N/A
c47394_g4_i2	-9.10046	1.03805	4.61803e-08	9.47173e-06	AT1G09270
c81858_g1_i1	-9.10046	1.03805	4.61803e-08	9.47173e-06	#N/A
c38585_g1_i1	-9.10046	1.03805	4.61803e-08	9.47173e-06	#N/A
c47246_g1_i2	-9.08164	1.02064	4.61803e-08	9.47173e-06	AT1G03670
c46734_g2_i7	-9.08164	1.02064	4.61803e-08	9.47173e-06	#N/A
c47042_g2_i1	-9.08164	1.02064	4.61803e-08	9.47173e-06	#N/A
c47068_g2_i1	-9.08164	1.02064	4.61803e-08	9.47173e-06	AT4G03500
c50034_g2_i2	-5.32617	2.061	4.76142e-08	9.74188e-06	#N/A
c44086_g2_i4	5.26562	1.58827	5.04121e-08	1.02891e-05	#N/A
c40624_g2_i2	9.10092	0.916455	5.21778e-08	1.05977e-05	AT5G50770
c8069_g1_i1	-9.06256	1.00302	5.21778e-08	1.05977e-05	#N/A
c47394_g2_i1	-6.10655	1.3777	5.29605e-08	1.07046e-05	AT1G09270
c62756_g1_i1	5.53123	1.29825	5.29605e-08	1.07046e-05	AT4G23560
c51669_g2_i3	-6.09177	1.36402	5.83643e-08	1.16519e-05	AT5G63020
c45657_g1_i11	-6.09177	1.36402	5.83643e-08	1.16519e-05	#N/A
c42280_g3_i2	-6.09177	1.36402	5.83643e-08	1.16519e-05	AT2G44930
c51144_g2_i9	5.51239	1.28016	5.83643e-08	1.16519e-05	#N/A
c36403_g3_i1	9.07672	0.892943	5.90433e-08	1.16519e-05	#N/A
c50637_g1_i5	9.07672	0.892943	5.90433e-08	1.16519e-05	#N/A
c50855_g3_i1	-9.04323	0.985172	5.90433e-08	1.16519e-05	#N/A
c47575_g1_i9	-9.04323	0.985172	5.90433e-08	1.16519e-05	AT5G50740
c30928_g1_i2	-9.04323	0.985172	5.90433e-08	1.16519e-05	AT3G14470
c50837_g2_i2	-9.04323	0.985172	5.90433e-08	1.16519e-05	#N/A
c38707_g1_i2	5.23463	1.55846	5.92816e-08	1.16713e-05	AT5G06839
c44973_g2_i1	-5.66227	1.84078	6.10799e-08	1.19971e-05	#N/A
c41063_g1_i1	4.20002	4.04163	6.37987e-08	1.25017e-05	AT2G03550
c48680_g1_i13	5.21888	1.54333	6.43493e-08	1.25801e-05	AT3G42170
c45811_g3_i3	-5.2804	2.01823	6.48548e-08	1.26493e-05	#N/A
c45966_g1_i1	-4.48397	3.04948	6.63287e-08	1.28708e-05	AT5G56970
c4846_g2_i1	9.0521	0.869052	6.69157e-08	1.28708e-05	#N/A
c25337_g1_i2	9.0521	0.869052	6.69157e-08	1.28708e-05	AT4G29090
c49334_g1_i2	-9.02364	0.967097	6.69157e-08	1.28708e-05	AT3G19000
c47044_g1_i2	-9.02364	0.967097	6.69157e-08	1.28708e-05	#N/A
c43924_g1_i1	-9.02364	0.967097	6.69157e-08	1.28708e-05	#N/A
c43748_g1_i1	4.06123	4.94847	7.07444e-08	1.35481e-05	AT1G72830
c51561_g1_i3	-5.02813	2.16831	7.09532e-08	1.35481e-05	AT4G27190
c35336_g1_i1	5.49331	1.26184	7.10863e-08	1.35481e-05	AT2G29420
c46982_g1_i2	5.49331	1.26184	7.10863e-08	1.35481e-05	AT4G11070
c40544_g1_i4	-4.13364	4.35441	7.44401e-08	1.41392e-05	#N/A
c40438_g1_i1	4.24022	3.5965	7.45266e-08	1.41392e-05	AT3G04070
c42455_g1_i1	-4.84978	2.30417	7.5698e-08	1.43133e-05	#N/A
c43951_g8_i2	-9.00378	0.948787	7.59584e-08	1.43133e-05	AT3G47110
c51185_g3_i4	-9.00378	0.948787	7.59584e-08	1.43133e-05	AT3G16830
c51644_g1_i1	4.26247	3.29771	7.63739e-08	1.43592e-05	#N/A
c45803_g3_i1	-6.03111	1.30793	7.8568e-08	1.47054e-05	AT4G35160
c45276_g1_i3	5.47398	1.24329	7.8568e-08	1.47054e-05	AT1G68810
c47246_g1_i4	-5.60869	1.79074	8.13848e-08	1.51986e-05	AT1G03670
c42736_g1_i1	-4.33073	3.43091	8.23378e-08	1.53422e-05	AT5G48850
c45503_g1_i2	5.18686	1.51259	8.26415e-08	1.53645e-05	AT3G54420
c45360_g1_i3	-4.09329	4.39573	8.62429e-08	1.581e-05	AT4G21990
c49757_g1_i2	9.00157	0.82008	8.63636e-08	1.581e-05	AT2G44930
c50564_g2_i11	9.00157	0.82008	8.63636e-08	1.581e-05	AT2G18280
c36639_g2_i1	9.00157	0.82008	8.63636e-08	1.581e-05	#N/A
c39989_g1_i4	-8.98364	0.930237	8.63636e-08	1.581e-05	#N/A
c47073_g3_i3	-8.98364	0.930237	8.63636e-08	1.581e-05	AT5G49720
c50639_g2_i1	-8.98364	0.930237	8.63636e-08	1.581e-05	#N/A
c36893_g1_i1	-6.01554	1.29355	8.6925e-08	1.58433e-05	AT3G42170
c45287_g1_i4	-6.01554	1.29355	8.6925e-08	1.58433e-05	#N/A
c47319_g1_i1	4.60362	2.4844	9.00502e-08	1.63772e-05	AT5G53130
c32859_g1_i1	-4.42868	2.9978	9.39301e-08	1.70457e-05	AT2G33810
c31421_g1_i1	-5.99979	1.27903	9.62699e-08	1.74324e-05	AT2G26690
c17711_g1_i2	8.97563	0.794972	9.83586e-08	1.76195e-05	#N/A
c651_g1_i1	-8.96322	0.911439	9.83586e-08	1.76195e-05	AT2G45910
c47592_g2_i7	-8.96322	0.911439	9.83586e-08	1.76195e-05	ATMG00310
c51256_g5_i1	-8.96322	0.911439	9.83586e-08	1.76195e-05	#N/A
c35426_g1_i1	-8.96322	0.911439	9.83586e-08	1.76195e-05	AT2G28490
c46279_g1_i3	-5.20402	1.947	1.01637e-07	1.81678e-05	#N/A
c41960_g1_i2	3.9239	7.15938	1.0243e-07	1.82534e-05	AT2G33830
c46761_g1_i1	-3.93708	6.70329	1.02554e-07	1.82534e-05	AT5G48570
c45152_g1_i1	4.5784	2.46029	1.0298e-07	1.82904e-05	AT1G29860
c51147_g2_i2	-4.79538	2.2535	1.03771e-07	1.83918e-05	AT3G07040
c50113_g1_i1	3.94099	5.94033	1.06047e-07	1.87552e-05	AT5G47560
c14353_g1_i2	6.32262	1.16972	1.06732e-07	1.87967e-05	#N/A
c48948_g1_i3	-5.98388	1.26435	1.06732e-07	1.87967e-05	AT4G05030
c32982_g1_i1	-5.19418	1.93784	1.08555e-07	1.90776e-05	AT4G09153
c48377_g1_i3	-5.56434	1.74941	1.0936e-07	1.91384e-05	#N/A
c47068_g4_i6	-5.55304	1.73889	1.0936e-07	1.91384e-05	AT1G03670
c45503_g1_i1	4.3172	2.93821	1.10473e-07	1.92927e-05	AT3G54420
c35310_g3_i5	-8.9425	0.892387	1.12212e-07	1.93535e-05	AT1G59750
c45573_g2_i1	-8.9425	0.892387	1.12212e-07	1.93535e-05	#N/A
c48515_g1_i5	-8.9425	0.892387	1.12212e-07	1.93535e-05	AT3G13790
c34384_g1_i1	-8.9425	0.892387	1.12212e-07	1.93535e-05	AT4G29090
c45069_g1_i1	-8.9425	0.892387	1.12212e-07	1.93535e-05	#N/A
c50267_g1_i12	-8.9425	0.892387	1.12212e-07	1.93535e-05	#N/A
c49657_g2_i1	-4.64434	2.36153	1.17104e-07	2.01556e-05	#N/A
c48911_g2_i3	-5.96778	1.24953	1.18458e-07	2.03049e-05	AT5G66910
c43653_g4_i5	-5.96778	1.24953	1.18458e-07	2.03049e-05	AT3G18670
c45639_g13_i2	3.95079	5.27391	1.18927e-07	2.03435e-05	AT2G07689
c50794_g4_i2	3.94686	5.46453	1.21856e-07	2.0802e-05	AT5G49630
c10210_g1_i1	-5.53017	1.7176	1.27192e-07	2.16304e-05	#N/A
c50859_g5_i6	-4.92388	2.07124	1.27227e-07	2.16304e-05	AT3G20070
c48412_g4_i4	-8.92148	0.873075	1.28242e-07	2.16706e-05	AT4G19810
c48489_g3_i7	-8.92148	0.873075	1.28242e-07	2.16706e-05	#N/A
c30928_g1_i3	-8.90015	0.853493	1.28242e-07	2.16706e-05	AT3G14470
c45453_g1_i1	-4.08367	4.13508	1.29593e-07	2.18547e-05	AT2G30150
c40033_g1_i4	6.28147	1.12992	1.31616e-07	2.20178e-05	AT2G21070
c40936_g1_i1	6.28147	1.12992	1.31616e-07	2.20178e-05	AT1G54470
c34758_g1_i1	-5.9515	1.23454	1.31616e-07	2.20178e-05	AT4G37810
c51208_g1_i5	5.3732	1.14689	1.31616e-07	2.20178e-05	AT4G02400
c42656_g1_i1	-5.15415	1.9006	1.32614e-07	2.21405e-05	AT2G31900
c51020_g3_i1	-4.91485	2.06285	1.35136e-07	2.25164e-05	#N/A
c34605_g1_i1	-3.85271	9.52266	1.40622e-07	2.33838e-05	AT5G52640
c48680_g1_i10	8.9223	0.743442	1.46828e-07	2.42228e-05	AT3G42170
c40513_g1_i9	8.9223	0.743442	1.46828e-07	2.42228e-05	#N/A
c37275_g1_i2	8.9223	0.743442	1.46828e-07	2.42228e-05	AT5G02640
c48269_g3_i1	-8.87851	0.833636	1.46828e-07	2.42228e-05	#N/A
c41830_g1_i2	-5.50692	1.69599	1.48273e-07	2.44129e-05	AT2G35060
c48884_g1_i8	-4.44742	2.73644	1.60036e-07	2.62979e-05	AT3G14460
c49766_g3_i1	-5.91839	1.20408	1.6303e-07	2.66326e-05	AT3G14470
c49956_g2_i4	-5.91839	1.20408	1.6303e-07	2.66326e-05	#N/A
c48884_g1_i4	-5.91839	1.20408	1.6303e-07	2.66326e-05	AT3G14460
c25474_g1_i1	8.89488	0.716988	1.6842e-07	2.70891e-05	#N/A
c9828_g1_i1	8.89488	0.716988	1.6842e-07	2.70891e-05	#N/A
c38415_g1_i4	8.89488	0.716988	1.6842e-07	2.70891e-05	#N/A
c60809_g1_i1	8.89488	0.716988	1.6842e-07	2.70891e-05	#N/A
c49308_g1_i7	-8.85653	0.813495	1.6842e-07	2.70891e-05	AT1G08845
c19855_g1_i1	-8.85653	0.813495	1.6842e-07	2.70891e-05	AT5G42940
c10830_g1_i1	-8.85653	0.813495	1.6842e-07	2.70891e-05	#N/A
c13711_g2_i1	-8.85653	0.813495	1.6842e-07	2.70891e-05	AT4G23160
c42611_g1_i3	4.75479	1.80268	1.74289e-07	2.79791e-05	AT3G13440
c50772_g1_i1	-5.8845	1.17296	1.81762e-07	2.90669e-05	#N/A
c50415_g2_i1	-5.8845	1.17296	1.81762e-07	2.90669e-05	AT4G23160
c41074_g1_i1	4.28302	2.58769	1.84869e-07	2.95072e-05	AT2G23770
c46279_g1_i5	-5.47134	1.66295	1.87462e-07	2.9864e-05	#N/A
c51817_g2_i1	4.24671	2.77289	1.88025e-07	2.98967e-05	#N/A
c25998_g2_i1	8.86692	0.690054	1.93558e-07	3.04861e-05	#N/A
c46734_g2_i1	-8.83421	0.793061	1.93558e-07	3.04861e-05	#N/A
c74593_g1_i1	-8.83421	0.793061	1.93558e-07	3.04861e-05	#N/A
c41510_g1_i1	-8.83421	0.793061	1.93558e-07	3.04861e-05	#N/A
c50505_g2_i2	-8.83421	0.793061	1.93558e-07	3.04861e-05	#N/A
c41960_g1_i1	3.82607	6.46913	1.949e-07	3.06397e-05	AT1G28330
c23917_g2_i1	5.03325	1.36571	1.99661e-07	3.13292e-05	#N/A
c46247_g2_i1	-4.17922	3.10241	2.02674e-07	3.17067e-05	AT1G56410
c45571_g1_i11	-5.44712	1.64049	2.02954e-07	3.17067e-05	AT3G42170
c47310_g1_i1	3.82696	6.27826	2.03207e-07	3.17067e-05	AT5G08380
c47356_g1_i1	3.8547	5.45404	2.04029e-07	3.17756e-05	AT2G30550
c38707_g1_i1	5.01513	1.34844	2.19039e-07	3.38286e-05	AT5G06839
c47246_g1_i1	-5.43486	1.62912	2.19866e-07	3.38286e-05	AT1G03670
c50554_g3_i2	8.83841	0.662622	2.22885e-07	3.38286e-05	AT3G42170
c50420_g2_i5	8.83841	0.662622	2.22885e-07	3.38286e-05	AT4G12020
c43620_g2_i2	-8.81154	0.772327	2.22885e-07	3.38286e-05	#N/A
c45287_g2_i3	-8.81154	0.772327	2.22885e-07	3.38286e-05	#N/A
c48768_g4_i3	-8.81154	0.772327	2.22885e-07	3.38286e-05	#N/A
c4597_g1_i1	-8.81154	0.772327	2.22885e-07	3.38286e-05	#N/A
c48622_g1_i2	-8.81154	0.772327	2.22885e-07	3.38286e-05	#N/A
c40723_g2_i1	-8.81154	0.772327	2.22885e-07	3.38286e-05	#N/A
c48489_g3_i4	-8.81154	0.772327	2.22885e-07	3.38286e-05	#N/A
c48789_g1_i8	-8.81154	0.772327	2.22885e-07	3.38286e-05	AT3G09470
c48009_g1_i8	-8.81154	0.772327	2.22885e-07	3.38286e-05	AT1G04850
c45571_g2_i1	-8.81154	0.772327	2.22885e-07	3.38286e-05	#N/A
c51633_g1_i1	-5.84979	1.14113	2.26746e-07	3.429e-05	#N/A
c31421_g1_i3	-5.84979	1.14113	2.26746e-07	3.429e-05	AT2G26690
c43395_g1_i2	-4.5375	2.2625	2.27575e-07	3.43531e-05	#N/A
c41047_g1_i1	-4.52956	2.25516	2.39955e-07	3.60915e-05	AT4G11521
c8109_g1_i1	4.4861	2.20572	2.39955e-07	3.60915e-05	AT1G75750
c46273_g2_i5	-4.37792	2.67187	2.45749e-07	3.68963e-05	AT3G54070
c47459_g3_i2	4.7004	1.75084	2.47918e-07	3.71552e-05	AT4G01330
c51670_g1_i2	-5.83212	1.12494	2.53726e-07	3.78896e-05	AT5G58040
c47942_g1_i1	-5.83212	1.12494	2.53726e-07	3.78896e-05	AT1G69740
c46597_g3_i1	8.80933	0.634673	2.57175e-07	3.79967e-05	#N/A
c44945_g6_i1	8.80933	0.634673	2.57175e-07	3.79967e-05	#N/A
c49153_g1_i1	8.80933	0.634673	2.57175e-07	3.79967e-05	#N/A
c39859_g2_i2	-8.78851	0.751282	2.57175e-07	3.79967e-05	#N/A
c17489_g1_i1	-8.78851	0.751282	2.57175e-07	3.79967e-05	ATMG00860
c41151_g2_i1	-8.78851	0.751282	2.57175e-07	3.79967e-05	#N/A
c42992_g1_i1	3.75907	8.02863	2.62605e-07	3.87306e-05	AT1G05010
c42142_g1_i1	-4.04163	3.4757	2.63634e-07	3.88137e-05	#N/A
c48474_g1_i2	-4.80174	1.95805	2.68987e-07	3.95321e-05	#N/A
c46219_g1_i1	-4.36001	2.65526	2.77141e-07	4.06588e-05	AT2G22590
c46472_g1_i2	-4.24349	2.82559	2.78382e-07	4.07693e-05	AT5G17700
c50451_g2_i2	-5.81423	1.10857	2.84279e-07	4.156e-05	AT4G29090
c47655_g1_i1	3.7277	15.7588	2.96516e-07	4.32449e-05	#N/A
c47575_g1_i14	8.77965	0.606188	2.97358e-07	4.32449e-05	AT5G50740
c46556_g4_i1	8.77965	0.606188	2.97358e-07	4.32449e-05	AT4G35250
c34337_g1_i1	3.9469	3.67414	2.9932e-07	4.34545e-05	#N/A
c42421_g1_i1	-5.01577	1.77237	3.08156e-07	4.45823e-05	AT4G29090
c51796_g2_i2	-5.01577	1.77237	3.08156e-07	4.45823e-05	AT3G14470
c35047_g1_i1	-4.48096	2.21029	3.14059e-07	4.52793e-05	AT5G51260
c35953_g1_i3	4.43442	2.15663	3.14059e-07	4.52793e-05	#N/A
c48161_g1_i2	-4.60062	2.07307	3.20987e-07	4.61983e-05	ATMG00310
c50113_g1_i2	3.74885	5.93569	3.37509e-07	4.84927e-05	AT5G47560
c51517_g1_i1	-4.37321	2.32153	3.39741e-07	4.85856e-05	#N/A
c20433_g1_i3	8.74935	0.577145	3.44558e-07	4.85856e-05	AT4G26590
c26858_g1_i1	-8.74131	0.708224	3.44558e-07	4.85856e-05	#N/A
c19357_g1_i1	-8.74131	0.708224	3.44558e-07	4.85856e-05	#N/A
c48412_g4_i1	-8.74131	0.708224	3.44558e-07	4.85856e-05	AT4G19810
c50573_g7_i11	-8.74131	0.708224	3.44558e-07	4.85856e-05	AT5G66850
c51180_g4_i1	-8.74131	0.708224	3.44558e-07	4.85856e-05	#N/A
c22294_g1_i1	-8.74131	0.708224	3.44558e-07	4.85856e-05	AT4G27290
c43203_g4_i5	-8.74131	0.708224	3.44558e-07	4.85856e-05	AT3G03990
c51019_g1_i2	-8.71712	0.68619	3.44558e-07	4.85856e-05	#N/A
c49368_g1_i1	-8.71712	0.68619	3.44558e-07	4.85856e-05	#N/A
c50794_g7_i1	3.71873	7.43033	3.45878e-07	4.86894e-05	AT5G49630
c42455_g1_i3	-5.77777	1.07524	3.58275e-07	5.03497e-05	#N/A
c40562_g1_i2	-5.359	1.55895	3.60365e-07	5.05583e-05	#N/A
c48855_g1_i2	-3.95159	3.52673	3.65623e-07	5.12099e-05	AT2G43540
c43795_g1_i2	-3.75384	5.68902	3.70195e-07	5.17634e-05	AT1G01490
c50449_g2_i1	-4.08159	3.199	3.74988e-07	5.23459e-05	AT5G63830
c46990_g1_i2	-4.34238	2.29313	3.96001e-07	5.5187e-05	AT5G64020
c40420_g1_i2	8.71839	0.547524	4.00132e-07	5.53927e-05	#N/A
c35723_g1_i2	-8.69251	0.663805	4.00132e-07	5.53927e-05	#N/A
c44630_g1_i1	-8.69251	0.663805	4.00132e-07	5.53927e-05	AT5G49690
c50267_g1_i14	-8.69251	0.663805	4.00132e-07	5.53927e-05	AT1G55490
c47487_g1_i1	-4.23357	2.68413	4.01219e-07	5.54513e-05	AT2G26150
c41806_g1_i2	-5.75919	1.05828	4.03028e-07	5.55175e-05	AT4G08630
c44086_g2_i11	-5.74036	1.04111	4.03028e-07	5.55175e-05	AT2G14520
c48107_g4_i3	-3.86228	3.88288	4.1845e-07	5.75469e-05	ATMG00860
c40990_g2_i2	3.97899	2.95682	4.25489e-07	5.84186e-05	AT2G39040
c47025_g1_i1	-5.31952	1.52252	4.27248e-07	5.85638e-05	AT3G14470
c47213_g1_i1	3.95786	3.21056	4.28687e-07	5.86648e-05	AT1G55570
c49956_g2_i13	-4.55457	2.03064	4.34706e-07	5.93911e-05	#N/A
c51633_g1_i3	-4.42212	2.15609	4.38046e-07	5.97496e-05	#N/A
c45440_g2_i1	4.29544	2.34052	4.3891e-07	5.97698e-05	AT4G16730
c34662_g2_i1	6.08017	0.936223	4.54007e-07	6.16246e-05	AT1G24430
c50953_g2_i1	-5.72129	1.02372	4.54007e-07	6.16246e-05	#N/A
c39301_g1_i1	3.83267	3.73648	4.56944e-07	6.19226e-05	AT3G12750
c32199_g1_i1	4.49834	1.81317	4.57899e-07	6.19514e-05	#N/A
c46734_g2_i4	-8.66749	0.641058	4.65727e-07	6.27056e-05	#N/A
c39108_g1_i2	-8.66749	0.641058	4.65727e-07	6.27056e-05	#N/A
c51984_g1_i5	-8.66749	0.641058	4.65727e-07	6.27056e-05	AT2G36910
c44416_g1_i1	4.04408	2.9406	4.6867e-07	6.29812e-05	AT4G29110
c51620_g3_i2	3.94762	3.13727	4.69283e-07	6.29812e-05	ATMG00220
c47781_g1_i1	-4.10842	2.82183	4.78428e-07	6.41055e-05	AT3G42170
c49739_g1_i3	3.77192	4.26301	4.82753e-07	6.45814e-05	AT2G20180
c50002_g1_i1	3.71959	5.07269	4.86326e-07	6.49552e-05	AT1G12240
c51693_g1_i1	-4.31086	2.26415	4.87563e-07	6.50164e-05	AT5G01150
c30851_g1_i1	-4.19767	2.651	4.8943e-07	6.51613e-05	AT3G15570
c41783_g1_i2	-4.68964	1.8547	4.90373e-07	6.51829e-05	AT5G17760
c40657_g1_i1	4.26726	2.31388	5.078e-07	6.73921e-05	AT3G26300
c51144_g2_i8	6.05597	0.913046	5.12166e-07	6.74355e-05	#N/A
c34893_g1_i2	-5.70196	1.00612	5.12166e-07	6.74355e-05	#N/A
c43206_g2_i1	-5.70196	1.00612	5.12166e-07	6.74355e-05	#N/A
c35059_g1_i1	-5.70196	1.00612	5.12166e-07	6.74355e-05	AT2G45190
c50519_g3_i1	5.14771	0.932847	5.12166e-07	6.74355e-05	#N/A
c38598_g1_i1	-4.51664	1.99575	5.23801e-07	6.88266e-05	AT2G45190
c38896_g1_i1	4.1083	2.42284	5.24996e-07	6.88266e-05	AT4G31950
c46172_g3_i2	4.86132	1.2025	5.25205e-07	6.88266e-05	ATMG00290
c40519_g1_i1	-4.08674	2.80186	5.33046e-07	6.97447e-05	AT2G14960
c47575_g1_i2	8.68676	0.5173	5.43348e-07	7.04302e-05	#N/A
c49757_g1_i1	8.68676	0.5173	5.43348e-07	7.04302e-05	AT2G44930
c46751_g1_i1	-8.64201	0.617937	5.43348e-07	7.04302e-05	#N/A
c35310_g3_i2	-8.64201	0.617937	5.43348e-07	7.04302e-05	#N/A
c51955_g1_i1	-8.64201	0.617937	5.43348e-07	7.04302e-05	AT4G23810
c46812_g1_i2	-8.64201	0.617937	5.43348e-07	7.04302e-05	#N/A
c49334_g1_i3	-4.89949	1.66522	5.63816e-07	7.29701e-05	AT3G19000
c38435_g1_i1	6.03136	0.889499	5.78624e-07	7.45398e-05	#N/A
c25423_g1_i1	6.03136	0.889499	5.78624e-07	7.45398e-05	AT1G12550
c48059_g1_i9	6.03136	0.889499	5.78624e-07	7.45398e-05	AT4G00290
c49170_g4_i2	-4.65749	1.82516	6.03993e-07	7.75783e-05	AT4G29090
c47810_g1_i1	-3.63738	6.78838	6.04069e-07	7.75783e-05	AT5G12020
c39154_g1_i1	-5.26515	1.47244	6.05924e-07	7.76969e-05	AT5G51160
c43590_g1_i6	8.65442	0.486449	6.35441e-07	8.06151e-05	AT5G13080
c51270_g1_i6	8.65442	0.486449	6.35441e-07	8.06151e-05	AT4G12010
c8099_g1_i1	-8.61608	0.594429	6.35441e-07	8.06151e-05	#N/A
c47470_g2_i2	-8.61608	0.594429	6.35441e-07	8.06151e-05	#N/A
c51889_g3_i1	-8.61608	0.594429	6.35441e-07	8.06151e-05	AT1G15520
c49308_g1_i12	-8.61608	0.594429	6.35441e-07	8.06151e-05	AT1G08845
c48357_g2_i18	-8.61608	0.594429	6.35441e-07	8.06151e-05	AT1G76130
c35283_g1_i1	4.44395	1.76173	6.48069e-07	8.20924e-05	AT1G03130
c40227_g1_i1	4.22882	2.27759	6.50577e-07	8.22851e-05	AT5G14130
c42756_g1_i1	-5.66251	0.970252	6.54689e-07	8.24947e-05	#N/A
c46401_g2_i1	-5.66251	0.970252	6.54689e-07	8.24947e-05	#N/A
c47976_g1_i1	-4.35179	2.09152	6.55198e-07	8.24947e-05	#N/A
c46776_g2_i1	-5.23717	1.44673	6.62507e-07	8.32893e-05	AT3G47090
c51561_g1_i1	-4.25401	2.21199	6.71622e-07	8.43083e-05	AT4G27190
c51963_g3_i2	4.30228	2.0316	6.94915e-07	8.71012e-05	AT2G30070
c62734_g1_i1	4.03766	2.47036	7.01234e-07	8.77614e-05	AT1G05675
c48778_g1_i2	3.7315	4.05593	7.02621e-07	8.78035e-05	AT5G61350
c49368_g1_i2	-4.13578	2.59402	7.07073e-07	8.82278e-05	#N/A
c51112_g2_i7	-4.2457	2.20438	7.09158e-07	8.83557e-05	AT4G32840
c38598_g1_i2	-4.46777	1.95091	7.20341e-07	8.9482e-05	AT2G45190
c42656_g1_i2	-4.4578	1.94177	7.20341e-07	8.9482e-05	AT2G31900
c52017_g1_i1	-3.72371	4.26657	7.22405e-07	8.96051e-05	ATMG00860
c40431_g1_i1	5.98083	0.841251	7.41895e-07	9.15911e-05	AT1G12740
c49657_g2_i8	5.98083	0.841251	7.41895e-07	9.15911e-05	#N/A
c25337_g1_i1	8.62133	0.454945	7.45e-07	9.15911e-05	AT4G29090
c5733_g1_i1	8.62133	0.454945	7.45e-07	9.15911e-05	AT5G35450
c51623_g3_i3	8.62133	0.454945	7.45e-07	9.15911e-05	#N/A
c49097_g2_i1	-8.58968	0.57052	7.45e-07	9.15911e-05	#N/A
c42632_g1_i3	4.04501	2.36346	7.62633e-07	9.3621e-05	AT2G04690
c44636_g2_i1	-4.18115	2.49018	7.66341e-07	9.38003e-05	#N/A
c46273_g2_i1	-4.18115	2.49018	7.66341e-07	9.38003e-05	AT3G54070
c43748_g1_i2	3.96913	2.78861	7.711e-07	9.42447e-05	AT1G17590
c38796_g1_i1	-5.20864	1.42053	7.93931e-07	9.67518e-05	AT1G10290
c46776_g3_i1	4.61632	1.36295	7.93931e-07	9.67518e-05	AT3G47580
c50691_g3_i7	-4.83764	1.60845	8.38471e-07	0.000102019	AT5G13750
c49308_g1_i1	-5.62195	0.933443	8.42045e-07	0.000102019	AT1G08845
c48537_g2_i1	-5.62195	0.933443	8.42045e-07	0.000102019	AT5G12080
c49250_g2_i5	-5.62195	0.933443	8.42045e-07	0.000102019	#N/A
c27595_g2_i1	-5.19416	1.40725	8.70192e-07	0.000105277	AT1G17860
c47068_g2_i2	-8.56278	0.546197	8.75702e-07	0.000105333	AT4G03500
c44596_g1_i2	-8.56278	0.546197	8.75702e-07	0.000105333	#N/A
c51875_g1_i1	-8.56278	0.546197	8.75702e-07	0.000105333	#N/A
c48981_g2_i4	-8.56278	0.546197	8.75702e-07	0.000105333	#N/A
c43274_g1_i2	3.7571	3.62562	9.05932e-07	0.000108812	AT3G13227
c50438_g3_i2	-4.82494	1.59682	9.09469e-07	0.00010908	#N/A
c35059_g2_i1	-4.57958	1.75375	9.28663e-07	0.000111222	AT2G45190
c40314_g1_i1	3.71178	3.84557	9.39166e-07	0.000112319	AT1G27730
c51138_g2_i1	5.0202	0.812967	9.57264e-07	0.00011432	#N/A
c39777_g1_i1	3.82946	2.96031	9.59073e-07	0.000114372	AT3G60280
c42265_g1_i2	4.02328	2.21966	9.79848e-07	0.000116683	#N/A
c49657_g2_i5	4.75614	1.10337	9.84556e-07	0.000117077	#N/A
c45866_g1_i9	-4.18616	2.14993	9.88976e-07	0.000117435	AT1G61250
c48037_g1_i1	-3.54245	6.73855	1.03186e-06	0.000121516	AT4G04610
c20433_g1_i2	8.5528	0.389864	1.03208e-06	0.000121516	AT5G55930
c51902_g3_i12	-8.53538	0.521444	1.03208e-06	0.000121516	#N/A
c50426_g1_i1	-8.53538	0.521444	1.03208e-06	0.000121516	#N/A
c49308_g1_i11	-8.53538	0.521444	1.03208e-06	0.000121516	AT1G08845
c36735_g1_i2	-8.53538	0.521444	1.03208e-06	0.000121516	#N/A
c46975_g1_i4	3.51611	8.91584	1.06888e-06	0.000125671	ATMG00030
c45396_g1_i1	-5.58021	0.895647	1.09006e-06	0.000127802	#N/A
c47819_g1_i1	-5.55888	0.876361	1.09006e-06	0.000127802	#N/A
c46519_g1_i3	-4.16869	2.13399	1.10767e-06	0.000129684	AT5G22320
c38597_g1_i1	3.53978	6.04565	1.11044e-06	0.000129827	AT4G37260
c42651_g2_i1	3.56092	5.48053	1.11411e-06	0.000130074	AT5G10770
c48768_g2_i6	3.8046	2.93717	1.12548e-06	0.000131217	#N/A
c35635_g1_i1	-4.05783	2.52251	1.12978e-06	0.000131535	AT1G24020
c44758_g1_i12	-4.37542	1.86646	1.14527e-06	0.000133153	AT1G70770
c38280_g1_i2	-5.14983	1.36665	1.15169e-06	0.000133713	AT5G35550
c48463_g2_i1	-3.59014	4.97554	1.15605e-06	0.000134033	AT5G23960
c48037_g1_i3	-3.53019	6.40092	1.15951e-06	0.000134248	AT4G04610
c48542_g1_i1	-4.10433	2.41972	1.20913e-06	0.00013778	#N/A
c45434_g1_i1	-3.51453	6.78034	1.21737e-06	0.00013778	AT2G18950
c26286_g1_i1	8.51727	0.356225	1.21973e-06	0.00013778	#N/A
c48059_g1_i10	8.51727	0.356225	1.21973e-06	0.00013778	AT4G00290
c47551_g6_i1	8.51727	0.356225	1.21973e-06	0.00013778	AT5G33406
c36994_g1_i1	-8.50744	0.496248	1.21973e-06	0.00013778	AT5G07610
c49535_g4_i3	-8.50744	0.496248	1.21973e-06	0.00013778	AT4G29090
c50505_g2_i5	-8.50744	0.496248	1.21973e-06	0.00013778	#N/A
c35853_g1_i2	-8.50744	0.496248	1.21973e-06	0.00013778	AT3G03620
c48009_g1_i3	-8.47895	0.47059	1.21973e-06	0.00013778	AT3G08990
c24756_g2_i1	-8.47895	0.47059	1.21973e-06	0.00013778	#N/A
c50620_g6_i1	-8.47895	0.47059	1.21973e-06	0.00013778	#N/A
c45353_g2_i2	-8.47895	0.47059	1.21973e-06	0.00013778	#N/A
c46995_g1_i5	-8.47895	0.47059	1.21973e-06	0.00013778	#N/A
c48357_g2_i14	-8.47895	0.47059	1.21973e-06	0.00013778	AT1G76130
c51479_g1_i5	-8.47895	0.47059	1.21973e-06	0.00013778	AT1G09340
c40723_g1_i1	-8.47895	0.47059	1.21973e-06	0.00013778	#N/A
c46734_g2_i6	-8.47895	0.47059	1.21973e-06	0.00013778	#N/A
c50860_g1_i9	-4.36478	1.85676	1.22588e-06	0.000138287	AT1G48050
c51312_g1_i1	-3.7594	3.47262	1.23782e-06	0.000139446	#N/A
c48150_g1_i1	-5.53723	0.856807	1.24339e-06	0.000139885	#N/A
c42153_g2_i3	-3.87365	3.00754	1.25271e-06	0.000140744	#N/A
c48712_g1_i1	-3.94329	2.67028	1.27186e-06	0.000142703	AT3G24100
c40290_g1_i1	3.76278	2.96491	1.37642e-06	0.000154228	AT2G17880
c37172_g1_i1	4.39264	1.45999	1.37939e-06	0.000154353	#N/A
c48948_g1_i6	-5.1041	1.32484	1.39446e-06	0.000155831	AT4G05030
c48778_g1_i1	3.6153	3.97796	1.40158e-06	0.000156416	AT2G23200
c24735_g1_i2	5.87413	0.739769	1.42078e-06	0.000157333	AT1G78600
c45276_g1_i1	5.87413	0.739769	1.42078e-06	0.000157333	AT1G68810
c41379_g2_i1	-5.51525	0.836978	1.42078e-06	0.000157333	#N/A
c48334_g3_i2	-5.51525	0.836978	1.42078e-06	0.000157333	#N/A
c48731_g1_i4	3.56326	4.56177	1.44497e-06	0.000157333	AT3G17860
c29779_g1_i1	8.48085	0.321809	1.4456e-06	0.000157333	#N/A
c44860_g1_i6	-8.44988	0.444454	1.4456e-06	0.000157333	#N/A
c47068_g4_i1	-8.44988	0.444454	1.4456e-06	0.000157333	#N/A
c44756_g2_i1	-8.44988	0.444454	1.4456e-06	0.000157333	#N/A
c44493_g2_i1	-8.44988	0.444454	1.4456e-06	0.000157333	#N/A
c43397_g1_i10	-8.44988	0.444454	1.4456e-06	0.000157333	#N/A
c49774_g2_i5	-8.44988	0.444454	1.4456e-06	0.000157333	AT5G14090
c51185_g3_i2	-8.44988	0.444454	1.4456e-06	0.000157333	AT3G16830
c51908_g2_i6	-8.44988	0.444454	1.4456e-06	0.000157333	AT5G07920
c44070_g1_i3	-8.44988	0.444454	1.4456e-06	0.000157333	AT4G29090
c48225_g1_i1	-8.44988	0.444454	1.4456e-06	0.000157333	#N/A
c49274_g3_i1	-8.44988	0.444454	1.4456e-06	0.000157333	AT4G29090
c47205_g6_i1	-8.44988	0.444454	1.4456e-06	0.000157333	#N/A
c50775_g2_i2	-8.44988	0.444454	1.4456e-06	0.000157333	#N/A
c38871_g3_i2	-4.21981	1.97096	1.4483e-06	0.000157421	#N/A
c41783_g1_i1	-4.50927	1.68955	1.45549e-06	0.000157997	AT5G17760
c40253_g1_i1	3.46917	7.78188	1.46967e-06	0.000159329	AT2G40300
c44778_g1_i2	4.12355	2.02966	1.47892e-06	0.000160124	#N/A
c49402_g1_i2	4.22629	1.77252	1.50755e-06	0.000163013	AT3G51850
c47742_g2_i3	-4.19993	1.95287	1.54352e-06	0.000166686	AT1G17840
c41452_g1_i2	3.87556	2.52267	1.5473e-06	0.000166879	AT1G66070
c5733_g1_i2	5.84617	0.713274	1.62639e-06	0.000174956	AT5G35450
c43363_g1_i2	5.84617	0.713274	1.62639e-06	0.000174956	AT1G54070
c51633_g1_i5	-4.18988	1.94374	1.64567e-06	0.000176802	#N/A
c47575_g1_i7	4.64267	0.997098	1.71579e-06	0.000180659	AT5G50740
c59713_g1_i1	8.44348	0.286581	1.71836e-06	0.000180659	#N/A
c20433_g1_i1	8.44348	0.286581	1.71836e-06	0.000180659	AT4G26590
c35998_g1_i1	8.44348	0.286581	1.71836e-06	0.000180659	#N/A
c18481_g1_i1	8.44348	0.286581	1.71836e-06	0.000180659	#N/A
c43662_g1_i8	8.44348	0.286581	1.71836e-06	0.000180659	#N/A
c37260_g1_i1	-8.42022	0.417821	1.71836e-06	0.000180659	#N/A
c41439_g4_i5	-8.42022	0.417821	1.71836e-06	0.000180659	#N/A
c44568_g1_i2	-8.42022	0.417821	1.71836e-06	0.000180659	#N/A
c46933_g1_i1	-8.42022	0.417821	1.71836e-06	0.000180659	#N/A
c78852_g1_i1	-8.42022	0.417821	1.71836e-06	0.000180659	#N/A
c39859_g1_i1	-8.42022	0.417821	1.71836e-06	0.000180659	#N/A
c11492_g1_i1	-8.42022	0.417821	1.71836e-06	0.000180659	AT4G12550
c48119_g1_i4	-8.42022	0.417821	1.71836e-06	0.000180659	AT1G09790
c49984_g1_i7	-8.42022	0.417821	1.71836e-06	0.000180659	#N/A
c19415_g1_i1	-8.42022	0.417821	1.71836e-06	0.000180659	#N/A
c10371_g1_i1	-8.42022	0.417821	1.71836e-06	0.000180659	#N/A
c48225_g2_i6	-3.88795	2.61979	1.75311e-06	0.000184078	AT5G17610
c42656_g1_i5	-4.17977	1.93455	1.75529e-06	0.000184078	AT2G31900
c46745_g1_i1	3.43135	8.33277	1.77383e-06	0.000185789	AT5G07990
c50438_g3_i1	-4.03076	2.35251	1.85648e-06	0.000194203	#N/A
c42421_g1_i2	-4.29927	1.79712	1.86198e-06	0.000194383	AT4G29090
c45803_g3_i2	-5.47027	0.796461	1.86519e-06	0.000194383	AT4G35160
c48763_g2_i2	-5.47027	0.796461	1.86519e-06	0.000194383	#N/A
c25776_g1_i1	-3.96122	2.43429	1.93351e-06	0.000201251	AT3G17220
c44059_g1_i1	3.86464	2.30891	1.9493e-06	0.000202642	#N/A
c51492_g1_i2	-8.38994	0.390672	2.04881e-06	0.000211407	AT5G27320
c48884_g3_i1	-8.38994	0.390672	2.04881e-06	0.000211407	AT3G14470
c46444_g1_i3	-8.38994	0.390672	2.04881e-06	0.000211407	#N/A
c50837_g2_i1	-8.38994	0.390672	2.04881e-06	0.000211407	#N/A
c35310_g3_i4	-8.38994	0.390672	2.04881e-06	0.000211407	#N/A
c40190_g1_i1	-8.38994	0.390672	2.04881e-06	0.000211407	#N/A
c19225_g1_i1	-5.04077	1.26711	2.06744e-06	0.000213067	AT3G14470
c49402_g1_i4	-4.04965	2.02576	2.11583e-06	0.000217784	AT2G01870
c45653_g1_i1	-4.67738	1.46216	2.12999e-06	0.000218972	#N/A
c37914_g1_i1	-5.44723	0.775757	2.14312e-06	0.000219781	#N/A
c35290_g1_i3	-5.44723	0.775757	2.14312e-06	0.000219781	#N/A
c34758_g1_i2	-4.26536	1.76633	2.14878e-06	0.000219998	AT4G37810
c51561_g1_i6	-4.43536	1.62231	2.15052e-06	0.000219998	AT4G27190
c50976_g3_i1	3.4432	5.43124	2.15469e-06	0.000220155	AT2G47140
c46975_g1_i1	3.39763	7.84988	2.23863e-06	0.000228452	AT5G37370
c41583_g1_i1	3.77249	2.687	2.26005e-06	0.000230357	AT1G25330
c40967_g1_i1	-5.02449	1.2523	2.28694e-06	0.00023253	#N/A
c45901_g1_i3	-5.02449	1.2523	2.28694e-06	0.00023253	#N/A
c51114_g2_i2	-4.25387	1.75592	2.31011e-06	0.0002346	AT4G03500
c50002_g2_i1	3.45029	4.80947	2.36787e-06	0.000240174	AT1G12240
c35167_g1_i1	-3.79216	2.64378	2.39237e-06	0.000242364	AT3G48320
c37279_g1_i1	-3.62662	3.40896	2.41413e-06	0.000244272	AT1G76080
c41879_g2_i2	8.40512	0.250502	2.45054e-06	0.000244693	#N/A
c29668_g2_i1	8.40512	0.250502	2.45054e-06	0.000244693	#N/A
c34994_g1_i2	8.40512	0.250502	2.45054e-06	0.000244693	#N/A
c46734_g2_i2	-8.35901	0.362986	2.45054e-06	0.000244693	#N/A
c40256_g1_i1	-8.35901	0.362986	2.45054e-06	0.000244693	#N/A
c37787_g1_i1	-8.35901	0.362986	2.45054e-06	0.000244693	#N/A
c16359_g1_i1	-8.35901	0.362986	2.45054e-06	0.000244693	#N/A
c29114_g2_i1	-8.35901	0.362986	2.45054e-06	0.000244693	AT3G14460
c41044_g2_i3	-8.35901	0.362986	2.45054e-06	0.000244693	#N/A
c48453_g3_i8	-8.35901	0.362986	2.45054e-06	0.000244693	AT5G24300
c41123_g1_i2	-8.35901	0.362986	2.45054e-06	0.000244693	AT3G14470
c45456_g1_i1	-5.42383	0.754742	2.46727e-06	0.000245776	#N/A
c36388_g1_i1	-5.42383	0.754742	2.46727e-06	0.000245776	#N/A
c48586_g3_i2	4.14065	1.69244	2.48486e-06	0.000247233	#N/A
c43395_g1_i5	-3.81729	2.55554	2.54722e-06	0.000253136	#N/A
c43779_g2_i3	-3.77973	2.6325	2.59209e-06	0.000257289	AT1G67510
c51561_g1_i9	-4.10691	1.8685	2.60764e-06	0.000258525	AT4G27190
c42224_g4_i3	3.37904	6.7615	2.66839e-06	0.000263874	AT1G47990
c52100_g1_i3	-3.71355	2.9463	2.66942e-06	0.000263874	ATMG00860
c50158_g2_i2	-4.23063	1.73486	2.67424e-06	0.000263874	AT1G60990
c47592_g2_i2	-4.23063	1.73486	2.67424e-06	0.000263874	AT5G53130
c45147_g1_i1	-3.55088	3.7325	2.68508e-06	0.000264319	AT5G11090
c44712_g1_i2	3.53342	3.71469	2.68508e-06	0.000264319	AT2G34650
c47383_g8_i1	3.46444	4.24586	2.71952e-06	0.000267394	AT2G07687
c50937_g3_i3	4.57005	0.929468	2.73851e-06	0.000268944	AT3G18670
c44123_g1_i1	-4.61975	1.40983	2.79009e-06	0.000273366	#N/A
c33782_g2_i1	4.26728	1.34287	2.79009e-06	0.000273366	AT5G15210
c44281_g1_i1	-4.99138	1.22221	2.80694e-06	0.000274695	#N/A
c42651_g2_i4	3.56402	3.3184	2.83651e-06	0.000276586	AT5G10770
c49657_g2_i10	5.7286	0.602301	2.84614e-06	0.000276586	#N/A
c47001_g1_i2	5.7286	0.602301	2.84614e-06	0.000276586	AT2G33500
c24590_g1_i2	-5.40004	0.733409	2.84614e-06	0.000276586	#N/A
c41274_g1_i1	-5.40004	0.733409	2.84614e-06	0.000276586	AT3G27810
c43985_g1_i1	-5.40004	0.733409	2.84614e-06	0.000276586	#N/A
c29705_g1_i1	3.39389	5.26597	2.86477e-06	0.000278073	AT2G38470
c51267_g1_i4	-3.56037	3.65261	2.87601e-06	0.000278839	AT3G17340
c48059_g1_i7	8.36571	0.213529	2.94065e-06	0.000280544	AT4G00290
c58714_g1_i1	8.36571	0.213529	2.94065e-06	0.000280544	#N/A
c30985_g1_i1	8.36571	0.213529	2.94065e-06	0.000280544	AT1G67830
c36147_g1_i2	-8.32739	0.334742	2.94065e-06	0.000280544	AT1G80110
c40715_g3_i3	-8.32739	0.334742	2.94065e-06	0.000280544	#N/A
c31058_g1_i1	-8.32739	0.334742	2.94065e-06	0.000280544	#N/A
c49308_g1_i2	-8.32739	0.334742	2.94065e-06	0.000280544	AT1G08845
c49769_g2_i3	-8.32739	0.334742	2.94065e-06	0.000280544	AT5G24300
c49657_g2_i9	-8.32739	0.334742	2.94065e-06	0.000280544	#N/A
c35064_g3_i1	-8.32739	0.334742	2.94065e-06	0.000280544	AT3G22060
c50654_g1_i3	-8.32739	0.334742	2.94065e-06	0.000280544	#N/A
c39487_g1_i1	-8.32739	0.334742	2.94065e-06	0.000280544	#N/A
c51846_g2_i1	-8.32739	0.334742	2.94065e-06	0.000280544	AT5G51690
c40358_g1_i1	-8.32739	0.334742	2.94065e-06	0.000280544	#N/A
c46975_g1_i5	3.34246	8.66024	2.96557e-06	0.000282599	AT2G07706
c43653_g4_i1	-4.37073	1.56373	2.972e-06	0.000282889	AT5G35830
c47897_g1_i1	-4.60497	1.39644	3.05776e-06	0.00029039	AT2G20142
c36682_g1_i1	4.24845	1.32535	3.05776e-06	0.00029039	AT3G52460
c48170_g5_i2	4.09585	1.6507	3.10242e-06	0.000294297	AT1G72570
c42804_g2_i1	3.60115	3.05477	3.2701e-06	0.00030985	AT4G22110
c37627_g1_i1	5.69765	0.573213	3.28997e-06	0.000310324	#N/A
c42490_g1_i1	-5.37585	0.711746	3.28997e-06	0.000310324	#N/A
c22841_g1_i2	-5.37585	0.711746	3.28997e-06	0.000310324	#N/A
c50509_g1_i12	-5.37585	0.711746	3.28997e-06	0.000310324	AT5G03420
c51355_g1_i1	-3.69843	2.66184	3.32303e-06	0.000313088	AT4G02110
c35706_g2_i1	3.42852	4.25662	3.40594e-06	0.000320538	AT3G02230
c38833_g1_i1	3.42595	4.25428	3.4506e-06	0.000324376	AT4G32110
c40907_g1_i1	3.38379	4.77811	3.50056e-06	0.000326962	AT4G01410
c51344_g1_i1	-3.87875	2.05333	3.52142e-06	0.000326962	#N/A
c27819_g1_i1	8.32519	0.175618	3.54078e-06	0.000326962	AT4G29090
c40220_g1_i1	-8.29507	0.305916	3.54078e-06	0.000326962	AT1G56300
c46365_g6_i2	-8.29507	0.305916	3.54078e-06	0.000326962	AT1G29730
c36147_g1_i4	-8.29507	0.305916	3.54078e-06	0.000326962	AT2G02240
c49984_g1_i6	-8.29507	0.305916	3.54078e-06	0.000326962	AT5G22690
c51896_g1_i1	-8.29507	0.305916	3.54078e-06	0.000326962	AT2G34930
c45928_g1_i1	-8.29507	0.305916	3.54078e-06	0.000326962	#N/A
c37514_g1_i1	-8.29507	0.305916	3.54078e-06	0.000326962	#N/A
c41429_g1_i3	-8.29507	0.305916	3.54078e-06	0.000326962	AT2G02360
c31880_g1_i1	-8.29507	0.305916	3.54078e-06	0.000326962	ATMG00310
c49984_g1_i2	-8.29507	0.305916	3.54078e-06	0.000326962	#N/A
c50356_g3_i1	-8.29507	0.305916	3.54078e-06	0.000326962	#N/A
c43203_g4_i3	-8.29507	0.305916	3.54078e-06	0.000326962	AT5G66850
c36786_g1_i4	-8.29507	0.305916	3.54078e-06	0.000326962	AT1G45616
c48731_g1_i1	3.41732	4.20276	3.54932e-06	0.000327389	AT3G17860
c48378_g1_i7	-4.57496	1.36928	3.68192e-06	0.000338871	AT3G18670
c38707_g1_i3	4.22936	1.30763	3.68192e-06	0.000338871	AT5G06839
c48327_g2_i2	3.67993	2.60141	3.74132e-06	0.00034358	AT1G03090
c46862_g1_i1	3.60252	2.60734	3.74132e-06	0.00034358	AT1G60060
c42910_g1_i1	3.31071	7.3499	3.75025e-06	0.000344022	AT3G63010
c51776_g2_i6	-5.32621	0.667393	3.81109e-06	0.000349219	#N/A
c35283_g2_i1	4.33534	1.10024	3.84753e-06	0.000352172	AT1G03130
c50438_g3_i3	-3.6165	2.93829	4.07496e-06	0.00037258	#N/A
c48037_g1_i2	-3.31016	6.42187	4.09931e-06	0.000374397	AT4G04610
c50691_g2_i1	-4.31686	1.51507	4.15142e-06	0.000378328	#N/A
c47897_g1_i2	-4.31686	1.51507	4.15142e-06	0.000378328	AT5G41750
c41955_g1_i1	3.74853	2.08794	4.19579e-06	0.000381954	AT2G37740
c50709_g4_i6	-4.1462	1.65861	4.2035e-06	0.000382239	AT4G31980
c41960_g2_i1	3.93771	1.85646	4.22433e-06	0.000383252	#N/A
c51942_g2_i5	-3.9303	1.91798	4.22433e-06	0.000383252	AT4G12010
c47684_g1_i2	3.32149	5.64576	4.23059e-06	0.000383252	AT1G31130
c48715_g1_i5	8.2835	0.13672	4.27844e-06	0.000383252	AT5G64050
c51723_g1_i5	-8.26201	0.276483	4.27844e-06	0.000383252	AT4G30110
c35982_g2_i2	-8.26201	0.276483	4.27844e-06	0.000383252	#N/A
c39924_g1_i4	-8.26201	0.276483	4.27844e-06	0.000383252	#N/A
c12627_g1_i1	-8.26201	0.276483	4.27844e-06	0.000383252	AT1G76140
c50573_g7_i18	-8.26201	0.276483	4.27844e-06	0.000383252	AT5G66850
c33504_g1_i1	-8.26201	0.276483	4.27844e-06	0.000383252	#N/A
c45573_g1_i1	-8.26201	0.276483	4.27844e-06	0.000383252	AT2G02800
c49253_g1_i2	-8.26201	0.276483	4.27844e-06	0.000383252	#N/A
c50772_g1_i2	-8.26201	0.276483	4.27844e-06	0.000383252	#N/A
c44477_g4_i5	-4.90511	1.14405	4.2835e-06	0.000383252	#N/A
c38721_g1_i4	4.31301	1.07956	4.2835e-06	0.000383252	AT4G01970
c19661_g1_i1	3.27779	8.5496	4.31453e-06	0.000385615	AT5G59310
c46655_g2_i2	-5.30074	0.644679	4.42441e-06	0.000394169	AT5G23960
c53787_g1_i1	-5.30074	0.644679	4.42441e-06	0.000394169	AT2G34930
c38644_g1_i2	-5.30074	0.644679	4.42441e-06	0.000394169	#N/A
c48768_g2_i3	3.48388	3.24489	4.46816e-06	0.000397642	#N/A
c39866_g1_i1	-3.91989	1.90862	4.5092e-06	0.000400867	#N/A
c44156_g2_i3	-3.29625	6.0479	4.55145e-06	0.000404193	#N/A
c47926_g2_i1	-3.30352	5.89982	4.57871e-06	0.000406181	AT3G56200
c45421_g1_i2	3.27418	7.42699	4.59181e-06	0.000406911	AT1G01060
c36719_g1_i1	3.66162	2.4166	4.68799e-06	0.000414994	AT3G03170
c35706_g1_i1	3.2965	5.72664	4.72269e-06	0.000417623	AT5G15650
c44777_g1_i3	-4.88722	1.12789	4.77437e-06	0.000421747	AT5G32450
c48948_g1_i2	-3.49354	3.17107	4.80512e-06	0.000424014	AT4G05030
c41462_g2_i1	-3.89885	1.88971	4.81531e-06	0.000424464	AT4G02620
c49145_g4_i2	-3.996	1.76849	4.86846e-06	0.000428697	ATMG00860
c42339_g1_i1	-4.12113	1.63605	4.90998e-06	0.000431897	AT4G37850
c46566_g1_i2	4.08379	1.42479	4.92729e-06	0.000432963	AT1G22360
c44778_g1_i3	3.53588	2.88019	4.95926e-06	0.000435315	#N/A
c47448_g1_i2	3.5442	2.69682	5.00134e-06	0.000438547	AT5G10530
c48555_g5_i1	-3.82108	2.00148	5.05792e-06	0.000442885	AT5G13960
c45866_g1_i4	-3.79498	2.28362	5.07075e-06	0.000442885	AT1G61250
c42656_g1_i6	-3.88822	1.88016	5.1444e-06	0.000442885	AT2G31900
c47482_g3_i2	5.63367	0.513273	5.14799e-06	0.000442885	#N/A
c43620_g2_i1	-5.27481	0.621591	5.14799e-06	0.000442885	#N/A
c42769_g1_i1	-5.27481	0.621591	5.14799e-06	0.000442885	#N/A
c52016_g1_i3	-5.27481	0.621591	5.14799e-06	0.000442885	AT3G14460
c44131_g2_i1	3.26761	6.23673	5.16239e-06	0.000442885	AT2G07675
c45897_g1_i1	-3.25738	7.20552	5.18315e-06	0.000442885	AT3G22890
c49657_g4_i2	8.24057	0.0967843	5.18875e-06	0.000442885	#N/A
c58101_g1_i1	8.24057	0.0967843	5.18875e-06	0.000442885	AT2G17920
c6033_g1_i1	8.24057	0.0967843	5.18875e-06	0.000442885	#N/A
c39532_g1_i1	8.24057	0.0967843	5.18875e-06	0.000442885	AT3G47580
c19373_g2_i1	-8.22818	0.246418	5.18875e-06	0.000442885	#N/A
c48114_g5_i1	-8.22818	0.246418	5.18875e-06	0.000442885	AT4G23160
c21917_g1_i1	-8.22818	0.246418	5.18875e-06	0.000442885	#N/A
c49270_g3_i5	-8.22818	0.246418	5.18875e-06	0.000442885	#N/A
c42677_g4_i1	-8.22818	0.246418	5.18875e-06	0.000442885	#N/A
c49769_g2_i5	-8.22818	0.246418	5.18875e-06	0.000442885	AT5G24300
c41924_g1_i1	-8.22818	0.246418	5.18875e-06	0.000442885	AT2G37170
c50353_g1_i6	-8.19353	0.215693	5.18875e-06	0.000442885	AT4G31980
c46965_g1_i5	-8.19353	0.215693	5.18875e-06	0.000442885	AT2G14170
c49535_g4_i4	-8.19353	0.215693	5.18875e-06	0.000442885	AT2G02650
c42714_g2_i4	-8.19353	0.215693	5.18875e-06	0.000442885	#N/A
c32828_g1_i1	-8.19353	0.215693	5.18875e-06	0.000442885	#N/A
c46352_g1_i1	-8.19353	0.215693	5.18875e-06	0.000442885	#N/A
c51902_g3_i4	-3.47617	3.15542	5.22276e-06	0.000445333	#N/A
c52168_g1_i1	-3.98442	1.75809	5.23089e-06	0.000445571	ATMG00860
c44156_g2_i9	-3.29994	5.22205	5.23744e-06	0.000445673	#N/A
c47537_g1_i3	3.52916	2.74955	5.29483e-06	0.000449895	#N/A
c52012_g1_i1	3.45604	3.07825	5.29782e-06	0.000449895	AT2G41520
c42246_g2_i1	-4.86911	1.11153	5.32776e-06	0.000451977	#N/A
c50734_g1_i10	-3.78695	2.27637	5.33445e-06	0.000452085	AT4G10050
c31114_g1_i1	-3.44922	3.40818	5.34375e-06	0.000452414	#N/A
c19869_g1_i1	3.52911	2.683	5.39089e-06	0.000455839	#N/A
c43568_g1_i3	-4.49708	1.29899	5.39512e-06	0.000455839	AT2G45630
c51566_g6_i1	3.25042	7.07055	5.41879e-06	0.000457376	#N/A
c42491_g5_i1	-3.83719	2.17699	5.4519e-06	0.000459242	#N/A
c49702_g1_i4	3.67904	2.13747	5.4519e-06	0.000459242	AT5G23520
c46975_g1_i2	3.23345	8.61517	5.56014e-06	0.000467887	AT5G37370
c50383_g3_i1	3.69063	2.0347	5.58124e-06	0.00046919	AT1G68570
c262_g1_i1	-3.80134	1.98376	5.7235e-06	0.000480665	AT1G01470
c35732_g1_i1	3.25894	5.8091	5.74897e-06	0.000482318	AT4G02380
c49919_g5_i1	-4.48098	1.2845	5.9495e-06	0.000497143	#N/A
c50419_g1_i4	-4.48098	1.2845	5.9495e-06	0.000497143	#N/A
c47881_g2_i2	4.12998	1.21564	5.9495e-06	0.000497143	AT2G13680
c46108_g1_i2	4.12998	1.21564	5.9495e-06	0.000497143	AT5G45250
c45111_g1_i12	5.60059	0.482374	6.00382e-06	0.000499682	AT3G62450
c39565_g1_i4	5.60059	0.482374	6.00382e-06	0.000499682	#N/A
c38630_g2_i1	-5.24841	0.598118	6.00382e-06	0.000499682	AT3G14470
c36913_g3_i1	-5.24841	0.598118	6.00382e-06	0.000499682	#N/A
c48884_g1_i2	-3.46173	3.25971	6.17057e-06	0.000513048	AT3G14460
c49012_g1_i5	-4.08271	1.60152	6.22673e-06	0.000514441	#N/A
c46273_g2_i3	-4.06967	1.58982	6.22673e-06	0.000514441	AT3G54070
c37413_g1_i1	-3.28721	4.85809	6.24557e-06	0.000514441	AT5G15350
c38468_g3_i1	8.19633	0.0557535	6.31674e-06	0.000514441	#N/A
c47627_g4_i2	8.19633	0.0557535	6.31674e-06	0.000514441	#N/A
c42832_g1_i1	8.19633	0.0557535	6.31674e-06	0.000514441	AT5G22380
c32775_g1_i1	8.19633	0.0557535	6.31674e-06	0.000514441	AT5G23530
c78624_g1_i1	8.19633	0.0557535	6.31674e-06	0.000514441	#N/A
c41981_g1_i2	8.19633	0.0557535	6.31674e-06	0.000514441	#N/A
c19330_g1_i1	8.19633	0.0557535	6.31674e-06	0.000514441	AT3G28345
c33770_g1_i2	-8.15803	0.184277	6.31674e-06	0.000514441	#N/A
c48622_g1_i5	-8.15803	0.184277	6.31674e-06	0.000514441	#N/A
c25703_g3_i1	-8.15803	0.184277	6.31674e-06	0.000514441	#N/A
c15606_g1_i1	-8.15803	0.184277	6.31674e-06	0.000514441	#N/A
c68132_g1_i1	-8.15803	0.184277	6.31674e-06	0.000514441	AT1G70890
c44568_g1_i1	-8.15803	0.184277	6.31674e-06	0.000514441	#N/A
c36994_g2_i1	-8.15803	0.184277	6.31674e-06	0.000514441	AT5G07610
c51019_g1_i1	-8.15803	0.184277	6.31674e-06	0.000514441	#N/A
c51183_g1_i3	-8.15803	0.184277	6.31674e-06	0.000514441	AT1G64260
c31160_g1_i1	-8.15803	0.184277	6.31674e-06	0.000514441	#N/A
c52065_g1_i2	-8.15803	0.184277	6.31674e-06	0.000514441	#N/A
c44296_g1_i1	-4.23209	1.43878	6.40675e-06	0.000521263	#N/A
c49349_g1_i8	-3.50827	2.91636	6.54134e-06	0.000531696	AT4G08850
c43104_g2_i9	4.41282	0.784184	6.56495e-06	0.000532752	AT2G44480
c42135_g1_i14	-4.46471	1.26987	6.5671e-06	0.000532752	#N/A
c46416_g1_i1	3.30711	4.03445	6.57809e-06	0.000533126	AT5G51190
c49215_g3_i2	3.34524	3.7009	6.63397e-06	0.000537133	ATCG01010
c49929_g1_i12	-4.83218	1.07825	6.65856e-06	0.00053756	AT3G01330
c29424_g1_i2	-4.81335	1.06131	6.65856e-06	0.00053756	#N/A
c50034_g1_i1	-4.81335	1.06131	6.65856e-06	0.00053756	AT1G54520
c45901_g1_i4	-4.05651	1.57802	6.74835e-06	0.000543757	#N/A
c33020_g1_i1	3.95243	1.51785	6.74835e-06	0.000543757	AT5G01075
c40519_g2_i1	-3.33706	4.04098	6.77953e-06	0.000545742	AT2G23170
c51600_g2_i1	3.40736	3.08248	6.93012e-06	0.000557327	AT5G07580
c50281_g1_i9	-3.26097	4.96174	6.94465e-06	0.000557958	AT4G39660
c44596_g4_i1	-3.93717	1.71571	7.00755e-06	0.000559598	#N/A
c48198_g1_i3	5.56673	0.45082	7.01868e-06	0.000559598	#N/A
c45436_g3_i1	-5.22151	0.574244	7.01868e-06	0.000559598	#N/A
c48607_g3_i1	-5.22151	0.574244	7.01868e-06	0.000559598	#N/A
c47320_g1_i3	-5.22151	0.574244	7.01868e-06	0.000559598	#N/A
c49178_g1_i2	-5.22151	0.574244	7.01868e-06	0.000559598	AT4G16740
c32490_g1_i1	-5.22151	0.574244	7.01868e-06	0.000559598	AT5G05880
c50509_g1_i6	-5.22151	0.574244	7.01868e-06	0.000559598	AT2G36885
c49552_g1_i5	-3.78445	2.12951	7.17236e-06	0.000571305	#N/A
c49038_g1_i1	-3.83383	1.83142	7.20711e-06	0.000573525	#N/A
c42656_g1_i4	-3.75076	1.93849	7.36277e-06	0.000584798	AT2G31900
c42755_g2_i1	3.66541	1.88858	7.36277e-06	0.000584798	AT2G03550
c39929_g1_i1	3.992	1.34009	7.66182e-06	0.000599517	AT5G56550
c39781_g1_i1	8.15068	0.0135668	7.72046e-06	0.000599517	AT3G59010
c6181_g1_i1	8.15068	0.0135668	7.72046e-06	0.000599517	#N/A
c40376_g1_i1	8.15068	0.0135668	7.72046e-06	0.000599517	AT5G65730
c13301_g1_i1	8.15068	0.0135668	7.72046e-06	0.000599517	#N/A
c70949_g1_i1	8.15068	0.0135668	7.72046e-06	0.000599517	#N/A
c47051_g2_i1	8.15068	0.0135668	7.72046e-06	0.000599517	#N/A
c47992_g2_i2	8.15068	0.0135668	7.72046e-06	0.000599517	#N/A
c12381_g1_i1	8.15068	0.0135668	7.72046e-06	0.000599517	ATMG00860
c45314_g2_i2	-8.12163	0.152138	7.72046e-06	0.000599517	AT4G23160
c52227_g1_i1	-8.12163	0.152138	7.72046e-06	0.000599517	AT4G08150
c36221_g1_i1	-8.12163	0.152138	7.72046e-06	0.000599517	#N/A
c49031_g1_i3	-8.12163	0.152138	7.72046e-06	0.000599517	#N/A
c36020_g1_i1	-8.12163	0.152138	7.72046e-06	0.000599517	#N/A
c68077_g1_i1	-8.12163	0.152138	7.72046e-06	0.000599517	#N/A
c47956_g1_i2	-8.12163	0.152138	7.72046e-06	0.000599517	#N/A
c32304_g1_i1	-8.12163	0.152138	7.72046e-06	0.000599517	#N/A
c26708_g1_i3	-8.12163	0.152138	7.72046e-06	0.000599517	AT4G23160
c69_g1_i1	-8.12163	0.152138	7.72046e-06	0.000599517	AT5G25950
c48503_g1_i5	-8.12163	0.152138	7.72046e-06	0.000599517	AT1G01920
c30543_g1_i1	-8.12163	0.152138	7.72046e-06	0.000599517	AT3G29750
c36843_g1_i1	-8.12163	0.152138	7.72046e-06	0.000599517	AT1G21280
c49514_g2_i4	-8.12163	0.152138	7.72046e-06	0.000599517	AT5G17680
c36786_g1_i7	-8.12163	0.152138	7.72046e-06	0.000599517	#N/A
c40032_g1_i2	-4.43159	1.24013	8.02481e-06	0.000622571	#N/A
c46429_g1_i1	3.1703	7.98575	8.0371e-06	0.000622946	AT1G33400
c51337_g1_i2	3.46387	2.55377	8.21598e-06	0.00063459	AT1G64940
c44115_g1_i3	5.53205	0.418583	8.22534e-06	0.00063459	AT5G63020
c17967_g1_i1	-5.1941	0.549957	8.22534e-06	0.00063459	#N/A
c47745_g1_i8	-5.1941	0.549957	8.22534e-06	0.00063459	#N/A
c47184_g1_i2	-5.1941	0.549957	8.22534e-06	0.00063459	#N/A
c40777_g1_i1	-4.77495	1.0268	8.36369e-06	0.000644617	#N/A
c48599_g1_i1	-3.73003	1.91997	8.37075e-06	0.000644617	#N/A
c51716_g3_i2	-3.23358	4.89069	8.51668e-06	0.000654736	AT3G48270
c49215_g4_i2	3.37349	2.90073	8.51784e-06	0.000654736	ATMG00090
c35026_g1_i1	4.9094	0.709558	8.55173e-06	0.000656737	AT1G29290
c47787_g1_i1	3.32646	3.52575	8.73698e-06	0.000670347	AT1G74780
c51312_g2_i4	-4.41475	1.22502	8.88422e-06	0.000679769	AT1G69870
c49908_g1_i10	-4.3977	1.20976	8.88422e-06	0.000679769	AT2G36250
c37052_g1_i1	4.06689	1.15756	8.88422e-06	0.000679769	AT1G13700
c44735_g1_i3	-3.52246	2.50363	8.93981e-06	0.000683396	AT4G31010
c44758_g1_i7	-3.33164	3.39993	9.02016e-06	0.000688907	AT1G70770
c46975_g1_i6	3.14631	8.67692	9.12144e-06	0.000696006	AT5G37370
c50158_g2_i1	-4.17268	1.38553	9.1922e-06	0.000700765	AT1G60990
c42992_g1_i2	3.14849	7.66715	9.36079e-06	0.000705578	AT1G05010
c52168_g1_i2	-4.00264	1.52982	9.37092e-06	0.000705578	ATMG00860
c8874_g1_i1	-4.75536	1.00923	9.39195e-06	0.000705578	AT2G31430
c49370_g1_i5	-4.75536	1.00923	9.39195e-06	0.000705578	#N/A
c50459_g1_i3	-3.87585	1.66089	9.46935e-06	0.000705578	#N/A
c43925_g1_i3	8.10355	-0.0298421	9.4751e-06	0.000705578	AT2G40030
c50420_g1_i1	8.10355	-0.0298421	9.4751e-06	0.000705578	AT5G41550
c46109_g2_i1	-8.0843	0.119243	9.4751e-06	0.000705578	#N/A
c26708_g1_i2	-8.0843	0.119243	9.4751e-06	0.000705578	AT4G23160
c42756_g1_i5	-8.0843	0.119243	9.4751e-06	0.000705578	#N/A
c48119_g1_i5	-8.0843	0.119243	9.4751e-06	0.000705578	AT3G29810
c41614_g1_i2	-8.0843	0.119243	9.4751e-06	0.000705578	AT5G10180
c37203_g1_i1	-8.0843	0.119243	9.4751e-06	0.000705578	#N/A
c33504_g1_i2	-8.0843	0.119243	9.4751e-06	0.000705578	#N/A
c51185_g3_i3	-8.0843	0.119243	9.4751e-06	0.000705578	AT3G16830
c42439_g1_i1	-8.0843	0.119243	9.4751e-06	0.000705578	#N/A
c50579_g1_i4	-8.0843	0.119243	9.4751e-06	0.000705578	#N/A
c51257_g1_i4	-8.0843	0.119243	9.4751e-06	0.000705578	#N/A
c10795_g1_i1	-8.0843	0.119243	9.4751e-06	0.000705578	#N/A
c49390_g2_i1	-8.0843	0.119243	9.4751e-06	0.000705578	#N/A
c49766_g2_i1	-8.0843	0.119243	9.4751e-06	0.000705578	AT3G14470
c17777_g1_i2	-8.0843	0.119243	9.4751e-06	0.000705578	#N/A
c73906_g1_i1	-8.0843	0.119243	9.4751e-06	0.000705578	AT3G28345
c35917_g3_i1	-8.0843	0.119243	9.4751e-06	0.000705578	#N/A
c10332_g1_i2	-8.0843	0.119243	9.4751e-06	0.000705578	#N/A
c44955_g1_i5	-8.0843	0.119243	9.4751e-06	0.000705578	#N/A
c44023_g1_i1	-3.36728	3.05776	9.54828e-06	0.000710394	AT5G38450
c44804_g1_i1	3.17315	5.55691	9.61912e-06	0.000711394	AT1G10630
c38278_g1_i1	5.49652	0.385635	9.66399e-06	0.000711394	AT3G61250
c50609_g1_i3	5.49652	0.385635	9.66399e-06	0.000711394	AT4G35790
c34403_g1_i1	5.49652	0.385635	9.66399e-06	0.000711394	#N/A
c44086_g2_i13	-5.16617	0.525242	9.66399e-06	0.000711394	AT2G14520
c50133_g1_i7	-5.16617	0.525242	9.66399e-06	0.000711394	AT1G54730
c49178_g1_i1	-5.16617	0.525242	9.66399e-06	0.000711394	AT4G16740
c47942_g1_i3	-5.16617	0.525242	9.66399e-06	0.000711394	#N/A
c45666_g1_i3	-5.16617	0.525242	9.66399e-06	0.000711394	#N/A
c47592_g2_i4	-5.16617	0.525242	9.66399e-06	0.000711394	AT5G53130
c45437_g2_i1	-5.13768	0.500082	9.66399e-06	0.000711394	AT4G10550
c46296_g1_i1	-5.13768	0.500082	9.66399e-06	0.000711394	#N/A
c34570_g1_i1	3.25928	3.91979	9.72006e-06	0.000714891	AT1G23390
c46674_g2_i1	4.32728	0.70584	9.78617e-06	0.000718487	AT5G24090
c42140_g1_i1	4.32728	0.70584	9.78617e-06	0.000718487	AT5G26340
c41406_g2_i1	-4.38045	1.19432	9.84581e-06	0.000722231	AT2G34930
c51569_g2_i2	3.34784	2.97983	9.89591e-06	0.000725269	AT1G65580
c43779_g2_i4	-3.50718	2.67551	9.95652e-06	0.00072907	AT1G67510
c45421_g1_i1	3.13645	7.22716	1.00986e-05	0.000738828	AT1G01060
c47474_g2_i4	-3.27064	3.67966	1.02868e-05	0.00075194	AT3G54070
c46178_g1_i9	-3.35307	3.04507	1.04389e-05	0.000762389	#N/A
c44973_g1_i1	-4.7355	0.99143	1.05608e-05	0.000768599	#N/A
c41806_g1_i3	-4.7355	0.99143	1.05608e-05	0.000768599	AT4G08630
c33474_g1_i1	4.1462	0.926087	1.05608e-05	0.000768599	AT5G23530
c47319_g2_i2	4.1462	0.926087	1.05608e-05	0.000768599	#N/A
c40990_g2_i3	3.33102	3.06019	1.06631e-05	0.000775371	AT2G39040
c51187_g2_i3	-3.52061	2.39935	1.0761e-05	0.000781805	#N/A
c42153_g2_i1	-3.26077	3.81274	1.07711e-05	0.00078186	#N/A
c46187_g1_i3	3.73405	1.81704	1.08733e-05	0.000788594	AT3G28050
c41317_g1_i2	-4.36299	1.17871	1.0923e-05	0.000791507	AT5G61430
c44146_g1_i5	3.86613	1.43851	1.10877e-05	0.000802744	AT1G11330
c49223_g1_i2	-3.65198	2.1552	1.11544e-05	0.00080618	#N/A
c47542_g3_i2	-3.65198	2.1552	1.11544e-05	0.00080618	#N/A
c47555_g1_i1	3.39246	2.62498	1.11769e-05	0.000807103	AT5G42860
c47202_g4_i3	3.13855	5.61236	1.12282e-05	0.000810107	AT5G23280
c48884_g1_i3	-3.51312	2.39267	1.12721e-05	0.000812572	AT3G14460
c38468_g2_i3	5.4601	0.351942	1.13841e-05	0.000816419	#N/A
c50912_g1_i2	-5.10861	0.474463	1.13841e-05	0.000816419	#N/A
c49598_g1_i3	-5.10861	0.474463	1.13841e-05	0.000816419	#N/A
c34629_g1_i1	-5.10861	0.474463	1.13841e-05	0.000816419	#N/A
c26136_g1_i1	-5.10861	0.474463	1.13841e-05	0.000816419	AT1G08170
c37771_g1_i1	-5.10861	0.474463	1.13841e-05	0.000816419	#N/A
c47847_g1_i1	-3.33872	3.03227	1.14216e-05	0.000818407	AT5G09995
c43951_g10_i8	-3.17753	4.75959	1.16213e-05	0.000824088	AT5G02400
c12660_g1_i1	-8.04597	0.0855534	1.16786e-05	0.000824088	AT4G15755
c50691_g3_i13	-8.04597	0.0855534	1.16786e-05	0.000824088	AT5G44750
c29928_g1_i1	-8.04597	0.0855534	1.16786e-05	0.000824088	#N/A
c45833_g1_i1	-8.04597	0.0855534	1.16786e-05	0.000824088	#N/A
c34776_g1_i1	-8.04597	0.0855534	1.16786e-05	0.000824088	#N/A
c41151_g3_i14	-8.04597	0.0855534	1.16786e-05	0.000824088	#N/A
c79360_g1_i1	-8.04597	0.0855534	1.16786e-05	0.000824088	#N/A
c46965_g1_i2	-8.04597	0.0855534	1.16786e-05	0.000824088	AT2G14170
c49274_g3_i3	-8.04597	0.0855534	1.16786e-05	0.000824088	AT4G29090
c34001_g1_i2	-8.04597	0.0855534	1.16786e-05	0.000824088	#N/A
c52065_g2_i6	-8.04597	0.0855534	1.16786e-05	0.000824088	#N/A
c35723_g1_i3	-8.04597	0.0855534	1.16786e-05	0.000824088	#N/A
c22260_g2_i1	-8.04597	0.0855534	1.16786e-05	0.000824088	AT5G17430
c39831_g1_i2	-8.04597	0.0855534	1.16786e-05	0.000824088	#N/A
c41151_g3_i5	-8.04597	0.0855534	1.16786e-05	0.000824088	#N/A
c51943_g2_i1	-8.04597	0.0855534	1.16786e-05	0.000824088	AT5G10530
c44697_g4_i1	-8.04597	0.0855534	1.16786e-05	0.000824088	#N/A
c35440_g1_i1	3.49089	2.34667	1.181e-05	0.000832652	AT5G67060
c40723_g2_i8	-4.71536	0.973405	1.18914e-05	0.000836982	#N/A
c47098_g1_i1	-4.71536	0.973405	1.18914e-05	0.000836982	#N/A
c51902_g3_i3	-3.34368	2.97434	1.19163e-05	0.000838027	#N/A
c22859_g2_i1	-3.28445	3.49235	1.20693e-05	0.000848069	#N/A
c50254_g1_i1	3.39743	2.42026	1.21613e-05	0.000853814	AT1G61560
c47787_g1_i2	3.50728	2.18358	1.22171e-05	0.000857018	AT1G74780
c46172_g4_i2	3.26527	3.47037	1.23366e-05	0.00086467	ATMG01190
c48945_g1_i2	3.14391	4.8502	1.24045e-05	0.000868698	AT1G13740
c46541_g5_i2	3.12713	5.2734	1.26015e-05	0.000881759	AT1G80360
c45866_g1_i3	-3.68244	2.03812	1.2705e-05	0.000887508	AT1G61250
c32859_g2_i1	-3.68244	2.03812	1.2705e-05	0.000887508	#N/A
c46953_g2_i1	-3.8118	1.60386	1.2914e-05	0.000901357	AT5G57655
c73521_g1_i1	3.47154	2.32906	1.29723e-05	0.000904668	AT3G07570
c44156_g2_i6	-3.1344	5.16175	1.30936e-05	0.000912366	#N/A
c45185_g2_i1	-3.93235	1.46718	1.3156e-05	0.000914626	ATMG00860
c46990_g1_i4	-3.61616	2.12322	1.31589e-05	0.000914626	AT5G64020
c19682_g1_i1	-3.61616	2.12322	1.31589e-05	0.000914626	AT5G36110
c51964_g1_i3	-3.64396	1.84338	1.32897e-05	0.000922951	AT4G29090
c46380_g1_i3	3.89397	1.25021	1.33653e-05	0.000925393	AT5G53950
c42545_g1_i1	-4.69494	0.955146	1.34086e-05	0.000925393	#N/A
c45501_g1_i1	4.09477	0.879152	1.34086e-05	0.000925393	#N/A
c34678_g1_i1	5.42273	0.317472	1.34468e-05	0.000925393	#N/A
c51423_g1_i1	-5.07895	0.448366	1.34468e-05	0.000925393	#N/A
c50214_g1_i8	-5.07895	0.448366	1.34468e-05	0.000925393	AT4G10540
c46062_g1_i2	-5.07895	0.448366	1.34468e-05	0.000925393	#N/A
c21342_g1_i1	-5.07895	0.448366	1.34468e-05	0.000925393	#N/A
c45531_g1_i1	-5.07895	0.448366	1.34468e-05	0.000925393	#N/A
c35144_g1_i2	-5.07895	0.448366	1.34468e-05	0.000925393	#N/A
c46365_g6_i1	-5.07895	0.448366	1.34468e-05	0.000925393	AT1G29730
c48155_g3_i3	3.21423	3.45739	1.34728e-05	0.000926416	AT1G52980
c39402_g1_i1	3.97823	1.0764	1.34873e-05	0.000926651	AT5G53190
c48284_g2_i6	-3.32351	2.95638	1.35133e-05	0.000927669	AT2G18850
c46373_g1_i1	3.13672	4.83179	1.37509e-05	0.000943205	AT5G65110
c47281_g2_i2	-3.51033	2.27965	1.3931e-05	0.000954777	AT1G07400
c46414_g4_i2	3.23348	3.22591	1.42984e-05	0.000977339	AT5G24530
c60052_g1_i1	8.05482	-0.0745453	1.44592e-05	0.000977339	AT1G75460
c57605_g1_i1	8.05482	-0.0745453	1.44592e-05	0.000977339	AT1G30330
c33509_g1_i3	8.05482	-0.0745453	1.44592e-05	0.000977339	#N/A
c47209_g1_i8	8.05482	-0.0745453	1.44592e-05	0.000977339	#N/A
c47575_g1_i12	8.05482	-0.0745453	1.44592e-05	0.000977339	AT5G50740
c13358_g1_i1	-8.00659	0.0510311	1.44592e-05	0.000977339	#N/A
c47132_g2_i2	-8.00659	0.0510311	1.44592e-05	0.000977339	#N/A
c46385_g3_i1	-8.00659	0.0510311	1.44592e-05	0.000977339	#N/A
c45931_g3_i4	-8.00659	0.0510311	1.44592e-05	0.000977339	AT1G09430
c29411_g2_i2	-8.00659	0.0510311	1.44592e-05	0.000977339	AT1G20030
c50461_g1_i2	-8.00659	0.0510311	1.44592e-05	0.000977339	#N/A
c41151_g3_i11	-8.00659	0.0510311	1.44592e-05	0.000977339	#N/A
c37972_g1_i1	-8.00659	0.0510311	1.44592e-05	0.000977339	#N/A
c41778_g2_i3	-8.00659	0.0510311	1.44592e-05	0.000977339	#N/A
c43198_g2_i4	-8.00659	0.0510311	1.44592e-05	0.000977339	AT1G50380
c45573_g1_i6	-8.00659	0.0510311	1.44592e-05	0.000977339	AT2G02800
c47025_g1_i3	-3.70642	1.71792	1.46565e-05	0.000989071	AT3G14470
c51114_g2_i3	-3.69426	1.70714	1.46565e-05	0.000989071	AT4G03500
c46172_g1_i2	3.87353	1.23156	1.47086e-05	0.000991786	ATMG00160
c46471_g1_i1	-3.14139	4.49312	1.49494e-05	0.00100721	AT2G18410
c48142_g3_i1	-4.30932	1.13083	1.50121e-05	0.00101062	AT4G23160
c21969_g1_i1	3.16177	3.97132	1.50899e-05	0.00101504	#N/A
c51586_g3_i1	-4.67422	0.936647	1.5141e-05	0.00101765	#N/A
c38084_g3_i1	-3.65332	2.01215	1.51798e-05	0.00101944	AT2G43840
c47735_g3_i2	-3.90324	1.44132	1.5656e-05	0.00104973	#N/A
c45789_g1_i3	-3.90324	1.44132	1.5656e-05	0.00104973	#N/A
c46541_g5_i3	3.08039	5.51042	1.58011e-05	0.00105861	AT1G80360
c40376_g2_i1	3.45247	2.13381	1.59041e-05	0.0010645	AT5G65730
c47735_g4_i2	-5.04867	0.421773	1.59279e-05	0.0010645	#N/A
c44860_g1_i4	-5.04867	0.421773	1.59279e-05	0.0010645	#N/A
c49607_g9_i1	3.18603	3.4959	1.59401e-05	0.0010645	AT1G01490
c40185_g1_i1	3.72943	1.49975	1.64014e-05	0.00109443	AT5G11190
c49564_g1_i3	3.24712	3.07405	1.68609e-05	0.0011242	ATMG00580
c44717_g1_i2	-3.35664	2.70529	1.6931e-05	0.00112797	AT5G43860
c42872_g1_i2	-3.88847	1.42821	1.70981e-05	0.00113529	#N/A
c49929_g1_i11	-3.88847	1.42821	1.70981e-05	0.00113529	AT3G01330
c32133_g1_i1	4.20471	0.594522	1.70996e-05	0.00113529	AT5G35810
c50957_g2_i1	-4.6532	0.917902	1.71225e-05	0.00113529	AT4G23160
c44613_g1_i1	-4.6532	0.917902	1.71225e-05	0.00113529	#N/A
c47802_g3_i5	-4.6532	0.917902	1.71225e-05	0.00113529	#N/A
c46236_g2_i1	-3.29196	3.05036	1.72491e-05	0.00114278	#N/A
c42224_g4_i1	3.11697	4.26559	1.72745e-05	0.00114356	AT1G02400
c40924_g1_i1	3.30698	2.67202	1.75752e-05	0.00116254	AT1G71090
c50715_g1_i1	-3.51589	2.16483	1.77078e-05	0.00117038	#N/A
c37617_g1_i1	-3.75843	1.55653	1.77842e-05	0.00117114	#N/A
c46328_g2_i1	3.23336	3.10448	1.79376e-05	0.00117114	AT3G26320
c13287_g1_i1	8.00439	-0.120622	1.79859e-05	0.00117114	#N/A
c48924_g1_i3	8.00439	-0.120622	1.79859e-05	0.00117114	AT3G52570
c50480_g1_i11	-7.96611	0.0156333	1.79859e-05	0.00117114	#N/A
c44955_g1_i3	-7.96611	0.0156333	1.79859e-05	0.00117114	#N/A
c48973_g4_i2	-7.96611	0.0156333	1.79859e-05	0.00117114	#N/A
c37752_g2_i3	-7.96611	0.0156333	1.79859e-05	0.00117114	#N/A
c51185_g3_i1	-7.96611	0.0156333	1.79859e-05	0.00117114	AT3G16830
c45639_g7_i1	-7.96611	0.0156333	1.79859e-05	0.00117114	#N/A
c32149_g1_i1	-7.96611	0.0156333	1.79859e-05	0.00117114	#N/A
c48726_g4_i1	-7.96611	0.0156333	1.79859e-05	0.00117114	AT2G23010
c45069_g1_i2	-7.96611	0.0156333	1.79859e-05	0.00117114	#N/A
c50859_g1_i2	-7.96611	0.0156333	1.79859e-05	0.00117114	#N/A
c46315_g5_i3	-7.96611	0.0156333	1.79859e-05	0.00117114	#N/A
c51031_g2_i1	-7.96611	0.0156333	1.79859e-05	0.00117114	#N/A
c48412_g4_i3	-7.96611	0.0156333	1.79859e-05	0.00117114	AT4G19810
c50880_g2_i2	-7.96611	0.0156333	1.79859e-05	0.00117114	#N/A
c36626_g1_i3	-7.96611	0.0156333	1.79859e-05	0.00117114	#N/A
c50573_g7_i7	-3.42807	2.31704	1.81438e-05	0.00118051	AT5G66850
c46134_g5_i1	3.22591	3.13936	1.85121e-05	0.00120353	AT5G59520
c46365_g8_i1	-4.25357	1.08126	1.86624e-05	0.00121142	AT1G29740
c47474_g2_i1	-4.25357	1.08126	1.86624e-05	0.00121142	AT5G35830
c51161_g1_i1	-3.2495	2.95296	1.87124e-05	0.00121372	AT3G54070
c35890_g3_i2	-5.01773	0.394664	1.89214e-05	0.00122158	#N/A
c49718_g2_i8	-5.01773	0.394664	1.89214e-05	0.00122158	#N/A
c38810_g2_i1	-5.01773	0.394664	1.89214e-05	0.00122158	#N/A
c42839_g1_i2	-5.01773	0.394664	1.89214e-05	0.00122158	AT1G48050
c41189_g1_i2	-5.01773	0.394664	1.89214e-05	0.00122158	#N/A
c35341_g1_i2	-5.01773	0.394664	1.89214e-05	0.00122158	#N/A
c51097_g2_i1	3.40169	2.26571	1.9052e-05	0.00122906	#N/A
c48595_g2_i8	-3.24212	3.11854	1.95107e-05	0.00125768	#N/A
c43951_g10_i5	-3.08212	4.67453	1.96543e-05	0.00126596	AT5G02400
c45582_g1_i1	3.02309	6.57371	1.96961e-05	0.00126757	AT5G35735
c50748_g1_i1	-4.02931	1.25785	1.97128e-05	0.00126757	#N/A
c44494_g1_i7	3.41855	2.10311	1.97386e-05	0.00126757	#N/A
c42176_g1_i1	3.2791	2.70526	1.974e-05	0.00126757	AT3G63060
c33284_g1_i1	-3.44366	2.22046	1.98869e-05	0.00127602	AT5G64620
c46990_g1_i1	-3.5642	1.77279	2.00975e-05	0.00128854	AT5G64020
c34888_g1_i1	3.30255	2.33462	2.01136e-05	0.00128858	AT4G11650
c51620_g4_i1	3.75525	1.3373	2.04403e-05	0.00130851	ATMG01170
c46326_g1_i4	-3.53218	2.04854	2.07249e-05	0.00132571	AT2G35060
c44246_g1_i1	3.01945	6.05274	2.08104e-05	0.00133016	AT4G27410
c42602_g1_i1	-4.23449	1.06434	2.08449e-05	0.00133135	#N/A
c51553_g1_i1	3.01815	6.30168	2.08762e-05	0.00133232	AT4G21700
c43714_g1_i1	3.39333	2.17197	2.09458e-05	0.00133575	AT1G07150
c28951_g1_i2	3.46922	1.71041	2.15675e-05	0.00137434	#N/A
c49215_g4_i1	3.44663	1.81267	2.17496e-05	0.00137917	ATMG00090
c10669_g1_i1	-4.01246	1.24292	2.17754e-05	0.00137917	AT3G24068
c49647_g2_i2	-4.01246	1.24292	2.17754e-05	0.00137917	#N/A
c42703_g1_i1	-3.99542	1.22784	2.17754e-05	0.00137917	#N/A
c46541_g8_i1	-3.99542	1.22784	2.17754e-05	0.00137917	#N/A
c45305_g1_i2	-3.99542	1.22784	2.17754e-05	0.00137917	AT3G18150
c48308_g2_i3	-3.99542	1.22784	2.17754e-05	0.00137917	#N/A
c40539_g5_i2	-3.99542	1.22784	2.17754e-05	0.00137917	AT3G12800
c39083_g1_i5	-3.13263	3.82772	2.17936e-05	0.00137928	AT1G80500
c24530_g2_i1	-4.58824	0.86012	2.19975e-05	0.00138585	#N/A
c52029_g1_i1	-4.58824	0.86012	2.19975e-05	0.00138585	#N/A
c49022_g4_i1	-4.58824	0.86012	2.19975e-05	0.00138585	#N/A
c50762_g2_i3	4.01402	0.805845	2.19975e-05	0.00138585	AT4G19040
c51561_g1_i2	-3.8278	1.37453	2.23754e-05	0.00138585	AT4G27190
c49423_g1_i1	3.12815	3.62023	2.23874e-05	0.00138585	AT2G26690
c42073_g1_i7	7.95213	-0.168157	2.24824e-05	0.00138585	#N/A
c48924_g1_i6	7.95213	-0.168157	2.24824e-05	0.00138585	AT3G52570
c51763_g4_i1	7.95213	-0.168157	2.24824e-05	0.00138585	#N/A
c50258_g1_i1	7.95213	-0.168157	2.24824e-05	0.00138585	AT5G48150
c39122_g3_i1	7.95213	-0.168157	2.24824e-05	0.00138585	AT3G09510
c31937_g1_i1	7.95213	-0.168157	2.24824e-05	0.00138585	#N/A
c38712_g1_i1	7.95213	-0.168157	2.24824e-05	0.00138585	#N/A
c26920_g1_i1	7.95213	-0.168157	2.24824e-05	0.00138585	AT5G50580
c34445_g1_i2	7.95213	-0.168157	2.24824e-05	0.00138585	#N/A
c46338_g7_i1	7.95213	-0.168157	2.24824e-05	0.00138585	#N/A
c37942_g1_i1	7.95213	-0.168157	2.24824e-05	0.00138585	#N/A
c50717_g1_i14	-7.92446	-0.0206861	2.24824e-05	0.00138585	#N/A
c51497_g1_i3	-7.92446	-0.0206861	2.24824e-05	0.00138585	#N/A
c50930_g2_i2	-7.92446	-0.0206861	2.24824e-05	0.00138585	AT5G18460
c50505_g2_i4	-7.92446	-0.0206861	2.24824e-05	0.00138585	#N/A
c30821_g1_i1	-7.92446	-0.0206861	2.24824e-05	0.00138585	AT3G18130
c50415_g1_i2	-7.92446	-0.0206861	2.24824e-05	0.00138585	#N/A
c42061_g2_i3	-7.92446	-0.0206861	2.24824e-05	0.00138585	#N/A
c19194_g2_i1	-7.92446	-0.0206861	2.24824e-05	0.00138585	#N/A
c48473_g1_i3	-7.92446	-0.0206861	2.24824e-05	0.00138585	AT3G45140
c48789_g1_i7	-7.92446	-0.0206861	2.24824e-05	0.00138585	AT3G09470
c47394_g4_i1	-7.92446	-0.0206861	2.24824e-05	0.00138585	AT1G09270
c50415_g1_i5	-7.92446	-0.0206861	2.24824e-05	0.00138585	#N/A
c37710_g2_i1	-7.92446	-0.0206861	2.24824e-05	0.00138585	#N/A
c50772_g2_i1	-7.92446	-0.0206861	2.24824e-05	0.00138585	#N/A
c18281_g1_i1	-7.92446	-0.0206861	2.24824e-05	0.00138585	#N/A
c42307_g1_i1	-7.92446	-0.0206861	2.24824e-05	0.00138585	#N/A
c49862_g1_i5	-7.92446	-0.0206861	2.24824e-05	0.00138585	AT3G26115
c43342_g1_i10	5.34496	0.246051	2.2545e-05	0.00138585	#N/A
c36807_g2_i2	5.34496	0.246051	2.2545e-05	0.00138585	#N/A
c43104_g2_i4	5.34496	0.246051	2.2545e-05	0.00138585	AT2G44480
c37387_g1_i3	-4.98612	0.367021	2.2545e-05	0.00138585	#N/A
c45866_g1_i6	-4.98612	0.367021	2.2545e-05	0.00138585	AT1G61250
c45872_g1_i1	3.0005	6.22425	2.2679e-05	0.00139306	AT2G19810
c50787_g1_i5	3.67703	1.45209	2.27615e-05	0.0013971	AT1G71697
c38914_g1_i1	4.72541	0.539564	2.28759e-05	0.00140104	AT1G74110
c45969_g1_i1	4.17237	0.565343	2.28759e-05	0.00140104	AT1G78780
c51817_g3_i1	3.12321	3.5879	2.2876e-05	0.00140104	AT3G52905
c40544_g1_i6	-3.03431	5.06037	2.31419e-05	0.00141509	AT4G34880
c33315_g1_i1	-3.54057	1.75196	2.31563e-05	0.00141509	#N/A
c37521_g1_i1	-3.54057	1.75196	2.31563e-05	0.00141509	#N/A
c47157_g2_i4	-4.21516	1.04721	2.3311e-05	0.00142351	#N/A
c31763_g1_i1	3.19043	2.78775	2.35578e-05	0.00143752	AT1G22990
c47230_g1_i2	3.25519	2.56458	2.39063e-05	0.00145772	AT1G73040
c31847_g1_i1	-3.97817	1.21259	2.40774e-05	0.00146602	#N/A
c38991_g3_i1	-3.97817	1.21259	2.40774e-05	0.00146602	AT1G22710
c38212_g1_i1	2.99883	5.62118	2.44034e-05	0.00148479	AT1G18720
c49657_g2_i6	-3.81223	1.36078	2.45136e-05	0.0014904	AT4G23160
c34343_g1_i1	2.99165	5.90821	2.46076e-05	0.00149503	AT5G49120
c22859_g1_i1	-3.56227	1.93124	2.47862e-05	0.00150478	#N/A
c44016_g1_i1	2.9856	6.18557	2.48725e-05	0.00150686	AT1G66150
c42656_g1_i3	-3.52861	1.74143	2.48746e-05	0.00150686	AT2G31900
c43620_g2_i7	-3.52861	1.74143	2.48746e-05	0.00150686	#N/A
c43384_g1_i1	-4.56593	0.840319	2.49918e-05	0.00151287	#N/A
c47281_g2_i1	-3.30075	2.40241	2.53327e-05	0.00153239	AT1G07400
c46328_g1_i1	3.07729	3.68136	2.5879e-05	0.0015643	AT3G26290
c49985_g1_i1	-3.18647	3.06926	2.59525e-05	0.00156761	#N/A
c48911_g2_i2	-4.19557	1.02988	2.61012e-05	0.00157431	AT5G66910
c49858_g1_i2	-4.19557	1.02988	2.61012e-05	0.00157431	AT5G37290
c47908_g2_i1	-3.96071	1.19717	2.66494e-05	0.00160622	#N/A
c49845_g1_i1	-3.57994	1.6062	2.68589e-05	0.00161476	#N/A
c25543_g1_i1	-3.79649	1.3469	2.68782e-05	0.00161476	AT1G69850
c27039_g1_i1	5.30444	0.209019	2.69459e-05	0.00161476	#N/A
c42701_g1_i1	-4.9538	0.338819	2.69459e-05	0.00161476	#N/A
c47727_g1_i1	-4.9538	0.338819	2.69459e-05	0.00161476	AT4G12010
c35290_g1_i1	-4.9538	0.338819	2.69459e-05	0.00161476	#N/A
c51182_g2_i3	-4.9538	0.338819	2.69459e-05	0.00161476	#N/A
c49330_g1_i2	-4.9538	0.338819	2.69459e-05	0.00161476	AT2G39100
c49341_g2_i1	-3.07248	3.74329	2.76075e-05	0.00163749	AT2G05710
c35782_g1_i1	-3.16034	3.09923	2.80811e-05	0.00163749	AT5G40020
c46541_g5_i1	2.98094	5.3926	2.81539e-05	0.00163749	AT1G80360
c50637_g1_i2	7.8979	-0.217247	2.82471e-05	0.00163749	#N/A
c44748_g1_i1	7.8979	-0.217247	2.82471e-05	0.00163749	#N/A
c48924_g1_i1	7.8979	-0.217247	2.82471e-05	0.00163749	AT3G52570
c35597_g1_i1	7.8979	-0.217247	2.82471e-05	0.00163749	AT4G19840
c47701_g4_i2	7.8979	-0.217247	2.82471e-05	0.00163749	#N/A
c65906_g1_i1	7.8979	-0.217247	2.82471e-05	0.00163749	#N/A
c49800_g2_i1	7.8979	-0.217247	2.82471e-05	0.00163749	#N/A
c58148_g1_i1	7.8979	-0.217247	2.82471e-05	0.00163749	#N/A
c48575_g5_i3	-7.88157	-0.0579765	2.82471e-05	0.00163749	#N/A
c38585_g1_i3	-7.88157	-0.0579765	2.82471e-05	0.00163749	AT1G40087
c50438_g3_i4	-7.88157	-0.0579765	2.82471e-05	0.00163749	#N/A
c38356_g1_i2	-7.88157	-0.0579765	2.82471e-05	0.00163749	#N/A
c36626_g1_i2	-7.88157	-0.0579765	2.82471e-05	0.00163749	#N/A
c29411_g2_i1	-7.88157	-0.0579765	2.82471e-05	0.00163749	AT1G20030
c43568_g2_i1	-7.88157	-0.0579765	2.82471e-05	0.00163749	AT2G45630
c32899_g4_i2	-7.88157	-0.0579765	2.82471e-05	0.00163749	AT2G22830
c27489_g1_i1	-7.88157	-0.0579765	2.82471e-05	0.00163749	#N/A
c37718_g2_i1	-7.88157	-0.0579765	2.82471e-05	0.00163749	#N/A
c48298_g1_i1	-7.88157	-0.0579765	2.82471e-05	0.00163749	AT5G10320
c49769_g5_i1	-7.88157	-0.0579765	2.82471e-05	0.00163749	#N/A
c44493_g3_i1	-7.88157	-0.0579765	2.82471e-05	0.00163749	#N/A
c31845_g1_i1	-7.88157	-0.0579765	2.82471e-05	0.00163749	#N/A
c52332_g1_i1	-7.88157	-0.0579765	2.82471e-05	0.00163749	#N/A
c39726_g2_i1	-7.88157	-0.0579765	2.82471e-05	0.00163749	#N/A
c47044_g1_i3	-7.88157	-0.0579765	2.82471e-05	0.00163749	#N/A
c42919_g3_i2	-7.88157	-0.0579765	2.82471e-05	0.00163749	#N/A
c51849_g5_i1	-7.83736	-0.0962917	2.82471e-05	0.00163749	#N/A
c44844_g1_i2	-7.83736	-0.0962917	2.82471e-05	0.00163749	#N/A
c38911_g1_i3	-7.83736	-0.0962917	2.82471e-05	0.00163749	#N/A
c43647_g4_i1	-7.83736	-0.0962917	2.82471e-05	0.00163749	#N/A
c38952_g2_i1	-7.83736	-0.0962917	2.82471e-05	0.00163749	#N/A
c47132_g1_i3	-7.83736	-0.0962917	2.82471e-05	0.00163749	#N/A
c46102_g1_i6	-7.83736	-0.0962917	2.82471e-05	0.00163749	AT3G07040
c47981_g2_i3	-7.83736	-0.0962917	2.82471e-05	0.00163749	AT4G23160
c30779_g1_i1	-7.83736	-0.0962917	2.82471e-05	0.00163749	#N/A
c14627_g1_i1	-7.83736	-0.0962917	2.82471e-05	0.00163749	#N/A
c51926_g2_i1	-7.83736	-0.0962917	2.82471e-05	0.00163749	#N/A
c41677_g1_i1	-7.83736	-0.0962917	2.82471e-05	0.00163749	#N/A
c13718_g1_i1	-7.83736	-0.0962917	2.82471e-05	0.00163749	#N/A
c25661_g1_i1	-7.83736	-0.0962917	2.82471e-05	0.00163749	#N/A
c45956_g1_i5	-7.83736	-0.0962917	2.82471e-05	0.00163749	AT3G15620
c45573_g1_i5	-7.83736	-0.0962917	2.82471e-05	0.00163749	AT2G02800
c73498_g1_i1	-7.83736	-0.0962917	2.82471e-05	0.00163749	#N/A
c8842_g1_i1	-7.83736	-0.0962917	2.82471e-05	0.00163749	#N/A
c48948_g1_i4	-4.54326	0.820235	2.84399e-05	0.00164524	#N/A
c49901_g6_i1	-4.54326	0.820235	2.84399e-05	0.00164524	#N/A
c41835_g1_i3	3.95755	0.754886	2.84399e-05	0.00164524	AT1G80840
c46039_g1_i1	-2.95603	6.52714	2.86976e-05	0.001659	AT4G37990
c50886_g1_i1	2.96378	5.93965	2.88413e-05	0.00166615	AT3G17450
c31149_g1_i1	3.21082	2.58558	2.89281e-05	0.00167001	AT3G62690
c50133_g1_i1	-4.17571	1.01233	2.92624e-05	0.00168348	AT1G54730
c46391_g2_i2	-4.17571	1.01233	2.92624e-05	0.00168348	AT2G29440
c40032_g1_i1	-4.17571	1.01233	2.92624e-05	0.00168348	#N/A
c40723_g2_i5	-4.17571	1.01233	2.92624e-05	0.00168348	#N/A
c43017_g1_i1	3.8341	0.945659	2.92624e-05	0.00168348	AT3G14850
c47261_g1_i2	3.62266	1.40284	2.93102e-05	0.00168507	AT2G05710
c52168_g2_i1	-3.78057	1.33288	2.94955e-05	0.00169339	#N/A
c45798_g1_i1	-3.78057	1.33288	2.94955e-05	0.00169339	#N/A
c39539_g1_i1	-3.17946	2.82883	2.97411e-05	0.00170632	AT1G01730
c43715_g1_i1	-3.32918	2.22968	2.9891e-05	0.00171374	#N/A
c49496_g1_i2	-3.09883	3.41074	3.03241e-05	0.00173738	AT5G44010
c51543_g1_i2	-3.27024	2.37554	3.0474e-05	0.00174477	AT3G17300
c52176_g1_i4	-3.02297	4.30765	3.07784e-05	0.00176099	AT1G48050
c51031_g1_i1	-3.47976	1.69851	3.09271e-05	0.00176829	AT1G08440
c42069_g1_i1	-3.23076	2.43028	3.14106e-05	0.00179465	#N/A
c48308_g2_i7	-3.55326	1.58276	3.14312e-05	0.00179465	#N/A
c50429_g1_i1	3.30661	2.18001	3.1464e-05	0.0017953	AT2G35230
c44469_g1_i1	2.96636	4.89174	3.20134e-05	0.0018254	AT5G02020
c46172_g4_i1	3.01917	3.75265	3.20619e-05	0.00182589	ATMG01190
c43593_g1_i2	3.19311	2.62806	3.20658e-05	0.00182589	AT2G41870
c47966_g3_i5	5.26275	0.171048	3.23096e-05	0.00183341	#N/A
c44407_g1_i1	-4.92074	0.310037	3.23096e-05	0.00183341	AT5G20040
c50208_g2_i1	-4.92074	0.310037	3.23096e-05	0.00183341	#N/A
c51729_g1_i5	-4.92074	0.310037	3.23096e-05	0.00183341	#N/A
c47311_g2_i1	-4.92074	0.310037	3.23096e-05	0.00183341	#N/A
c41461_g1_i1	-3.76448	1.31872	3.23953e-05	0.00183341	#N/A
c50034_g2_i3	-4.52022	0.79986	3.24175e-05	0.00183341	#N/A
c47269_g1_i1	-4.52022	0.79986	3.24175e-05	0.00183341	AT3G57360
c48489_g3_i5	-4.52022	0.79986	3.24175e-05	0.00183341	#N/A
c36910_g3_i1	3.92847	0.728737	3.24175e-05	0.00183341	AT3G53510
c45409_g1_i1	-3.92515	1.16582	3.27475e-05	0.00184957	#N/A
c46821_g1_i3	-3.92515	1.16582	3.27475e-05	0.00184957	#N/A
c32945_g1_i1	-4.15557	0.994556	3.2849e-05	0.00185038	AT2G19770
c43426_g3_i1	-4.15557	0.994556	3.2849e-05	0.00185038	#N/A
c46903_g1_i2	-4.15557	0.994556	3.2849e-05	0.00185038	AT3G09310
c50464_g3_i4	3.19787	2.38343	3.28506e-05	0.00185038	AT3G46100
c43905_g2_i1	3.29565	2.17017	3.31283e-05	0.00186477	AT2G37440
c50422_g1_i4	-3.34664	2.13484	3.38191e-05	0.0019015	AT5G09860
c45410_g1_i1	2.90981	9.21174	3.38265e-05	0.0019015	AT3G18830
c48884_g1_i7	-3.18722	2.70247	3.40257e-05	0.00191141	AT3G14460
c51468_g3_i1	-3.0497	3.75439	3.44477e-05	0.00193382	#N/A
c43893_g4_i1	-3.7482	1.30442	3.56111e-05	0.00196601	#N/A
c50599_g2_i1	7.84156	-0.267995	3.56805e-05	0.00196601	AT4G23990
c41294_g1_i2	7.84156	-0.267995	3.56805e-05	0.00196601	#N/A
c51208_g1_i1	7.84156	-0.267995	3.56805e-05	0.00196601	AT4G02400
c43342_g1_i11	7.84156	-0.267995	3.56805e-05	0.00196601	#N/A
c34255_g1_i1	-7.79176	-0.13569	3.56805e-05	0.00196601	AT5G17680
c6351_g1_i1	-7.79176	-0.13569	3.56805e-05	0.00196601	#N/A
c5606_g1_i1	-7.79176	-0.13569	3.56805e-05	0.00196601	#N/A
c32894_g1_i1	-7.79176	-0.13569	3.56805e-05	0.00196601	#N/A
c43951_g9_i1	-7.79176	-0.13569	3.56805e-05	0.00196601	#N/A
c45573_g1_i7	-7.79176	-0.13569	3.56805e-05	0.00196601	AT2G02800
c45816_g1_i3	-7.79176	-0.13569	3.56805e-05	0.00196601	#N/A
c48700_g1_i1	-7.79176	-0.13569	3.56805e-05	0.00196601	AT2G43210
c38883_g1_i1	-7.79176	-0.13569	3.56805e-05	0.00196601	AT3G25180
c28591_g1_i1	-7.79176	-0.13569	3.56805e-05	0.00196601	#N/A
c34240_g1_i1	-7.79176	-0.13569	3.56805e-05	0.00196601	AT3G52740
c38883_g2_i1	-7.79176	-0.13569	3.56805e-05	0.00196601	AT3G25180
c28591_g2_i2	-7.79176	-0.13569	3.56805e-05	0.00196601	#N/A
c42908_g1_i1	-7.79176	-0.13569	3.56805e-05	0.00196601	#N/A
c24633_g1_i1	-7.79176	-0.13569	3.56805e-05	0.00196601	#N/A
c33976_g2_i1	-7.79176	-0.13569	3.56805e-05	0.00196601	AT1G56410
c1302_g1_i1	-7.79176	-0.13569	3.56805e-05	0.00196601	#N/A
c38464_g1_i2	-7.79176	-0.13569	3.56805e-05	0.00196601	#N/A
c27445_g1_i1	-7.79176	-0.13569	3.56805e-05	0.00196601	AT1G64160
c51549_g3_i1	-7.79176	-0.13569	3.56805e-05	0.00196601	#N/A
c51789_g2_i1	-7.79176	-0.13569	3.56805e-05	0.00196601	AT3G14470
c44568_g1_i3	-7.79176	-0.13569	3.56805e-05	0.00196601	#N/A
c48763_g6_i1	-7.79176	-0.13569	3.56805e-05	0.00196601	#N/A
c31188_g1_i1	4.07075	0.474218	3.59785e-05	0.00197881	AT1G78780
c50016_g1_i3	-3.19811	2.64051	3.59841e-05	0.00197881	#N/A
c42491_g4_i1	-3.19811	2.64051	3.59841e-05	0.00197881	#N/A
c29424_g1_i1	-3.90703	1.14989	3.63588e-05	0.00199811	#N/A
c40919_g1_i1	3.10496	2.94672	3.64341e-05	0.00200093	AT4G17500
c51653_g1_i2	-3.37675	2.04186	3.66419e-05	0.00201102	#N/A
c44973_g1_i2	-4.13515	0.976556	3.6924e-05	0.00202349	#N/A
c51747_g1_i8	3.03588	3.53797	3.70079e-05	0.00202349	AT5G04290
c48117_g3_i1	-4.49682	0.779185	3.70145e-05	0.00202349	#N/A
c51112_g2_i6	-4.49682	0.779185	3.70145e-05	0.00202349	AT4G32840
c45497_g3_i1	-4.49682	0.779185	3.70145e-05	0.00202349	#N/A
c48777_g1_i1	3.89879	0.70212	3.70145e-05	0.00202349	#N/A
c50306_g2_i1	3.30823	1.90613	3.76761e-05	0.0020583	AT5G56900
c33578_g1_i1	-3.32828	2.1187	3.77353e-05	0.00206019	#N/A
c33590_g1_i1	3.05611	3.10555	3.83482e-05	0.00209228	#N/A
c35599_g1_i1	-3.22323	2.33427	3.85756e-05	0.0020961	#N/A
c33511_g1_i1	5.21983	0.132088	3.88701e-05	0.0020961	#N/A
c51776_g2_i2	-4.88691	0.280649	3.88701e-05	0.0020961	#N/A
c49417_g4_i1	-4.88691	0.280649	3.88701e-05	0.0020961	AT4G23160
c36866_g1_i2	-4.88691	0.280649	3.88701e-05	0.0020961	AT1G07390
c29805_g1_i1	-4.88691	0.280649	3.88701e-05	0.0020961	#N/A
c37618_g2_i1	-4.88691	0.280649	3.88701e-05	0.0020961	#N/A
c50344_g1_i2	-4.88691	0.280649	3.88701e-05	0.0020961	AT3G17120
c46326_g1_i10	-4.88691	0.280649	3.88701e-05	0.0020961	AT4G13420
c48981_g2_i3	-4.88691	0.280649	3.88701e-05	0.0020961	#N/A
c45864_g1_i7	-4.85226	0.25063	3.88701e-05	0.0020961	AT1G22150
c52148_g1_i4	-4.85226	0.25063	3.88701e-05	0.0020961	AT4G23160
c31145_g2_i1	-4.85226	0.25063	3.88701e-05	0.0020961	#N/A
c43200_g4_i1	-4.85226	0.25063	3.88701e-05	0.0020961	#N/A
c45956_g1_i3	-4.85226	0.25063	3.88701e-05	0.0020961	AT3G15620
c44601_g1_i1	-4.85226	0.25063	3.88701e-05	0.0020961	#N/A
c47592_g3_i6	-4.85226	0.25063	3.88701e-05	0.0020961	AT3G03990
c45215_g4_i1	-4.85226	0.25063	3.88701e-05	0.0020961	#N/A
c50459_g1_i1	-3.73174	1.28997	3.91806e-05	0.00211148	#N/A
c48993_g3_i1	3.33012	1.7081	4.0157e-05	0.0021627	AT3G05220
c48810_g3_i3	2.92736	4.77184	4.02347e-05	0.00216549	AT2G39710
c45224_g1_i2	3.0489	3.27654	4.03242e-05	0.0021689	AT4G22360
c46391_g2_i1	-4.11443	0.958323	4.15609e-05	0.00223111	AT3G61420
c43463_g1_i2	-4.11443	0.958323	4.15609e-05	0.00223111	#N/A
c51866_g1_i2	-4.11443	0.958323	4.15609e-05	0.00223111	AT5G35450
c50460_g1_i2	-3.4292	1.65424	4.16543e-05	0.00223469	AT4G23160
c43542_g2_i1	4.58826	0.414405	4.20337e-05	0.00225215	AT1G21240
c39169_g1_i2	4.03522	0.442564	4.20337e-05	0.00225215	#N/A
c45571_g1_i4	-4.47303	0.758201	4.23374e-05	0.00226696	AT3G42170
c52192_g1_i1	-2.99335	3.67366	4.23771e-05	0.00226764	AT5G39110
c40869_g3_i1	-3.10462	2.76312	4.36147e-05	0.00233066	AT5G55410
c39655_g1_i1	3.07366	2.73387	4.36147e-05	0.00233066	AT5G35525
c33800_g1_i2	-3.34723	2.01594	4.36665e-05	0.00233066	#N/A
c47383_g7_i1	3.26159	1.96211	4.36665e-05	0.00233066	ATMG00640
c36877_g1_i1	3.1356	2.57673	4.37345e-05	0.00233279	AT5G56480
c46695_g1_i1	2.94347	4.3232	4.39017e-05	0.00234022	AT2G28930
c45941_g1_i1	-3.30029	2.09414	4.45749e-05	0.00236469	#N/A
c51246_g3_i1	3.25595	2.04855	4.45749e-05	0.00236469	AT1G05680
c43574_g1_i1	2.86538	7.4539	4.46333e-05	0.00236469	AT4G35220
c47742_g2_i1	-2.98765	3.63681	4.46533e-05	0.00236469	AT1G17840
c47699_g3_i1	-3.87011	1.11746	4.49665e-05	0.00236469	#N/A
c49041_g6_i1	-3.17618	2.54598	4.498e-05	0.00236469	#N/A
c44973_g2_i2	-3.58534	1.40421	4.53207e-05	0.00236469	#N/A
c51788_g1_i4	-3.58534	1.40421	4.53207e-05	0.00236469	AT2G01440
c32713_g1_i2	-3.56993	1.39075	4.53207e-05	0.00236469	#N/A
c39749_g1_i2	7.78293	-0.320516	4.53239e-05	0.00236469	AT1G29640
c40539_g2_i3	7.78293	-0.320516	4.53239e-05	0.00236469	AT3G57520
c41294_g1_i1	7.78293	-0.320516	4.53239e-05	0.00236469	#N/A
c38528_g1_i2	7.78293	-0.320516	4.53239e-05	0.00236469	#N/A
c38215_g1_i1	-7.74468	-0.176235	4.53239e-05	0.00236469	#N/A
c45287_g2_i2	-7.74468	-0.176235	4.53239e-05	0.00236469	AT2G46430
c48009_g1_i7	-7.74468	-0.176235	4.53239e-05	0.00236469	AT3G08990
c34908_g1_i2	-7.74468	-0.176235	4.53239e-05	0.00236469	#N/A
c44203_g1_i6	-7.74468	-0.176235	4.53239e-05	0.00236469	AT2G46990
c45430_g1_i3	-7.74468	-0.176235	4.53239e-05	0.00236469	#N/A
c29114_g3_i1	-7.74468	-0.176235	4.53239e-05	0.00236469	AT3G14470
c48190_g3_i1	-7.74468	-0.176235	4.53239e-05	0.00236469	AT1G15520
c53863_g1_i1	-7.74468	-0.176235	4.53239e-05	0.00236469	#N/A
c47194_g4_i2	-7.74468	-0.176235	4.53239e-05	0.00236469	#N/A
c41614_g1_i3	-7.74468	-0.176235	4.53239e-05	0.00236469	AT5G10180
c49270_g1_i1	-7.74468	-0.176235	4.53239e-05	0.00236469	AT2G26670
c47785_g2_i7	-7.74468	-0.176235	4.53239e-05	0.00236469	#N/A
c35164_g1_i1	-7.74468	-0.176235	4.53239e-05	0.00236469	#N/A
c37752_g2_i5	-7.74468	-0.176235	4.53239e-05	0.00236469	#N/A
c35970_g1_i3	-7.74468	-0.176235	4.53239e-05	0.00236469	#N/A
c50570_g1_i4	-7.74468	-0.176235	4.53239e-05	0.00236469	#N/A
c49769_g2_i4	-7.74468	-0.176235	4.53239e-05	0.00236469	AT5G24300
c34039_g1_i1	-7.74468	-0.176235	4.53239e-05	0.00236469	#N/A
c37007_g1_i2	-7.74468	-0.176235	4.53239e-05	0.00236469	#N/A
c37053_g1_i1	-7.74468	-0.176235	4.53239e-05	0.00236469	#N/A
c48595_g2_i5	-3.05615	3.05875	4.63284e-05	0.00241559	#N/A
c31218_g1_i1	-4.09341	0.93985	4.68449e-05	0.00242245	AT1G77093
c51721_g1_i2	-4.09341	0.93985	4.68449e-05	0.00242245	ATMG00810
c44048_g1_i3	-4.07208	0.921131	4.68449e-05	0.00242245	#N/A
c42415_g3_i1	-4.07208	0.921131	4.68449e-05	0.00242245	#N/A
c45565_g3_i1	-4.07208	0.921131	4.68449e-05	0.00242245	AT4G36810
c45653_g2_i3	3.72934	0.851626	4.68449e-05	0.00242245	#N/A
c51441_g1_i3	5.17558	0.0920889	4.69243e-05	0.00242245	AT4G21640
c49277_g1_i7	5.17558	0.0920889	4.69243e-05	0.00242245	#N/A
c45111_g1_i10	5.17558	0.0920889	4.69243e-05	0.00242245	AT3G62450
c15321_g1_i1	5.17558	0.0920889	4.69243e-05	0.00242245	#N/A
c46821_g1_i4	-4.81676	0.219951	4.69243e-05	0.00242245	#N/A
c80521_g1_i1	-4.81676	0.219951	4.69243e-05	0.00242245	#N/A
c51656_g1_i7	-4.81676	0.219951	4.69243e-05	0.00242245	#N/A
c52023_g1_i13	-4.81676	0.219951	4.69243e-05	0.00242245	AT3G14460
c47331_g3_i2	-4.81676	0.219951	4.69243e-05	0.00242245	AT4G32790
c26653_g1_i1	-4.81676	0.219951	4.69243e-05	0.00242245	#N/A
c46560_g1_i1	-3.48431	1.5224	4.70723e-05	0.00242859	#N/A
c44352_g1_i1	3.01699	3.14444	4.7212e-05	0.00243429	AT3G02430
c51950_g1_i3	-3.43116	1.81566	4.73768e-05	0.00244128	#N/A
c37565_g1_i1	-3.69824	1.26062	4.75578e-05	0.0024491	AT1G48330
c46132_g1_i1	-3.39008	1.62011	4.85013e-05	0.00248752	#N/A
c34918_g1_i1	-3.39008	1.62011	4.85013e-05	0.00248752	AT2G11890
c35036_g1_i2	-4.44884	0.736898	4.85126e-05	0.00248752	AT5G46450
c34044_g1_i1	-4.44884	0.736898	4.85126e-05	0.00248752	AT4G00165
c43625_g2_i5	-4.42423	0.715268	4.85126e-05	0.00248752	AT5G52030
c27734_g2_i1	3.83753	0.647416	4.85126e-05	0.00248752	#N/A
c30407_g1_i2	3.83753	0.647416	4.85126e-05	0.00248752	AT5G56480
c42224_g4_i2	2.90345	4.48589	5.00041e-05	0.00255744	AT1G02400
c50713_g7_i2	-3.85128	1.10096	5.00907e-05	0.00255744	#N/A
c31915_g3_i1	-3.85128	1.10096	5.00907e-05	0.00255744	#N/A
c45571_g1_i6	-3.85128	1.10096	5.00907e-05	0.00255744	AT3G42170
c44086_g1_i3	-3.83221	1.08426	5.00907e-05	0.00255744	#N/A
c47262_g1_i1	-3.83221	1.08426	5.00907e-05	0.00255744	#N/A
c30880_g1_i1	3.65152	1.03087	5.00907e-05	0.00255744	AT3G14460
c37908_g1_i1	2.84713	7.06091	5.02452e-05	0.00256376	AT3G12710
c40732_g1_i2	-3.13256	2.58302	5.12588e-05	0.00261388	AT1G11910
c10651_g1_i1	2.87194	5.07292	5.19473e-05	0.00264738	AT5G59320
c48550_g1_i6	-3.66395	1.23065	5.24687e-05	0.00267232	AT5G62760
c39557_g4_i2	-3.08231	2.86535	5.28644e-05	0.00268812	AT5G17700
c48911_g1_i2	-4.05044	0.90216	5.28755e-05	0.00268812	AT3G14460
c44203_g1_i2	-4.05044	0.90216	5.28755e-05	0.00268812	#N/A
c46747_g6_i3	-3.01312	3.2524	5.3055e-05	0.0026956	AT1G01340
c52176_g1_i2	-2.92697	4.09362	5.3289e-05	0.00270584	AT1G48050
c48146_g1_i1	3.09307	2.53892	5.33546e-05	0.00270752	AT2G32760
c44656_g1_i1	2.8563	5.37565	5.34408e-05	0.00271026	AT1G06290
c49341_g2_i3	-2.96796	3.68258	5.35664e-05	0.00271497	#N/A
c48993_g8_i1	3.02979	2.79045	5.44624e-05	0.00275871	AT3G05220
c39344_g1_i3	3.02724	2.83364	5.46336e-05	0.00276571	AT4G01670
c45585_g1_i1	2.98331	3.07834	5.54329e-05	0.00280278	AT4G19460
c45639_g13_i4	3.22281	1.92755	5.54331e-05	0.00280278	AT2G07689
c49004_g2_i1	-4.3992	0.693298	5.56909e-05	0.00281241	AT4G23160
c46842_g1_i3	-4.3992	0.693298	5.56909e-05	0.00281241	#N/A
c22543_g1_i1	2.85727	5.06864	5.62481e-05	0.00283883	AT2G23690
c50281_g1_i2	-3.36339	1.59689	5.6603e-05	0.00284345	AT4G39660
c39989_g1_i5	-3.36339	1.59689	5.6603e-05	0.00284345	#N/A
c50705_g1_i2	2.83527	5.84628	5.66754e-05	0.00284345	AT1G54730
c50917_g6_i1	3.02042	2.95599	5.67705e-05	0.00284345	AT1G72680
c43820_g2_i1	5.12994	0.050993	5.68506e-05	0.00284345	#N/A
c46751_g2_i6	-4.78036	0.188583	5.68506e-05	0.00284345	AT3G14890
c40001_g1_i2	-4.78036	0.188583	5.68506e-05	0.00284345	AT1G24430
c51112_g3_i1	-4.78036	0.188583	5.68506e-05	0.00284345	#N/A
c19556_g2_i1	-4.78036	0.188583	5.68506e-05	0.00284345	#N/A
c48728_g1_i2	-4.78036	0.188583	5.68506e-05	0.00284345	#N/A
c51550_g1_i3	-4.78036	0.188583	5.68506e-05	0.00284345	#N/A
c46379_g1_i4	-4.78036	0.188583	5.68506e-05	0.00284345	#N/A
c35881_g1_i1	-4.78036	0.188583	5.68506e-05	0.00284345	#N/A
c52249_g1_i1	-4.78036	0.188583	5.68506e-05	0.00284345	AT4G29090
c44697_g2_i2	-4.78036	0.188583	5.68506e-05	0.00284345	#N/A
c48376_g3_i5	4.51447	0.347659	5.77951e-05	0.00285387	#N/A
c26480_g1_i1	3.96143	0.377173	5.77951e-05	0.00285387	#N/A
c34307_g1_i4	7.72181	-0.374937	5.79138e-05	0.00285387	AT3G02720
c52377_g1_i1	7.72181	-0.374937	5.79138e-05	0.00285387	#N/A
c45737_g4_i3	7.72181	-0.374937	5.79138e-05	0.00285387	#N/A
c42847_g3_i1	7.72181	-0.374937	5.79138e-05	0.00285387	AT3G26300
c9666_g1_i1	7.72181	-0.374937	5.79138e-05	0.00285387	#N/A
c37512_g3_i1	7.72181	-0.374937	5.79138e-05	0.00285387	#N/A
c34648_g1_i1	7.72181	-0.374937	5.79138e-05	0.00285387	AT4G23030
c50509_g1_i5	-7.696	-0.217995	5.79138e-05	0.00285387	AT5G03420
c39930_g1_i2	-7.696	-0.217995	5.79138e-05	0.00285387	#N/A
c30831_g2_i1	-7.696	-0.217995	5.79138e-05	0.00285387	#N/A
c41519_g1_i1	-7.696	-0.217995	5.79138e-05	0.00285387	AT3G14460
c38397_g1_i2	-7.696	-0.217995	5.79138e-05	0.00285387	#N/A
c48232_g2_i8	-7.696	-0.217995	5.79138e-05	0.00285387	#N/A
c32504_g2_i1	-7.696	-0.217995	5.79138e-05	0.00285387	#N/A
c41477_g1_i1	-7.696	-0.217995	5.79138e-05	0.00285387	#N/A
c41150_g1_i1	-7.696	-0.217995	5.79138e-05	0.00285387	#N/A
c17982_g1_i1	-7.696	-0.217995	5.79138e-05	0.00285387	#N/A
c41151_g3_i9	-7.696	-0.217995	5.79138e-05	0.00285387	#N/A
c31909_g1_i1	-7.696	-0.217995	5.79138e-05	0.00285387	#N/A
c36131_g1_i1	-7.696	-0.217995	5.79138e-05	0.00285387	#N/A
c51792_g5_i1	-7.696	-0.217995	5.79138e-05	0.00285387	#N/A
c51913_g1_i1	-7.696	-0.217995	5.79138e-05	0.00285387	#N/A
c48541_g2_i3	-3.64649	1.21542	5.79418e-05	0.00285387	AT1G80840
c42492_g1_i2	-3.39644	1.78523	5.80162e-05	0.00285387	#N/A
c51202_g2_i2	-3.39644	1.78523	5.80162e-05	0.00285387	#N/A
c46172_g5_i1	3.24595	1.74593	5.80162e-05	0.00285387	ATMG00270
c44477_g1_i3	2.87424	4.2773	5.81298e-05	0.00285778	AT4G28570
c50673_g2_i6	-3.5227	1.34956	5.94081e-05	0.0029189	AT5G37360
c48328_g2_i1	-3.11475	2.32887	5.99303e-05	0.00294282	#N/A
c40544_g1_i5	-2.94011	3.68872	5.99814e-05	0.0029436	AT4G34880
c52100_g1_i1	-2.90349	3.82729	6.09132e-05	0.00298758	ATMG00860
c47247_g1_i2	2.88762	3.85485	6.18648e-05	0.00303078	AT2G17650
c48616_g1_i2	2.96384	3.16748	6.18667e-05	0.00303078	AT3G10960
c40603_g1_i1	3.6027	0.987247	6.23733e-05	0.0030538	AT1G68940
c47828_g2_i22	-3.27592	1.95354	6.25883e-05	0.00306074	AT1G55490
c36651_g1_i1	3.19636	1.90405	6.25883e-05	0.00306074	AT1G10370
c51119_g1_i1	-3.09855	2.31478	6.28602e-05	0.00307224	AT5G03770
c46975_g1_i3	2.79479	8.28754	6.34994e-05	0.00310166	#N/A
c48292_g1_i3	-4.37373	0.670979	6.40524e-05	0.00312502	AT2G28605
c43418_g2_i7	-4.37373	0.670979	6.40524e-05	0.00312502	#N/A
c48763_g2_i4	-3.33621	1.57328	6.62135e-05	0.00322856	#N/A
c45866_g1_i1	-3.21291	2.01783	6.6463e-05	0.00323884	AT1G61250
c48502_g1_i1	-3.37281	1.76458	6.6555e-05	0.00323954	#N/A
c40218_g1_i1	-3.37281	1.76458	6.6555e-05	0.00323954	AT3G54700
c51465_g1_i9	5.0828	0.00873955	6.91332e-05	0.00334941	#N/A
c27265_g1_i1	-4.74302	0.156493	6.91332e-05	0.00334941	#N/A
c40723_g2_i4	-4.74302	0.156493	6.91332e-05	0.00334941	#N/A
c31097_g3_i1	-4.74302	0.156493	6.91332e-05	0.00334941	#N/A
c46352_g1_i4	-4.74302	0.156493	6.91332e-05	0.00334941	#N/A
c35890_g2_i2	-4.74302	0.156493	6.91332e-05	0.00334941	#N/A
c47783_g2_i2	-4.74302	0.156493	6.91332e-05	0.00334941	#N/A
c50772_g1_i3	-4.74302	0.156493	6.91332e-05	0.00334941	#N/A
c41151_g3_i12	-3.77343	1.03296	6.97257e-05	0.00337281	#N/A
c48669_g3_i1	-3.77343	1.03296	6.97257e-05	0.00337281	#N/A
c43518_g1_i1	-2.96674	3.03003	6.97779e-05	0.00337281	AT2G36690
c49739_g1_i1	2.94069	3.00354	6.97779e-05	0.00337281	AT2G20180
c20459_g1_i1	-3.61093	1.18446	7.08666e-05	0.00342346	AT3G56970
c50367_g2_i1	2.78072	7.04918	7.12428e-05	0.00343964	AT3G20770
c49323_g2_i1	-3.49033	1.32142	7.14438e-05	0.00344735	#N/A
c46674_g1_i2	3.37777	1.4946	7.16791e-05	0.0034567	AT5G24090
c49423_g1_i4	2.97789	2.74464	7.17377e-05	0.00345753	AT2G26690
c43601_g1_i1	2.85688	4.1037	7.23436e-05	0.00347832	AT4G38810
c38724_g1_i1	-4.3478	0.648298	7.38123e-05	0.00347832	#N/A
c47311_g1_i2	-4.3478	0.648298	7.38123e-05	0.00347832	#N/A
c46401_g7_i1	-4.3478	0.648298	7.38123e-05	0.00347832	#N/A
c44366_g4_i1	-4.3478	0.648298	7.38123e-05	0.00347832	AT4G23160
c45464_g2_i3	-4.3478	0.648298	7.38123e-05	0.00347832	AT1G64260
c51841_g1_i6	-4.3478	0.648298	7.38123e-05	0.00347832	#N/A
c40561_g1_i1	2.78225	6.28229	7.3923e-05	0.00347832	AT3G45600
c50545_g1_i6	7.65799	-0.4314	7.44607e-05	0.00347832	#N/A
c38889_g1_i1	7.65799	-0.4314	7.44607e-05	0.00347832	AT4G19470
c43195_g1_i1	7.65799	-0.4314	7.44607e-05	0.00347832	AT1G43760
c13457_g1_i1	7.65799	-0.4314	7.44607e-05	0.00347832	#N/A
c39056_g6_i3	7.65799	-0.4314	7.44607e-05	0.00347832	#N/A
c45226_g2_i2	7.65799	-0.4314	7.44607e-05	0.00347832	#N/A
c36032_g1_i1	7.65799	-0.4314	7.44607e-05	0.00347832	AT4G16260
c48334_g4_i7	-7.64562	-0.261045	7.44607e-05	0.00347832	AT1G20200
c15762_g1_i1	-7.64562	-0.261045	7.44607e-05	0.00347832	#N/A
c52977_g1_i1	-7.64562	-0.261045	7.44607e-05	0.00347832	AT5G48050
c54811_g1_i1	-7.64562	-0.261045	7.44607e-05	0.00347832	AT4G14540
c47925_g4_i7	-7.64562	-0.261045	7.44607e-05	0.00347832	#N/A
c74205_g1_i1	-7.64562	-0.261045	7.44607e-05	0.00347832	AT1G31730
c2624_g1_i1	-7.64562	-0.261045	7.44607e-05	0.00347832	AT2G36110
c25239_g1_i1	-7.64562	-0.261045	7.44607e-05	0.00347832	#N/A
c38926_g1_i1	-7.64562	-0.261045	7.44607e-05	0.00347832	#N/A
c42677_g4_i2	-7.64562	-0.261045	7.44607e-05	0.00347832	#N/A
c29777_g1_i2	-7.64562	-0.261045	7.44607e-05	0.00347832	#N/A
c43731_g3_i1	-7.64562	-0.261045	7.44607e-05	0.00347832	#N/A
c50267_g1_i15	-7.64562	-0.261045	7.44607e-05	0.00347832	AT1G55490
c42428_g1_i1	-7.64562	-0.261045	7.44607e-05	0.00347832	#N/A
c38802_g1_i1	-7.64562	-0.261045	7.44607e-05	0.00347832	#N/A
c47745_g1_i2	-7.64562	-0.261045	7.44607e-05	0.00347832	#N/A
c47745_g1_i10	-7.64562	-0.261045	7.44607e-05	0.00347832	#N/A
c39895_g1_i2	-7.64562	-0.261045	7.44607e-05	0.00347832	#N/A
c32899_g4_i1	-7.64562	-0.261045	7.44607e-05	0.00347832	AT1G58440
c41584_g1_i4	-7.64562	-0.261045	7.44607e-05	0.00347832	#N/A
c28363_g1_i2	-7.64562	-0.261045	7.44607e-05	0.00347832	#N/A
c34225_g2_i1	-7.64562	-0.261045	7.44607e-05	0.00347832	AT2G32660
c51549_g2_i1	-7.64562	-0.261045	7.44607e-05	0.00347832	#N/A
c68085_g1_i1	-7.64562	-0.261045	7.44607e-05	0.00347832	#N/A
c35723_g1_i1	-7.64562	-0.261045	7.44607e-05	0.00347832	#N/A
c50267_g1_i9	-7.64562	-0.261045	7.44607e-05	0.00347832	#N/A
c36074_g1_i1	-7.64562	-0.261045	7.44607e-05	0.00347832	#N/A
c35965_g1_i1	-7.64562	-0.261045	7.44607e-05	0.00347832	#N/A
c31593_g1_i1	-7.64562	-0.261045	7.44607e-05	0.00347832	AT1G80080
c51626_g1_i1	-7.64562	-0.261045	7.44607e-05	0.00347832	#N/A
c41584_g1_i7	-7.64562	-0.261045	7.44607e-05	0.00347832	AT3G54450
c30518_g2_i2	-7.64562	-0.261045	7.44607e-05	0.00347832	#N/A
c36648_g2_i1	-7.64562	-0.261045	7.44607e-05	0.00347832	#N/A
c47807_g1_i6	-7.64562	-0.261045	7.44607e-05	0.00347832	#N/A
c39395_g1_i3	-7.64562	-0.261045	7.44607e-05	0.00347832	#N/A
c48726_g4_i2	-7.64562	-0.261045	7.44607e-05	0.00347832	AT1G33540
c44685_g2_i2	-7.64562	-0.261045	7.44607e-05	0.00347832	#N/A
c39056_g6_i1	-7.64562	-0.261045	7.44607e-05	0.00347832	#N/A
c35646_g1_i2	-7.64562	-0.261045	7.44607e-05	0.00347832	#N/A
c46576_g4_i2	-7.64562	-0.261045	7.44607e-05	0.00347832	#N/A
c51550_g1_i1	-3.34879	1.74362	7.64918e-05	0.0035692	AT5G40520
c47822_g3_i1	-3.34879	1.74362	7.64918e-05	0.0035692	#N/A
c47487_g1_i2	-3.98347	0.843658	7.67128e-05	0.00357153	AT2G26150
c36336_g1_i1	-3.98347	0.843658	7.67128e-05	0.00357153	#N/A
c47194_g4_i1	-3.98347	0.843658	7.67128e-05	0.00357153	#N/A
c42380_g1_i1	3.64545	0.776981	7.67128e-05	0.00357153	AT2G03760
c49349_g1_i6	-2.82158	4.58767	7.68068e-05	0.00357392	AT4G08850
c40989_g1_i1	2.78144	5.83336	7.71579e-05	0.00358825	AT1G10070
c50884_g1_i1	2.89252	3.20378	7.75897e-05	0.00360632	AT3G47570
c51468_g6_i1	-3.11696	2.14637	7.76568e-05	0.00360646	#N/A
c38000_g2_i1	2.89689	3.32988	7.76791e-05	0.00360646	AT5G51910
c47936_g1_i5	2.84622	3.83867	7.78302e-05	0.00361147	AT4G05120
c47315_g1_i6	-3.47387	1.30713	7.84456e-05	0.00363201	AT2G44970
c42554_g2_i3	-3.59281	1.16872	7.84905e-05	0.00363201	#N/A
c50396_g1_i3	-3.59281	1.16872	7.84905e-05	0.00363201	AT1G51340
c51561_g1_i8	-3.59281	1.16872	7.84905e-05	0.00363201	AT4G27190
c39101_g1_i1	3.48107	1.09085	7.84905e-05	0.00363201	AT4G25560
c47383_g6_i1	3.0364	2.24021	8.00725e-05	0.00370316	#N/A
c16029_g1_i1	3.92307	0.343374	8.02885e-05	0.0037111	AT2G39430
c47828_g2_i6	-3.08105	2.21039	8.09673e-05	0.0037404	AT1G55490
c49215_g4_i4	2.88549	3.29027	8.1982e-05	0.00378518	ATMG00090
c37486_g1_i2	-3.32437	1.72234	8.20616e-05	0.00378676	AT5G20630
c36156_g1_i1	-3.13793	2.06258	8.29754e-05	0.0038247	AT3G14470
c51495_g2_i1	3.12036	2.01404	8.29754e-05	0.0038247	AT5G04720
c52192_g1_i3	-2.77151	5.51444	8.38655e-05	0.0038636	AT3G04160
c43875_g2_i1	3.3422	1.46292	8.41566e-05	0.00387088	AT1G05577
c46760_g2_i1	-3.29444	1.53711	8.41566e-05	0.00387088	#N/A
c12197_g1_i2	-4.70469	0.123648	8.43945e-05	0.00387088	#N/A
c46501_g2_i3	-4.70469	0.123648	8.43945e-05	0.00387088	#N/A
c50096_g1_i2	-4.70469	0.123648	8.43945e-05	0.00387088	#N/A
c31808_g1_i1	-4.70469	0.123648	8.43945e-05	0.00387088	#N/A
c49116_g4_i2	-4.70469	0.123648	8.43945e-05	0.00387088	#N/A
c50471_g2_i3	-4.70469	0.123648	8.43945e-05	0.00387088	AT5G19460
c47799_g1_i1	-3.36664	1.42012	8.52143e-05	0.00389632	#N/A
c50555_g1_i3	-4.3214	0.625245	8.52291e-05	0.00389632	AT5G02710
c48308_g2_i9	-4.3214	0.625245	8.52291e-05	0.00389632	#N/A
c52077_g2_i1	-4.3214	0.625245	8.52291e-05	0.00389632	AT3G62120
c31335_g2_i2	-4.3214	0.625245	8.52291e-05	0.00389632	AT5G50930
c35728_g2_i1	3.74048	0.561405	8.52291e-05	0.00389632	AT1G10070
c48116_g4_i1	-3.21185	1.89779	8.53254e-05	0.00389858	#N/A
c51632_g1_i8	-3.45721	1.2927	8.62073e-05	0.00393242	#N/A
c47699_g2_i1	-3.45721	1.2927	8.62073e-05	0.00393242	#N/A
c50859_g7_i2	-3.45721	1.2927	8.62073e-05	0.00393242	#N/A
c49701_g4_i2	-3.09848	2.13035	8.64678e-05	0.00394215	#N/A
c35728_g1_i1	3.45765	1.07008	8.70235e-05	0.00396493	AT1G10070
c19369_g1_i2	3.61637	0.751244	8.711e-05	0.00396493	AT4G23160
c46380_g1_i1	3.61637	0.751244	8.711e-05	0.00396493	AT5G53950
c51896_g1_i6	-3.73287	0.997681	8.7455e-05	0.00397788	AT2G34930
c16305_g1_i1	2.87192	3.21728	8.74898e-05	0.00397788	AT2G17880
c29449_g1_i1	-2.7423	7.21091	8.75875e-05	0.00398015	AT5G51440
c49349_g1_i2	-2.80247	4.44538	8.77622e-05	0.00398592	AT4G08850
c46747_g6_i6	-2.89536	3.06187	8.92584e-05	0.00405167	AT1G01340
c33782_g1_i1	2.82439	3.89737	8.97466e-05	0.00407162	AT1G69600
c52176_g1_i6	-2.78767	4.65985	9.02222e-05	0.00409097	AT1G48050
c30166_g1_i1	3.18839	1.4603	9.12738e-05	0.00413641	#N/A
c47194_g4_i6	-3.35124	1.4068	9.30196e-05	0.00421095	#N/A
c47012_g7_i2	-3.33566	1.39335	9.30196e-05	0.00421095	AT4G23330
c45789_g4_i5	-3.29953	1.70074	9.45843e-05	0.00426507	AT5G16810
c7709_g1_i1	3.40368	1.20674	9.48195e-05	0.00426507	#N/A
c33798_g1_i1	3.88366	0.308795	9.50166e-05	0.00426507	#N/A
c47001_g1_i1	3.88366	0.308795	9.50166e-05	0.00426507	AT2G33500
c50491_g2_i1	-2.91486	2.93573	9.51401e-05	0.00426507	#N/A
c47569_g1_i5	-7.59342	-0.30547	9.63608e-05	0.00426507	AT2G17570
c22820_g1_i1	-7.59342	-0.30547	9.63608e-05	0.00426507	#N/A
c38424_g1_i5	-7.59342	-0.30547	9.63608e-05	0.00426507	#N/A
c46487_g1_i5	-7.59342	-0.30547	9.63608e-05	0.00426507	#N/A
c48190_g2_i2	-7.59342	-0.30547	9.63608e-05	0.00426507	AT1G59870
c40278_g1_i1	-7.59342	-0.30547	9.63608e-05	0.00426507	#N/A
c40179_g1_i1	-7.59342	-0.30547	9.63608e-05	0.00426507	AT2G19600
c45997_g5_i2	-7.59342	-0.30547	9.63608e-05	0.00426507	#N/A
c47278_g2_i4	-7.59342	-0.30547	9.63608e-05	0.00426507	#N/A
c47537_g1_i5	-7.59342	-0.30547	9.63608e-05	0.00426507	#N/A
c44977_g3_i3	-7.59342	-0.30547	9.63608e-05	0.00426507	#N/A
c2956_g1_i1	-7.59342	-0.30547	9.63608e-05	0.00426507	#N/A
c39826_g1_i5	-7.59342	-0.30547	9.63608e-05	0.00426507	#N/A
c38793_g1_i1	-7.59342	-0.30547	9.63608e-05	0.00426507	#N/A
c27595_g1_i1	-7.59342	-0.30547	9.63608e-05	0.00426507	#N/A
c43951_g3_i1	-7.59342	-0.30547	9.63608e-05	0.00426507	#N/A
c48142_g7_i1	-7.59342	-0.30547	9.63608e-05	0.00426507	AT4G23160
c22938_g3_i2	-7.59342	-0.30547	9.63608e-05	0.00426507	#N/A
c22133_g1_i1	-7.59342	-0.30547	9.63608e-05	0.00426507	#N/A
c51156_g3_i2	-7.59342	-0.30547	9.63608e-05	0.00426507	#N/A
c45215_g3_i3	-7.59342	-0.30547	9.63608e-05	0.00426507	#N/A
c50661_g2_i2	-7.59342	-0.30547	9.63608e-05	0.00426507	#N/A
c38620_g1_i1	-7.59342	-0.30547	9.63608e-05	0.00426507	#N/A
c401_g1_i2	-7.59342	-0.30547	9.63608e-05	0.00426507	AT5G35830
c22111_g2_i1	-7.59342	-0.30547	9.63608e-05	0.00426507	AT4G23160
c40385_g1_i1	-7.59342	-0.30547	9.63608e-05	0.00426507	AT2G37195
c41442_g1_i1	-7.59342	-0.30547	9.63608e-05	0.00426507	#N/A
c36786_g1_i2	-7.59342	-0.30547	9.63608e-05	0.00426507	AT1G45616
c46279_g1_i7	-7.59342	-0.30547	9.63608e-05	0.00426507	#N/A
c44086_g2_i3	-7.59342	-0.30547	9.63608e-05	0.00426507	AT2G14520
c39882_g1_i1	-7.59342	-0.30547	9.63608e-05	0.00426507	AT1G62360
c39395_g1_i1	-7.59342	-0.30547	9.63608e-05	0.00426507	#N/A
c51469_g1_i4	-7.59342	-0.30547	9.63608e-05	0.00426507	#N/A
c49301_g5_i1	-7.59342	-0.30547	9.63608e-05	0.00426507	#N/A
c41102_g1_i1	-7.59342	-0.30547	9.63608e-05	0.00426507	#N/A
c34155_g3_i1	-7.59342	-0.30547	9.63608e-05	0.00426507	#N/A
c50509_g1_i7	-7.59342	-0.30547	9.63608e-05	0.00426507	AT5G03420
c49774_g2_i2	-3.55588	1.1367	9.65848e-05	0.00426593	AT5G14090
c50371_g3_i1	-3.55588	1.1367	9.65848e-05	0.00426593	AT5G53130
c29738_g1_i1	-3.55588	1.1367	9.65848e-05	0.00426593	#N/A
c38858_g1_i1	-3.55588	1.1367	9.65848e-05	0.00426593	#N/A
c49320_g2_i6	-3.18985	1.87871	9.68414e-05	0.004275	#N/A
c51849_g2_i10	-3.71215	0.979706	9.81305e-05	0.00432733	#N/A
c50713_g7_i8	-3.71215	0.979706	9.81305e-05	0.00432733	#N/A
c50030_g1_i2	3.0826	1.98072	9.84345e-05	0.00433489	AT5G19820
c37521_g1_i2	-3.05183	2.35819	9.85058e-05	0.00433489	#N/A
c49701_g4_i1	-2.88808	3.00946	9.85199e-05	0.00433489	#N/A
c42153_g2_i2	-4.2945	0.601805	9.86135e-05	0.00433489	#N/A
c50870_g1_i1	-4.2945	0.601805	9.86135e-05	0.00433489	AT3G28760
c43307_g1_i2	3.70662	0.531597	9.86135e-05	0.00433489	AT5G09550
c51091_g1_i5	-3.93703	0.803257	9.9074e-05	0.00435055	AT1G62640
c49116_g1_i1	-3.93703	0.803257	9.9074e-05	0.00435055	#N/A
c45026_g1_i1	-3.00651	2.47332	9.92313e-05	0.00435288	#N/A
c45286_g1_i1	2.97623	2.43577	9.92313e-05	0.00435288	AT1G25145
c49038_g1_i2	-2.89589	2.96859	9.98428e-05	0.0043774	#N/A
c49005_g3_i1	3.3402	1.3141	0.000101616	0.0044528	AT2G38470
c49402_g1_i3	3.07536	2.05542	0.000101809	0.00445892	AT2G01870
c49314_g2_i4	2.76298	4.45259	0.000101999	0.0044649	AT1G78420
c52269_g1_i1	2.77447	4.08108	0.000102978	0.00449495	AT2G36690
c47319_g2_i1	5.03407	-0.0347378	0.000103439	0.00449495	#N/A
c43999_g1_i2	-4.66532	0.0900099	0.000103439	0.00449495	AT3G01410
c43820_g2_i4	-4.66532	0.0900099	0.000103439	0.00449495	#N/A
c35381_g1_i1	-4.66532	0.0900099	0.000103439	0.00449495	#N/A
c48726_g4_i6	-4.66532	0.0900099	0.000103439	0.00449495	AT1G33540
c36121_g1_i2	-4.66532	0.0900099	0.000103439	0.00449495	#N/A
c49317_g1_i2	-4.66532	0.0900099	0.000103439	0.00449495	#N/A
c31325_g1_i3	-4.66532	0.0900099	0.000103439	0.00449495	ATMG00860
c49361_g1_i1	-4.66532	0.0900099	0.000103439	0.00449495	AT5G17660
c48108_g3_i2	-4.66532	0.0900099	0.000103439	0.00449495	#N/A
c40690_g1_i1	-4.66532	0.0900099	0.000103439	0.00449495	#N/A
c40939_g1_i3	-4.66532	0.0900099	0.000103439	0.00449495	#N/A
c43145_g1_i1	-4.66532	0.0900099	0.000103439	0.00449495	#N/A
c49879_g2_i7	-2.82993	3.62275	0.000103617	0.00450031	#N/A
c52019_g4_i3	-3.40607	1.2485	0.000104384	0.00452424	#N/A
c48677_g4_i2	-3.40607	1.2485	0.000104384	0.00452424	#N/A
c47316_g5_i1	-3.40607	1.2485	0.000104384	0.00452424	#N/A
c45305_g1_i1	-3.40607	1.2485	0.000104384	0.00452424	AT3G18150
c46182_g1_i3	-2.7912	3.90607	0.00010452	0.00452776	#N/A
c47624_g1_i1	2.75297	4.40615	0.000104851	0.00453976	AT3G13110
c42819_g2_i1	-3.22254	1.77709	0.000106056	0.00458956	AT3G19090
c4781_g1_i1	2.7766	3.94738	0.000106925	0.00462476	AT1G48910
c48515_g1_i2	-3.53706	1.12041	0.000107311	0.00463903	AT3G13790
c50832_g1_i9	3.15145	1.42788	0.000107573	0.00464796	AT1G66430
c42105_g2_i1	2.77436	3.92756	0.000107802	0.00465346	AT5G50570
c50281_g1_i11	-2.76878	4.20441	0.000107812	0.00465346	AT4G39660
c33836_g1_i2	-3.0359	2.3444	0.000108039	0.00466088	AT3G42170
c47190_g1_i2	-2.92695	2.78733	0.000109806	0.00473464	AT2G35750
c48563_g1_i1	-3.69113	0.961498	0.000110253	0.00474655	#N/A
c31325_g1_i2	-3.69113	0.961498	0.000110253	0.00474655	ATMG00860
c32136_g2_i1	3.47289	0.872242	0.000110253	0.00474655	AT5G43060
c46182_g1_i5	-2.7667	4.27671	0.000110953	0.00477422	AT1G02840
c45784_g3_i1	2.85355	2.889	0.000111248	0.00478447	#N/A
c44758_g1_i8	-2.78876	3.72772	0.000112379	0.00482665	AT2G38000
c51995_g1_i7	4.39618	0.241599	0.000112765	0.00482665	AT2G38770
c43307_g1_i1	4.39618	0.241599	0.000112765	0.00482665	AT5G09550
c47220_g1_i1	4.39618	0.241599	0.000112765	0.00482665	AT5G45200
c37713_g1_i1	4.39618	0.241599	0.000112765	0.00482665	AT4G00430
c47786_g4_i1	3.84314	0.273399	0.000112765	0.00482665	AT5G43760
c40197_g1_i1	-3.91324	0.782612	0.000112865	0.00482665	#N/A
c50509_g1_i8	-3.91324	0.782612	0.000112865	0.00482665	AT2G36885
c17374_g1_i1	-3.91324	0.782612	0.000112865	0.00482665	AT5G39300
c45848_g2_i1	-3.91324	0.782612	0.000112865	0.00482665	#N/A
c36966_g1_i1	3.55639	0.698397	0.000112865	0.00482665	AT3G23240
c49423_g1_i3	2.89141	2.84247	0.000113217	0.00483921	AT2G26690
c47554_g1_i1	2.68457	8.01845	0.000114226	0.00486482	AT2G28470
c42303_g1_i1	-4.26709	0.577967	0.00011434	0.00486482	#N/A
c51721_g1_i1	-4.26709	0.577967	0.00011434	0.00486482	ATMG00810
c21361_g1_i1	-4.26709	0.577967	0.00011434	0.00486482	AT4G10500
c51776_g2_i21	-4.26709	0.577967	0.00011434	0.00486482	#N/A
c43825_g1_i5	-4.26709	0.577967	0.00011434	0.00486482	AT3G04300
c49774_g2_i7	-4.26709	0.577967	0.00011434	0.00486482	AT5G14090
c29107_g1_i1	3.67194	0.501183	0.00011434	0.00486482	AT4G28530
c28880_g2_i1	3.67194	0.501183	0.00011434	0.00486482	AT5G11590
c41574_g1_i1	-2.74435	4.44346	0.000115037	0.00489199	AT3G62830
c44708_g1_i1	2.78392	3.61492	0.000115134	0.00489359	AT2G26150
c46541_g1_i2	-3.22203	1.47469	0.000116899	0.00496608	#N/A
c36494_g1_i1	-3.26144	1.66771	0.000117477	0.00498557	#N/A
c51270_g1_i12	3.10563	1.62207	0.000117477	0.00498557	AT5G17680
c52176_g1_i5	-2.77369	3.84276	0.000119287	0.0050598	AT1G48050
c40576_g1_i1	-3.49866	1.08727	0.000119357	0.00506022	#N/A
c46965_g4_i1	-2.94748	2.49365	0.000119974	0.0050812	AT2G45300
c51600_g1_i1	-2.94748	2.49365	0.000119974	0.0050812	#N/A
c44758_g1_i9	-2.84717	2.97416	0.000121426	0.00514012	AT1G23170
c79596_g1_i1	3.29962	1.27823	0.000121544	0.00514248	AT2G22860
c51608_g1_i3	2.76479	3.84544	0.000122021	0.00516006	AT3G55920
c44678_g2_i1	-3.64815	0.924359	0.000124037	0.00518115	#N/A
c49929_g1_i2	-3.64815	0.924359	0.000124037	0.00518115	AT5G14960
c51404_g2_i2	-3.64815	0.924359	0.000124037	0.00518115	AT4G23160
c32827_g1_i1	2.78653	3.45071	0.000124104	0.00518115	#N/A
c44671_g2_i1	-2.81455	3.24134	0.000124598	0.00518115	AT5G52640
c51161_g1_i2	-2.94022	2.48739	0.000125115	0.00518115	AT3G54070
c36403_g1_i2	7.59122	-0.490064	0.000125561	0.00518115	#N/A
c43539_g2_i2	7.59122	-0.490064	0.000125561	0.00518115	#N/A
c58988_g1_i1	7.59122	-0.490064	0.000125561	0.00518115	#N/A
c58459_g1_i1	7.59122	-0.490064	0.000125561	0.00518115	AT2G37010
c45829_g1_i6	7.59122	-0.490064	0.000125561	0.00518115	#N/A
c47503_g3_i1	7.59122	-0.490064	0.000125561	0.00518115	#N/A
c45672_g1_i4	7.59122	-0.490064	0.000125561	0.00518115	AT3G14580
c27837_g1_i1	7.59122	-0.490064	0.000125561	0.00518115	#N/A
c19463_g2_i1	-7.53926	-0.351359	0.000125561	0.00518115	AT5G53210
c5310_g1_i1	-7.53926	-0.351359	0.000125561	0.00518115	AT3G16360
c45396_g3_i1	-7.53926	-0.351359	0.000125561	0.00518115	#N/A
c38585_g1_i2	-7.53926	-0.351359	0.000125561	0.00518115	AT1G40087
c41439_g2_i2	-7.53926	-0.351359	0.000125561	0.00518115	AT3G13600
c34255_g2_i1	-7.53926	-0.351359	0.000125561	0.00518115	AT4G19470
c49769_g2_i2	-7.53926	-0.351359	0.000125561	0.00518115	AT1G21270
c45956_g4_i1	-7.53926	-0.351359	0.000125561	0.00518115	#N/A
c52023_g1_i2	-7.53926	-0.351359	0.000125561	0.00518115	AT3G14460
c36096_g2_i2	-7.53926	-0.351359	0.000125561	0.00518115	#N/A
c45864_g1_i3	-7.53926	-0.351359	0.000125561	0.00518115	AT1G22150
[truncated: 1,501 more rows]
