# Supplementary material for: Transcriptional changes during ovule development in two genotypes of litchi (Litchi chinensis Sonn.) with contrast in seed size
Source: Sci Rep. 2016 Nov 8;6:36304. doi: 10.1038/srep36304 (PMC5099886; doi:10.1038/srep36304)
Supplement: Supplementary Data 2 [file srep36304-s3.xlsx]

## Sheet: HC 6 vs HC 0
	logFC	logCPM	PValue	FDR	TAIR annotation
c47022_g2_i1	11.0835	7.07269	5.58454e-25	5.09439e-20	AT3G47340
c62734_g1_i1	11.0865	6.51841	5.96823e-24	2.7222e-19	AT1G05675
c44469_g1_i1	9.5509	9.11357	1.15466e-23	3.51106e-19	AT5G02020
c34056_g1_i1	9.92411	6.31613	3.6525e-22	6.86698e-18	AT2G15220
c36997_g2_i1	9.12995	8.24065	3.76384e-22	6.86698e-18	AT5G61430
c37205_g1_i1	13.7699	5.04656	2.37107e-21	3.22553e-17	AT3G04720
c44555_g1_i2	10.2122	5.64613	2.47511e-21	3.22553e-17	AT2G46680
c34079_g1_i1	9.08592	6.45799	1.25295e-20	1.42873e-16	AT1G06650
c42858_g2_i3	13.4429	4.72074	2.24467e-20	2.27518e-16	AT2G29330
c32045_g1_i1	9.48214	5.475	3.48855e-20	3.18236e-16	#N/A
c39269_g1_i1	8.25325	8.58476	5.15285e-20	4.27326e-16	AT3G12500
c39360_g1_i1	9.08381	5.47855	1.18633e-19	8.64136e-16	AT1G14540
c45179_g1_i1	9.64406	5.08004	1.23146e-19	8.64136e-16	AT5G19890
c47490_g1_i1	10.2173	4.73259	2.25461e-19	1.46909e-15	AT3G57240
c31188_g1_i1	12.9859	4.26591	5.11164e-19	3.10866e-15	AT1G78780
c44555_g1_i1	8.09791	6.78145	6.33718e-19	3.6131e-15	AT2G46680
c45276_g1_i4	9.37874	4.816	7.56459e-19	4.0592e-15	AT1G68810
c32637_g1_i1	8.2161	6.28289	8.8254e-19	4.47266e-15	AT1G73040
c45503_g1_i1	8.45442	5.42178	1.39925e-18	6.40583e-15	AT3G54420
c41297_g1_i1	7.74976	8.56462	1.44703e-18	6.40583e-15	AT4G11650
c45276_g1_i2	9.28119	4.71898	1.47466e-18	6.40583e-15	AT1G68810
c44890_g1_i2	9.22983	4.66791	2.103e-18	8.72009e-15	AT4G34131
c52269_g1_i1	8.49737	5.20774	2.29139e-18	9.08816e-15	AT2G36690
c36844_g1_i1	7.91111	6.44468	2.92744e-18	1.11271e-14	AT2G32150
c15803_g1_i1	8.20397	5.57976	5.35037e-18	1.95231e-14	AT3G51895
c27758_g1_i1	8.15972	5.53575	7.24175e-18	2.54082e-14	AT1G17860
c47516_g1_i1	7.76786	6.30224	7.8224e-18	2.6429e-14	AT2G02950
c34627_g1_i1	12.5311	3.81409	1.13648e-17	3.7026e-14	AT1G15550
c43655_g1_i1	7.55502	6.61766	1.52603e-17	4.80032e-14	AT1G69490
c38867_g1_i1	8.19054	4.90284	1.87022e-17	5.68691e-14	AT2G23060
c27297_g1_i1	12.4351	3.7189	2.16409e-17	6.16253e-14	AT4G31940
c47516_g1_i2	7.68738	5.96152	2.17782e-17	6.16253e-14	AT2G02950
c42925_g1_i1	7.99506	5.3721	2.2293e-17	6.16253e-14	AT4G27450
c44959_g1_i1	9.50823	4.02791	2.85763e-17	7.6671e-14	AT5G06860
c8135_g1_i1	7.76764	5.59876	3.26172e-17	8.50127e-14	AT3G18550
c34570_g1_i1	7.4555	6.57294	3.77283e-17	9.56025e-14	AT1G23390
c43714_g1_i1	7.7171	5.41294	6.40767e-17	1.5798e-13	AT1G07150
c8135_g1_i2	7.56777	5.63842	7.46921e-17	1.79306e-13	AT3G18550
c45276_g1_i1	8.70074	4.14253	7.77846e-17	1.81942e-13	AT1G68810
c48473_g1_i5	7.58832	5.13544	2.26076e-16	5.15583e-13	AT3G45140
c51191_g1_i3	7.67287	4.64574	2.90962e-16	6.47376e-13	AT3G13790
c45152_g1_i1	7.36379	5.43605	2.99938e-16	6.51459e-13	AT1G29860
c40290_g1_i1	7.30796	5.26663	5.62152e-16	1.19259e-12	AT2G17880
c35732_g1_i2	6.92287	6.98606	5.97051e-16	1.19529e-12	AT4G02380
c45276_g1_i3	8.0545	4.05654	6.01401e-16	1.19529e-12	AT1G68810
c28187_g1_i2	8.39906	3.84364	6.02737e-16	1.19529e-12	AT4G13090
c41008_g1_i1	6.76059	9.85211	7.82395e-16	1.51856e-12	AT1G73040
c18285_g1_i1	11.8952	3.18424	8.31852e-16	1.55816e-12	#N/A
c41813_g1_i1	8.0049	4.00744	8.36956e-16	1.55816e-12	AT4G32480
c40957_g3_i1	8.2634	3.70943	1.49757e-15	2.73226e-12	AT3G06490
c34220_g2_i1	6.79333	6.48062	1.73502e-15	3.10341e-12	AT4G34970
c17952_g1_i1	11.7718	3.06232	1.9049e-15	3.34174e-12	AT4G33720
c41239_g1_i1	6.72905	6.90069	2.02994e-15	3.49391e-12	AT1G68320
c41588_g1_i1	7.11338	5.07393	2.10981e-15	3.5444e-12	AT1G68440
c39660_g1_i1	7.25822	4.80836	2.13698e-15	3.5444e-12	AT5G22250
c47655_g1_i1	6.56929	18.5238	2.56091e-15	4.17168e-12	#N/A
c38295_g1_i1	11.7239	3.01501	2.67063e-15	4.27408e-12	AT1G75800
c43412_g1_i1	8.16603	3.61318	2.9014e-15	4.56334e-12	AT1G03220
c34510_g1_i1	11.6844	2.97601	3.44719e-15	5.32988e-12	AT1G73040
c35680_g1_i1	6.53193	9.84854	3.66988e-15	5.57962e-12	AT4G36740
c43512_g1_i1	11.6403	2.93253	4.58893e-15	6.86255e-12	AT3G46600
c39513_g1_i1	8.72642	3.25409	5.69333e-15	8.37681e-12	AT2G15220
c43274_g1_i2	6.94573	4.78431	8.68912e-15	1.25817e-11	AT3G13227
c38056_g1_i1	7.9956	3.4449	9.08531e-15	1.29498e-11	AT1G32350
c50897_g1_i1	6.48725	6.78458	9.44863e-15	1.32605e-11	AT1G09970
c46816_g1_i1	8.64139	3.17019	9.96486e-15	1.37731e-11	AT2G39980
c35647_g4_i1	11.5183	2.81221	1.05424e-14	1.43538e-11	AT5G56550
c46416_g1_i1	6.45334	6.7975	1.14671e-14	1.53832e-11	AT5G51190
c42204_g1_i1	11.488	2.78237	1.26936e-14	1.67818e-11	AT1G03220
c24143_g1_i1	7.11181	4.09086	1.29834e-14	1.69197e-11	AT1G47960
c35647_g4_i2	11.4649	2.75958	1.49252e-14	1.91764e-11	AT5G56550
c16305_g1_i1	6.84627	4.68607	1.70028e-14	2.13894e-11	AT2G17880
c31967_g1_i1	11.4453	2.74031	1.71166e-14	2.13894e-11	AT5G13080
c46975_g1_i5	6.27002	11.8262	1.96163e-14	2.41818e-11	AT2G07706
c41236_g1_i1	6.43717	5.93682	2.38575e-14	2.9018e-11	AT3G56400
c49590_g1_i1	8.50363	3.03443	2.51481e-14	3.01853e-11	AT4G03140
c46975_g1_i2	6.20037	11.7231	3.14342e-14	3.72406e-11	AT5G37370
c32081_g1_i1	11.3262	2.62317	3.71189e-14	4.34115e-11	AT1G17860
c46975_g1_i6	6.09097	11.5624	6.58486e-14	7.60368e-11	AT5G37370
c24813_g1_i1	6.55362	4.63506	7.25094e-14	8.26816e-11	AT1G15385
c46975_g1_i3	6.06946	10.7772	7.64512e-14	8.48326e-11	#N/A
c43274_g1_i1	6.6705	4.37735	7.70645e-14	8.48326e-11	AT3G13227
c41960_g1_i2	6.13085	7.18691	7.71857e-14	8.48326e-11	AT2G33830
c40129_g1_i1	7.31715	3.32872	8.6044e-14	9.34428e-11	AT3G12500
c41086_g1_i1	7.65433	3.10872	8.93693e-14	9.59122e-11	AT5G52390
c40919_g1_i1	6.27166	5.34742	9.37596e-14	9.86877e-11	AT4G17500
c41960_g1_i1	6.13008	6.74855	9.41191e-14	9.86877e-11	AT1G28330
c43130_g1_i1	6.09568	7.05093	1.04192e-13	1.08008e-10	#N/A
c45476_g1_i1	8.27434	2.80886	1.16454e-13	1.19363e-10	AT1G06620
c40314_g1_i1	6.13575	6.15198	1.30017e-13	1.31784e-10	AT1G27730
c31928_g1_i1	7.59188	3.04733	1.35363e-13	1.35694e-10	#N/A
c33026_g1_i1	8.22843	2.76377	1.56175e-13	1.54856e-10	AT2G31945
c46975_g1_i1	5.94488	10.8235	1.76865e-13	1.73485e-10	AT5G37370
c51191_g1_i1	6.53389	4.24286	1.92738e-13	1.87044e-10	AT3G13790
c43363_g1_i2	11.0487	2.35066	2.30554e-13	2.21388e-10	AT1G54070
c46975_g1_i4	5.87041	12.0406	2.90289e-13	2.75844e-10	ATMG00030
c8109_g1_i1	6.3653	4.33587	3.2599e-13	3.06575e-10	AT1G75750
c43306_g1_i1	8.10259	2.6403	3.53786e-13	3.29321e-10	AT5G47910
c36712_g1_i1	10.9742	2.27766	3.85452e-13	3.55173e-10	#N/A
c50794_g4_i2	5.90611	6.68926	4.19835e-13	3.82986e-10	AT5G49630
c16074_g1_i1	10.9577	2.26152	4.31846e-13	3.90042e-10	#N/A
c20513_g1_i1	10.9522	2.2561	4.48649e-13	3.97351e-10	AT1G19610
c28187_g1_i1	10.9466	2.25066	4.48649e-13	3.97351e-10	AT4G13090
c39749_g1_i1	7.40476	2.86366	4.64586e-13	4.07509e-10	AT1G29640
c37052_g1_i1	6.28201	4.25404	5.68834e-13	4.94198e-10	AT1G13700
c50399_g4_i3	6.65889	3.38983	5.79242e-13	4.98493e-10	AT1G11340
c38056_g2_i1	7.99702	2.53686	7.12226e-13	6.07209e-10	AT3G22360
c35421_g1_i1	5.96134	5.04239	7.4806e-13	6.31854e-10	AT5G28050
c40957_g2_i1	6.97218	2.99007	8.46749e-13	7.08651e-10	AT3G06490
c38914_g1_i1	6.29709	4.01018	9.33605e-13	7.74239e-10	AT1G74110
c24872_g2_i1	10.8247	2.1314	9.94254e-13	8.17107e-10	AT5G39785
c62756_g1_i1	5.78952	5.5952	1.36268e-12	1.10155e-09	AT4G23560
c36239_g1_i1	6.68304	3.10328	1.36452e-12	1.10155e-09	AT2G16385
c43590_g1_i6	6.44098	3.6477	1.3838e-12	1.10732e-09	AT5G13080
c51869_g1_i4	7.8732	2.41574	1.61798e-12	1.28346e-09	AT5G25930
c49153_g1_i1	7.86322	2.40598	1.73295e-12	1.3628e-09	#N/A
c38678_g1_i1	10.7243	2.03341	1.97355e-12	1.53875e-09	AT3G48310
c40989_g1_i1	5.69785	5.8848	2.11101e-12	1.63197e-09	AT1G10070
c31435_g1_i1	6.22431	3.78976	2.20332e-12	1.68902e-09	AT5G50335
c35841_g1_i1	5.7092	5.54952	2.24944e-12	1.71001e-09	AT1G80920
c45510_g1_i1	5.90763	4.46423	2.29223e-12	1.72814e-09	AT5G58350
c42283_g1_i1	5.97393	4.26931	2.31791e-12	1.73317e-09	AT2G40000
c43363_g1_i3	7.80185	2.34603	2.54987e-12	1.89111e-09	AT1G54070
c39505_g1_i1	6.09573	3.94791	2.58303e-12	1.90025e-09	AT3G18080
c39618_g1_i1	7.78609	2.33065	2.8406e-12	2.07303e-09	AT1G59590
c41835_g1_i3	7.11616	2.58127	3.14802e-12	2.27914e-09	AT1G80840
c42847_g3_i1	10.6304	1.94182	3.57412e-12	2.5364e-09	AT3G26300
c42224_g4_i3	5.65331	5.58952	3.57742e-12	2.5364e-09	AT1G47990
c29717_g1_i1	5.73723	4.76675	3.58677e-12	2.5364e-09	#N/A
c25177_g1_i1	7.74863	2.2941	3.67142e-12	2.57629e-09	AT3G23240
c44345_g1_i1	6.12738	3.69489	4.14888e-12	2.88911e-09	AT5G65380
c44410_g2_i1	6.36018	3.09753	4.19585e-12	2.89969e-09	AT2G03220
c47936_g1_i5	5.69687	4.98825	4.44948e-12	3.05184e-09	AT4G05120
c43130_g1_i2	5.50536	7.13332	4.57214e-12	3.11257e-09	#N/A
c29307_g1_i1	5.56225	5.85127	4.79488e-12	3.24003e-09	AT2G32210
c40680_g1_i1	5.76889	4.40565	5.05591e-12	3.39129e-09	AT1G71680
c45476_g1_i2	7.03869	2.50567	5.19703e-12	3.4605e-09	AT1G06620
c48289_g3_i1	6.4566	2.88203	5.95891e-12	3.93906e-09	AT1G45616
c27595_g2_i1	5.85532	4.05516	6.14216e-12	4.03098e-09	AT1G17860
c40376_g2_i1	5.79236	4.18364	6.52918e-12	4.25437e-09	AT5G65730
c36032_g1_i1	6.64452	2.66989	7.35497e-12	4.75846e-09	AT4G16260
c47146_g3_i1	10.515	1.82948	7.43276e-12	4.77492e-09	AT5G49620
c44405_g1_i1	5.81978	4.02045	7.77289e-12	4.9585e-09	AT2G44260
c33259_g1_i1	7.62415	2.17278	8.26718e-12	5.2372e-09	AT1G11530
c37195_g1_i1	6.13038	3.12779	8.88749e-12	5.59134e-09	#N/A
c45503_g1_i2	7.60032	2.14958	9.72466e-12	6.04318e-09	AT3G54420
c42224_g4_i2	5.89551	3.75217	9.73819e-12	6.04318e-09	AT1G02400
c51620_g2_i1	5.72512	4.118	1.01974e-11	6.28536e-09	#N/A
c16333_g1_i1	7.58218	2.13193	1.05576e-11	6.46375e-09	AT4G27360
c44778_g1_i3	5.70664	4.09998	1.15904e-11	7.04876e-09	#N/A
c34648_g1_i1	7.56381	2.11407	1.19581e-11	7.22418e-09	AT4G23030
c19994_g1_i1	6.90638	2.37678	1.2434e-11	7.46228e-09	AT1G74360
c35728_g2_i1	5.99845	3.40286	1.51211e-11	9.01562e-09	AT1G10070
c36877_g2_i1	6.13941	2.88237	1.75023e-11	1.03676e-08	AT5G56480
c40908_g1_i2	6.8488	2.32078	1.77663e-11	1.04561e-08	AT3G14300
c42870_g5_i1	10.3731	1.69163	1.82869e-11	1.06935e-08	AT3G07130
c49215_g5_i1	6.49025	2.51972	1.99122e-11	1.15697e-08	AT2G07599
c8252_g1_i1	10.3564	1.67547	2.04429e-11	1.18029e-08	#N/A
c42224_g4_i1	5.87053	3.44416	2.26794e-11	1.30118e-08	AT1G02400
c40438_g1_i1	5.31992	5.8364	2.28421e-11	1.30233e-08	AT3G04070
c44758_g3_i2	6.81092	2.28397	2.29866e-11	1.30243e-08	AT5G07330
c37792_g1_i1	5.29438	6.14063	2.37554e-11	1.3354e-08	AT3G09925
c34839_g1_i1	6.80543	2.27863	2.38614e-11	1.3354e-08	AT2G31945
c40376_g1_i1	6.44297	2.47378	2.74896e-11	1.52908e-08	AT5G65730
c42992_g1_i1	5.18299	9.32388	2.87326e-11	1.5815e-08	AT1G05010
c34334_g1_i1	10.3052	1.62585	2.87788e-11	1.5815e-08	#N/A
c31435_g1_i2	6.20944	2.64147	2.98746e-11	1.63189e-08	AT5G50335
c42925_g1_i2	5.28651	5.53364	3.08625e-11	1.67256e-08	AT4G27450
c44087_g3_i1	5.28019	5.57619	3.0986e-11	1.67256e-08	AT3G22550
c41959_g1_i1	5.63902	3.73904	3.13215e-11	1.68073e-08	AT4G19170
c51620_g3_i1	5.49704	4.06356	3.43007e-11	1.82983e-08	ATMG00560
c38002_g1_i1	5.56215	3.86746	3.53242e-11	1.87347e-08	AT3G54820
c39159_g1_i1	5.86424	3.27214	3.60216e-11	1.89942e-08	AT5G57260
c39505_g2_i1	5.46658	4.11097	3.72677e-11	1.95383e-08	AT3G18080
c46561_g1_i1	5.21505	5.99653	3.79336e-11	1.97738e-08	AT5G14450
c40757_g1_i1	10.2612	1.58315	3.86235e-11	2.00191e-08	AT3G28007
c50357_g1_i1	5.22751	5.84568	3.90338e-11	2.01174e-08	AT5G60680
c49338_g1_i1	5.29302	4.93319	4.33192e-11	2.21966e-08	AT1G68840
c16322_g1_i1	10.2431	1.56571	4.35548e-11	2.21966e-08	#N/A
c36658_g1_i1	10.234	1.55691	4.6277e-11	2.34529e-08	#N/A
c24904_g1_i1	5.18808	5.91801	4.6889e-11	2.36318e-08	ATCG00280
c34921_g1_i1	5.46109	3.94725	4.99072e-11	2.50147e-08	AT1G19530
c26093_g1_i1	10.2064	1.53018	5.23006e-11	2.60711e-08	AT2G15680
c43464_g1_i3	6.6669	2.14425	5.63349e-11	2.79296e-08	ATMG00180
c49535_g4_i3	5.72938	3.30686	5.66704e-11	2.7944e-08	AT4G29090
c48412_g2_i2	7.32295	1.88033	5.81053e-11	2.84975e-08	AT4G19810
c49491_g1_i2	5.17097	5.56278	5.90203e-11	2.87915e-08	AT1G23870
c44758_g3_i1	6.30168	2.33674	6.69795e-11	3.25004e-08	AT5G07330
c50113_g1_i1	5.08156	7.01121	7.17895e-11	3.465e-08	AT5G47560
c44778_g1_i1	5.29047	4.27323	7.30439e-11	3.50699e-08	#N/A
c49215_g3_i2	5.08536	6.71464	7.35487e-11	3.51274e-08	ATCG01010
c39929_g1_i1	5.91709	2.66658	7.56579e-11	3.59466e-08	AT5G56550
c39001_g1_i2	7.27106	1.83011	7.82762e-11	3.69979e-08	AT1G78990
c49215_g4_i2	5.10583	5.68866	8.92005e-11	4.1944e-08	ATMG00090
c42346_g1_i1	10.1202	1.44688	9.2478e-11	4.32621e-08	AT1G30370
c41712_g1_i1	6.01749	2.45542	1.03224e-10	4.8043e-08	AT2G45510
c50113_g1_i2	5.01067	7.02524	1.09599e-10	5.07509e-08	AT5G47560
c50858_g1_i3	6.56004	2.04085	1.15542e-10	5.3233e-08	AT4G23160
c39436_g1_i1	6.5535	2.03453	1.20728e-10	5.53427e-08	AT4G30420
c48961_g1_i1	7.17751	1.73973	1.46094e-10	6.64505e-08	AT4G01950
c15321_g1_i1	6.18006	2.2191	1.46417e-10	6.64505e-08	#N/A
c58214_g1_i1	10.0494	1.37858	1.4751e-10	6.66152e-08	AT1G04520
c73521_g1_i1	5.12345	4.65089	1.48287e-10	6.66364e-08	AT3G07570
c49564_g1_i1	5.01245	5.86686	1.50619e-10	6.73526e-08	ATMG00580
c40697_g1_i1	5.02544	5.57083	1.55257e-10	6.9088e-08	AT5G21940
c44824_g1_i2	7.15315	1.71622	1.62738e-10	7.20654e-08	AT3G21530
c28411_g1_i1	6.16265	2.20228	1.64571e-10	7.25248e-08	AT2G41380
c34065_g1_i1	4.96005	6.70331	1.66438e-10	7.29949e-08	AT1G07900
c43161_g1_i1	5.62481	3.03973	1.73457e-10	7.57092e-08	AT4G31240
c35133_g1_i1	6.14503	2.18527	1.85232e-10	8.04637e-08	AT4G32480
c41557_g1_i1	5.40029	3.394	1.89094e-10	8.17524e-08	AT1G19900
c57709_g1_i1	6.13316	2.17382	2.00584e-10	8.63109e-08	AT1G34300
c42792_g3_i1	5.20327	3.8557	2.06334e-10	8.8368e-08	#N/A
c44405_g1_i2	5.21253	3.7877	2.18514e-10	9.31473e-08	AT2G44260
c44246_g1_i1	4.87523	8.28759	2.32677e-10	9.87233e-08	AT4G27410
c34334_g1_i2	6.10306	2.14478	2.35666e-10	9.95285e-08	#N/A
c50413_g1_i4	9.95289	1.2857	2.58701e-10	1.08255e-07	AT2G45550
c37419_g1_i1	9.95289	1.2857	2.58701e-10	1.08255e-07	AT1G55920
c46172_g4_i2	4.89831	6.4551	2.60111e-10	1.08348e-07	ATMG01190
c41455_g1_i1	4.87709	7.06808	2.62911e-10	1.09016e-07	AT4G37300
c41074_g1_i1	5.11371	3.97801	2.70925e-10	1.11831e-07	AT2G23770
c47383_g8_i1	4.85946	7.25074	2.79628e-10	1.14903e-07	AT2G07687
c50630_g1_i2	5.62696	2.85465	2.84654e-10	1.16444e-07	AT4G37370
c51620_g3_i2	4.90309	5.87118	2.86499e-10	1.16675e-07	ATMG00220
c43585_g1_i1	6.07232	2.11514	2.89343e-10	1.1731e-07	AT4G34131
c35706_g2_i1	4.92509	5.30207	2.98748e-10	1.20453e-07	AT3G02230
c46172_g1_i2	5.0983	3.96313	3.00846e-10	1.20453e-07	ATMG00160
c49869_g2_i1	7.06011	1.62656	3.01057e-10	1.20453e-07	AT1G75290
c44851_g1_i1	4.83799	7.87167	3.06139e-10	1.21952e-07	AT3G45300
c41663_g2_i1	4.97265	4.73173	3.14203e-10	1.2462e-07	AT4G27450
c7976_g1_i1	9.91924	1.25335	3.22066e-10	1.26637e-07	AT3G56400
c42102_g2_i1	9.91924	1.25335	3.22066e-10	1.26637e-07	AT3G26040
c51869_g1_i1	5.0963	3.8949	3.33959e-10	1.3075e-07	AT5G25930
c38254_g1_i1	4.88687	5.72901	3.45201e-10	1.34574e-07	AT4G05180
c67904_g1_i1	5.13065	3.70864	3.70797e-10	1.43937e-07	AT1G58340
c38038_g1_i2	9.89637	1.23138	3.73727e-10	1.4446e-07	AT3G04720
c46310_g1_i1	4.99952	4.35745	4.05007e-10	1.55395e-07	AT2G27500
c27595_g1_i1	6.02172	2.06641	4.05424e-10	1.55395e-07	#N/A
c48107_g6_i3	-6.15783	2.03953	4.23227e-10	1.6154e-07	AT4G04955
c24957_g1_i1	9.87312	1.20906	4.34651e-10	1.65209e-07	AT5G45710
c32199_g1_i1	5.47393	2.89388	4.48447e-10	1.69746e-07	#N/A
c49005_g3_i1	5.28983	3.16435	4.93729e-10	1.86113e-07	AT2G38470
c43363_g1_i1	9.84949	1.18639	5.06679e-10	1.90209e-07	AT1G54070
c33380_g2_i1	5.33292	3.07151	5.12665e-10	1.91668e-07	AT1G68320
c39749_g1_i2	5.97594	2.02238	5.26157e-10	1.95909e-07	AT1G29640
c47383_g7_i2	4.78933	6.09752	5.30915e-10	1.96561e-07	ATMG01360
c51638_g1_i3	5.44841	2.86925	5.32382e-10	1.96561e-07	#N/A
c49050_g2_i1	5.38033	2.96897	5.34373e-10	1.96561e-07	AT3G14440
c43945_g1_i1	9.83753	1.17492	5.4754e-10	2.00595e-07	AT1G32450
c50794_g7_i1	4.74015	8.14884	5.61095e-10	2.0446e-07	AT5G49630
c49491_g1_i3	4.78409	6.17406	5.62573e-10	2.0446e-07	AT1G23870
c49491_g1_i1	4.78776	5.98383	5.72877e-10	2.07379e-07	AT1G23870
c50399_g4_i1	5.51122	2.74289	5.88579e-10	2.11741e-07	AT1G11340
c47816_g1_i1	4.88045	4.60745	5.89569e-10	2.11741e-07	AT1G30760
c32954_g1_i1	9.82548	1.16336	5.92055e-10	2.118e-07	#N/A
c51129_g2_i1	4.83237	5.25752	5.99131e-10	2.13494e-07	AT2G18700
c40823_g1_i1	5.47549	2.49362	6.21506e-10	2.20606e-07	AT1G30040
c50858_g1_i1	5.94912	1.9966	6.28431e-10	2.22199e-07	AT4G23140
c30540_g1_i1	9.81331	1.1517	6.40584e-10	2.25622e-07	AT5G06300
c42992_g1_i2	4.70348	9.13117	6.58493e-10	2.30467e-07	AT1G05010
c30755_g1_i1	4.72789	7.10679	6.60497e-10	2.30467e-07	AT1G17860
c48833_g2_i3	4.94061	4.20533	6.6192e-10	2.30467e-07	ATCG00340
c45965_g1_i1	5.93552	1.98353	6.87619e-10	2.37601e-07	AT3G07870
c43050_g1_i1	5.93552	1.98353	6.87619e-10	2.37601e-07	AT3G06390
c36314_g1_i1	9.80105	1.13995	6.93525e-10	2.38738e-07	AT2G28500
c47176_g2_i3	5.28082	3.0213	7.11974e-10	2.44167e-07	AT1G76690
c45509_g1_i1	4.923	4.18837	7.45622e-10	2.53815e-07	AT2G35940
c46519_g2_i2	5.22545	3.10231	7.45672e-10	2.53815e-07	AT1G02860
c6439_g1_i1	9.7762	1.11615	7.51319e-10	2.54065e-07	AT5G43180
c45298_g2_i2	5.04036	3.54041	7.53516e-10	2.54065e-07	AT1G25550
c39635_g1_i1	5.44156	2.46101	7.54762e-10	2.54065e-07	AT5G11070
c31084_g1_i1	4.78662	5.25698	7.78391e-10	2.61056e-07	AT1G32928
c47272_g3_i1	4.70765	6.83148	7.8318e-10	2.617e-07	ATCG00480
c51620_g3_i5	5.43171	2.45156	8.05933e-10	2.6832e-07	ATMG00560
c38474_g1_i1	4.90617	3.96031	8.2028e-10	2.72103e-07	AT4G35750
c47615_g1_i1	6.23996	1.73261	8.36533e-10	2.76489e-07	AT2G42250
c34220_g1_i1	5.67727	2.1276	8.99611e-10	2.96264e-07	#N/A
c47492_g2_i1	5.67107	2.12165	9.37307e-10	3.07568e-07	AT5G20950
c23548_g1_i1	5.18733	3.06563	9.63009e-10	3.14869e-07	AT5G39670
c47624_g1_i1	4.91109	3.78282	1.00338e-09	3.26898e-07	AT3G13110
c43477_g1_i1	6.86388	1.43811	1.02555e-09	3.3175e-07	AT1G14700
c32081_g1_i2	6.86388	1.43811	1.02555e-09	3.3175e-07	AT1G17860
c63369_g1_i1	9.72519	1.06734	1.04166e-09	3.35771e-07	AT5G49450
c29124_g1_i1	5.16461	3.04379	1.09712e-09	3.52403e-07	AT1G80160
c43870_g1_i5	5.08674	3.20482	1.11663e-09	3.57413e-07	AT2G29420
c31665_g1_i1	9.71215	1.05487	1.13224e-09	3.59925e-07	#N/A
c34313_g1_i1	4.85807	4.12592	1.13237e-09	3.59925e-07	AT2G05910
c44663_g1_i1	9.69899	1.04229	1.23156e-09	3.89111e-07	AT2G26710
c50399_g4_i2	5.19545	2.93918	1.23273e-09	3.89111e-07	AT1G11340
c45457_g1_i4	4.81828	4.18296	1.30419e-09	4.10249e-07	ATMG00510
c50858_g5_i1	6.82328	1.39923	1.33572e-09	4.18722e-07	AT4G23190
c49215_g4_i1	4.68347	5.31985	1.34037e-09	4.18743e-07	ATMG00090
c34703_g1_i1	4.92567	3.51138	1.39191e-09	4.3336e-07	AT5G02160
c29705_g1_i1	4.61034	7.06626	1.41178e-09	4.38049e-07	AT2G38470
c49564_g1_i2	5.0759	3.08133	1.50199e-09	4.64463e-07	ATMG00580
c41747_g1_i1	4.62842	5.83063	1.59522e-09	4.91625e-07	AT5G47550
c46172_g4_i1	4.59269	6.73461	1.63182e-09	4.99173e-07	ATMG01190
c45289_g1_i1	6.79205	1.36937	1.63613e-09	4.99173e-07	AT1G17230
c39954_g1_i1	6.7815	1.35927	1.63613e-09	4.99173e-07	AT1G20560
c41152_g1_i1	6.77086	1.34911	1.75221e-09	5.32808e-07	AT3G51680
c49564_g1_i3	4.65028	5.14727	1.83551e-09	5.56282e-07	ATMG00580
c45509_g1_i3	4.58036	6.43977	1.84342e-09	5.5683e-07	AT2G35940
c46975_g20_i6	4.79948	3.73904	1.88578e-09	5.67745e-07	ATCG00670
c37120_g1_i1	9.63133	0.977699	1.89581e-09	5.68138e-07	AT3G53980
c39029_g1_i1	5.12702	2.87347	1.89954e-09	5.68138e-07	#N/A
c50663_g4_i1	4.78696	3.95564	2.01295e-09	6.00088e-07	ATMG00830
c47712_g1_i2	4.75747	4.07777	2.02181e-09	6.00769e-07	AT4G31970
c25816_g2_i1	9.6174	0.964424	2.07135e-09	6.13488e-07	AT5G67190
c45457_g1_i6	4.58317	5.67965	2.0971e-09	6.19106e-07	ATMG00510
c45457_g1_i2	4.77907	3.7195	2.13237e-09	6.27488e-07	ATMG00510
c22740_g1_i1	4.66371	4.69	2.15149e-09	6.31079e-07	#N/A
c49215_g4_i4	4.55632	6.2696	2.19142e-09	6.4073e-07	ATMG00090
c48479_g1_i1	9.60335	0.951025	2.26493e-09	6.60108e-07	#N/A
c33380_g1_i1	6.07626	1.57592	2.43773e-09	7.05959e-07	AT1G25340
c39319_g1_i1	6.06711	1.56718	2.43773e-09	7.05959e-07	AT1G30370
c34922_g1_i1	9.58915	0.937499	2.4786e-09	7.15524e-07	#N/A
c47383_g7_i1	4.59768	4.91722	2.58894e-09	7.44512e-07	ATMG00640
c39777_g1_i1	4.79109	3.53213	2.60164e-09	7.44512e-07	AT3G60280
c29107_g1_i1	5.35748	2.12814	2.6035e-09	7.44512e-07	AT4G28530
c35732_g1_i1	4.52467	6.28414	2.76659e-09	7.88678e-07	AT4G02380
c39171_g1_i1	4.70229	3.82073	2.81784e-09	8.00785e-07	AT3G23240
c39937_g2_i1	6.69412	1.27585	2.87003e-09	8.13082e-07	AT3G18670
c48833_g2_i2	4.56458	4.95557	3.03453e-09	8.57025e-07	ATCG00340
c43469_g1_i1	4.58237	4.75143	3.20868e-09	9.03411e-07	AT1G67340
c29659_g1_i1	9.54571	0.896139	3.26459e-09	9.16324e-07	AT1G25560
c41859_g2_i1	4.76781	3.43698	3.35281e-09	9.38201e-07	AT2G45830
c48559_g7_i4	4.50968	5.7298	3.38805e-09	9.45163e-07	ATMG00520
c43161_g1_i2	4.82432	3.24719	3.48432e-09	9.69056e-07	AT4G31240
c52862_g1_i1	5.46427	1.92382	3.49785e-09	9.69861e-07	AT1G52690
c45138_g1_i2	5.1962	2.22617	3.56601e-09	9.85402e-07	AT3G22740
c46975_g20_i2	4.56517	4.73499	3.5755e-09	9.85402e-07	ATCG00900
c33802_g1_i1	5.30044	2.0737	3.7849e-09	1.03997e-06	AT3G25400
c45289_g2_i1	5.65755	1.71757	3.84851e-09	1.05427e-06	AT3G47090
c42189_g1_i2	4.50948	5.20955	3.92383e-09	1.07169e-06	AT2G27830
c48412_g2_i1	9.50091	0.85355	3.93956e-09	1.07215e-06	AT4G19810
c44781_g1_i1	5.29396	2.06752	3.94903e-09	1.07215e-06	#N/A
c46046_g1_i1	4.47161	5.55892	4.30827e-09	1.16621e-06	AT4G25810
c48961_g1_i3	6.62493	1.20995	4.47069e-09	1.2066e-06	AT4G01950
c47076_g1_i2	4.66145	3.83552	4.48458e-09	1.20678e-06	AT2G23450
c31071_g1_i1	5.63248	1.69368	4.52701e-09	1.21461e-06	AT5G18880
c1891_g1_i1	9.47026	0.824437	4.77124e-09	1.27265e-06	AT5G61340
c33548_g1_i1	9.47026	0.824437	4.77124e-09	1.27265e-06	AT4G13450
c30270_g1_i1	4.63553	3.64293	4.89463e-09	1.29998e-06	#N/A
c51620_g4_i2	4.62745	3.90499	4.90219e-09	1.29998e-06	ATMG01170
c39436_g1_i3	5.24776	2.02351	5.11414e-09	1.35225e-06	AT4G30420
c47272_g3_i2	4.40792	6.80004	5.13485e-09	1.3538e-06	ATCG00480
c48469_g2_i1	4.81015	3.0447	5.23531e-09	1.37631e-06	#N/A
c31874_g1_i1	9.45469	0.809656	5.25811e-09	1.37833e-06	AT3G24310
c45509_g1_i2	4.40481	6.44971	5.43807e-09	1.42143e-06	AT2G35940
c42189_g1_i1	4.42804	5.68986	5.57346e-09	1.45265e-06	AT2G27830
c37025_g1_i1	6.58905	1.17582	5.6223e-09	1.46121e-06	#N/A
c36128_g1_i2	9.43894	0.79472	5.80018e-09	1.50315e-06	AT4G09610
c34120_g1_i1	5.5897	1.65297	5.96959e-09	1.53832e-06	AT1G07900
c19620_g1_i1	5.5897	1.65297	5.96959e-09	1.53832e-06	AT2G25625
c47156_g1_i1	4.38256	6.78724	6.00033e-09	1.54188e-06	AT3G48990
c48874_g1_i2	4.49736	4.55993	6.03782e-09	1.54521e-06	AT5G21482
c51620_g7_i1	4.69223	3.2881	6.04717e-09	1.54521e-06	#N/A
c45298_g2_i1	4.60223	3.55061	6.52188e-09	1.66186e-06	AT1G25550
c50785_g2_i1	6.55225	1.14087	6.56996e-09	1.66945e-06	#N/A
c49215_g4_i3	4.38164	6.14755	6.87349e-09	1.74172e-06	ATMG00090
c42123_g1_i3	4.69104	3.20592	6.97396e-09	1.76229e-06	AT5G06530
c2560_g2_i1	4.42934	4.8491	7.04456e-09	1.77521e-06	AT3G18570
c43192_g2_i1	9.40693	0.764374	7.07851e-09	1.77885e-06	AT2G39210
c44664_g1_i1	4.39255	5.57897	7.26832e-09	1.82153e-06	#N/A
c46765_g2_i2	4.66127	3.2586	7.41865e-09	1.85411e-06	ATCG00180
c46547_g3_i1	4.41698	5.00638	7.62861e-09	1.89784e-06	AT3G49960
c46764_g2_i1	5.18611	1.96488	7.6352e-09	1.89784e-06	AT1G08920
c51638_g1_i1	4.81039	2.82743	7.94537e-09	1.96957e-06	#N/A
c48833_g2_i1	4.43418	4.61004	8.19301e-09	2.02545e-06	ATCG00340
c48833_g2_i4	4.42249	4.65105	8.46927e-09	2.08809e-06	ATCG00340
c51142_g1_i3	4.51291	3.93631	8.58563e-09	2.11107e-06	AT5G65140
c40453_g1_i1	5.31317	1.78004	8.89623e-09	2.18156e-06	AT3G60010
c36910_g1_i1	6.50169	1.09289	9.03865e-09	2.20916e-06	AT2G37360
c48559_g1_i1	4.67077	3.10076	9.05719e-09	2.20916e-06	ATMG01410
c44487_g1_i1	5.15784	1.93803	9.17203e-09	2.2312e-06	AT2G40390
c46172_g5_i1	4.36154	5.33661	9.26902e-09	2.2473e-06	ATMG00270
c49213_g1_i1	4.43697	4.25276	9.28749e-09	2.2473e-06	AT3G19580
c36161_g1_i1	5.04299	2.0804	9.32001e-09	2.2492e-06	#N/A
c33242_g1_i1	4.71838	2.95727	9.36628e-09	2.25441e-06	#N/A
c46975_g12_i1	4.58945	3.26697	1.0347e-08	2.48392e-06	ATCG00680
c44148_g1_i1	4.97854	2.41888	1.03863e-08	2.48681e-06	AT3G52780
c46982_g1_i4	4.43524	4.14511	1.04154e-08	2.48723e-06	AT4G23810
c42863_g1_i1	5.02346	2.06187	1.05803e-08	2.51637e-06	AT5G22860
c42870_g2_i1	5.82799	1.3397	1.05926e-08	2.51637e-06	AT3G07130
c43814_g1_i1	9.34068	0.701682	1.06732e-08	2.52893e-06	AT1G44750
c51620_g4_i1	4.43672	4.10937	1.07106e-08	2.53122e-06	ATMG01170
c40253_g1_i1	4.29048	6.44602	1.11518e-08	2.62868e-06	AT2G40300
c42123_g1_i2	4.69003	2.93031	1.12808e-08	2.65223e-06	AT5G06530
c41557_g2_i3	4.74768	2.76776	1.16744e-08	2.73772e-06	AT1G75620
c47500_g2_i1	4.71506	2.84952	1.17566e-08	2.74992e-06	AT5G58500
c35728_g1_i1	4.83352	2.59314	1.17915e-08	2.75105e-06	AT1G10070
c46172_g3_i1	4.48671	3.77091	1.18264e-08	2.75214e-06	#N/A
c49607_g4_i1	4.43155	4.02718	1.18843e-08	2.75857e-06	AT1G01490
c46579_g2_i1	4.28661	6.22375	1.20978e-08	2.80101e-06	AT3G48530
c48227_g2_i1	5.80615	1.31901	1.21666e-08	2.80982e-06	AT1G23870
c46765_g2_i4	4.59658	3.11608	1.24675e-08	2.87203e-06	ATCG00180
c45298_g1_i1	4.48629	3.72048	1.26435e-08	2.90523e-06	AT1G13300
c57616_g1_i1	9.30639	0.669276	1.31916e-08	3.02355e-06	AT4G25150
c43464_g1_i2	4.63015	2.97088	1.36068e-08	3.11091e-06	ATMG00180
c37494_g1_i1	5.78398	1.29802	1.40018e-08	3.19321e-06	AT5G42380
c36306_g2_i1	4.44696	3.57756	1.40743e-08	3.20175e-06	AT4G25810
c41835_g1_i1	5.4436	1.51435	1.43754e-08	3.26211e-06	AT1G80840
c38044_g4_i3	9.28893	0.652793	1.46906e-08	3.31713e-06	AT3G47800
c43843_g1_i1	9.28893	0.652793	1.46906e-08	3.31713e-06	#N/A
c43574_g1_i1	4.22783	7.42858	1.49776e-08	3.37359e-06	AT4G35220
c50450_g1_i4	4.37546	4.08834	1.51287e-08	3.39922e-06	AT1G07750
c42109_g1_i3	4.70705	2.72917	1.52165e-08	3.41056e-06	AT4G36850
c40485_g2_i1	5.43396	1.50523	1.52861e-08	3.41774e-06	AT5G39150
c22243_g1_i1	9.27125	0.636118	1.63792e-08	3.6532e-06	AT3G56710
c46172_g1_i3	4.43381	3.72068	1.65198e-08	3.67558e-06	ATMG00160
c42123_g1_i1	4.56876	3.00389	1.7294e-08	3.83846e-06	AT5G06530
c35336_g1_i1	5.75007	1.26594	1.73515e-08	3.84188e-06	AT2G29420
c48833_g4_i4	4.21446	6.6885	1.74633e-08	3.85729e-06	ATCG00020
c46975_g20_i5	4.27447	5.10932	1.75284e-08	3.86231e-06	ATCG00900
c43593_g1_i1	6.3949	0.991845	1.76677e-08	3.87427e-06	AT2G41870
c35974_g1_i1	6.3949	0.991845	1.76677e-08	3.87427e-06	AT1G29290
c46764_g1_i1	4.26337	5.16485	1.80493e-08	3.94848e-06	AT1G54730
c41389_g1_i8	5.73858	1.25509	1.86568e-08	4.0716e-06	AT2G23620
c40485_g1_i1	5.18845	1.6619	1.87975e-08	4.09251e-06	AT5G39110
c51256_g6_i1	4.48973	3.17237	1.91337e-08	4.1558e-06	ATMG00570
c35706_g1_i1	4.19828	6.372	1.97877e-08	4.28764e-06	AT5G15650
c46876_g1_i5	5.17974	1.65367	1.98729e-08	4.29588e-06	AT1G14190
c50815_g1_i1	4.20781	6.13318	2.00082e-08	4.31492e-06	AT4G01870
c17273_g1_i1	9.23524	0.602175	2.04348e-08	4.39651e-06	#N/A
c46975_g11_i1	4.51562	3.03932	2.0712e-08	4.43579e-06	ATCG00680
c49606_g1_i4	4.46102	3.21794	2.07146e-08	4.43579e-06	ATCG00720
c35894_g1_i1	-5.31926	1.62223	2.10163e-08	4.48496e-06	AT4G16740
c39313_g1_i1	6.36692	0.96543	2.10426e-08	4.48496e-06	AT3G07350
c48559_g8_i1	4.38897	3.46681	2.1339e-08	4.53754e-06	AT2G07674
c32416_g2_i1	4.38401	3.46211	2.20418e-08	4.67608e-06	AT2G16600
c36966_g1_i1	5.37471	1.44923	2.22778e-08	4.7152e-06	AT3G23240
c37828_g1_i3	9.2169	0.584896	2.28675e-08	4.8288e-06	AT3G01970
c50858_g5_i3	6.35273	0.952037	2.29912e-08	4.8437e-06	AT4G23220
c38307_g1_i1	5.15329	1.62869	2.35265e-08	4.94009e-06	#N/A
c46765_g2_i1	4.32208	3.92339	2.35639e-08	4.94009e-06	ATCG00180
c42725_g1_i1	4.4955	3.02027	2.36112e-08	4.94009e-06	#N/A
c39937_g1_i2	4.99958	1.78823	2.42168e-08	5.05522e-06	AT3G18670
c13412_g1_i1	6.33839	0.938518	2.51401e-08	5.23597e-06	#N/A
c34288_g2_i1	9.19831	0.567407	2.56226e-08	5.30016e-06	AT2G36780
c29486_g1_i3	9.19831	0.567407	2.56226e-08	5.30016e-06	AT1G23740
c39001_g1_i1	9.19831	0.567407	2.56226e-08	5.30016e-06	AT1G32910
c51315_g1_i1	4.32065	3.84042	2.5925e-08	5.34522e-06	AT3G53810
c48833_g4_i3	4.14746	6.67843	2.59576e-08	5.34522e-06	ATCG00020
c32416_g1_i2	4.58025	2.72169	2.68702e-08	5.52067e-06	AT4G38740
c42391_g1_i1	4.1907	5.17458	2.70162e-08	5.5382e-06	AT4G17490
c45190_g1_i1	4.18085	5.37805	2.74541e-08	5.61534e-06	AT5G07440
c34808_g1_i1	4.31105	3.83134	2.76019e-08	5.63294e-06	AT1G25275
c29641_g1_i1	5.33382	1.41065	2.88696e-08	5.87852e-06	AT4G05070
c24957_g1_i2	5.66769	1.18819	2.91593e-08	5.92428e-06	AT5G45710
c37713_g1_i1	5.11725	1.59469	2.95969e-08	5.99982e-06	AT4G00430
c34006_g1_i1	4.303	3.78113	3.00797e-08	6.08417e-06	AT1G58420
c39703_g1_i1	4.19658	4.75686	3.12226e-08	6.30137e-06	AT4G29780
c42870_g1_i1	5.65553	1.17673	3.14745e-08	6.33818e-06	AT3G07130
c29786_g1_i1	4.40854	3.09559	3.17966e-08	6.38894e-06	#N/A
c42028_g1_i1	4.46633	2.90696	3.21491e-08	6.44558e-06	AT4G01720
c33582_g1_i1	4.58681	2.61527	3.22939e-08	6.4604e-06	AT1G14520
c35452_g1_i1	5.08962	1.56865	3.32628e-08	6.62518e-06	AT2G32300
c39050_g1_i1	5.08962	1.56865	3.32628e-08	6.62518e-06	AT4G25700
c36839_g1_i2	4.54235	2.68587	3.34066e-08	6.63933e-06	AT2G21620
c44016_g1_i2	4.85657	2.11729	3.54328e-08	7.02672e-06	AT1G66150
c34785_g1_i1	4.47199	2.82115	3.62557e-08	7.17412e-06	AT5G05340
c38038_g1_i1	9.12148	0.495228	3.63334e-08	7.17412e-06	AT3G04720
c49005_g1_i1	4.92605	1.71892	3.67203e-08	7.23485e-06	#N/A
c39953_g1_i1	4.33602	3.2351	3.72578e-08	7.32493e-06	AT4G27470
c43768_g2_i1	4.1202	5.43482	3.77381e-08	7.40341e-06	AT4G15480
c46477_g1_i1	4.4908	2.74159	3.82521e-08	7.48814e-06	AT2G44130
c46046_g1_i2	4.15127	4.7743	3.9473e-08	7.71059e-06	AT4G25810
c42792_g1_i1	6.24924	0.854612	3.97895e-08	7.75582e-06	#N/A
c35630_g1_i1	9.10162	0.476599	4.09326e-08	7.9616e-06	AT3G01190
c49924_g1_i3	-5.74196	1.0915	4.29802e-08	8.3421e-06	#N/A
c43570_g1_i1	5.25935	1.34053	4.31463e-08	8.35655e-06	AT1G48930
c37006_g4_i1	5.04236	1.52417	4.48109e-08	8.66056e-06	AT5G39020
c18033_g1_i1	4.15536	4.39803	4.49078e-08	8.66095e-06	AT1G79160
c36135_g1_i1	4.33499	3.09891	4.51163e-08	8.68279e-06	AT5G20820
c50450_g1_i2	4.23771	3.7195	4.53792e-08	8.715e-06	AT1G07750
c39001_g1_i3	4.89213	1.68701	4.55189e-08	8.72348e-06	AT1G78990
c46328_g2_i1	4.19205	3.95114	4.58643e-08	8.7662e-06	AT3G26320
c48833_g4_i2	4.07921	5.63173	4.59341e-08	8.7662e-06	ATCG00020
c45888_g2_i1	5.03271	1.51511	4.76142e-08	9.06786e-06	AT4G01070
c46975_g13_i1	4.88352	1.67892	4.8065e-08	9.10374e-06	ATCG00890
c35519_g1_i1	4.88352	1.67892	4.8065e-08	9.10374e-06	AT4G13395
c38240_g1_i2	6.21826	0.825514	4.81019e-08	9.10374e-06	AT5G59750
c41274_g1_i1	-4.14406	4.33705	4.8675e-08	9.19047e-06	AT3G27810
c44518_g2_i1	4.12623	4.66984	4.87617e-08	9.19047e-06	AT3G49940
c37595_g1_i1	4.87487	1.67078	5.07685e-08	9.54898e-06	AT3G03280
c50413_g1_i5	6.20251	0.810741	5.29605e-08	9.94077e-06	AT2G45550
c20576_g1_i1	4.02395	6.96587	5.44587e-08	1.0201e-05	AT3G50820
c50659_g2_i2	5.55437	1.08159	5.46493e-08	1.02157e-05	AT5G47910
c47379_g2_i3	4.42781	2.68221	5.58235e-08	1.04139e-05	AT4G36540
c46328_g1_i1	4.16297	3.88759	5.65761e-08	1.05327e-05	AT3G26290
c50413_g2_i1	6.1866	0.795813	5.83643e-08	1.08215e-05	AT2G45550
c48412_g1_i1	6.1866	0.795813	5.83643e-08	1.08215e-05	AT1G65790
c49607_g9_i1	4.15738	3.88233	5.8662e-08	1.08546e-05	AT1G01490
c35722_g1_i1	9.04033	0.419211	5.90433e-08	1.0881e-05	#N/A
c47146_g4_i2	9.04033	0.419211	5.90433e-08	1.0881e-05	AT5G40350
c48227_g2_i2	4.84858	1.64609	5.99346e-08	1.10033e-05	AT1G23870
c20418_g1_i1	4.09555	4.62002	5.99482e-08	1.10033e-05	AT4G12800
c35950_g1_i1	5.20369	1.28826	6.10799e-08	1.11885e-05	AT4G37870
c43282_g1_i1	4.07784	4.68534	6.31651e-08	1.15473e-05	AT3G19000
c44778_g1_i2	4.43614	2.58573	6.42242e-08	1.17175e-05	#N/A
c38991_g3_i1	6.1705	0.780728	6.43807e-08	1.17226e-05	AT1G22710
c23845_g1_i1	4.09289	4.36459	6.49631e-08	1.1805e-05	AT3G04720
c48227_g4_i1	4.23058	3.42687	6.52369e-08	1.18312e-05	AT1G70290
c48107_g6_i2	-5.33317	1.24305	6.55733e-08	1.18451e-05	AT4G04955
c29486_g1_i1	5.1923	1.27757	6.55733e-08	1.18451e-05	AT1G23740
c34654_g1_i1	4.14145	3.83025	6.64705e-08	1.19835e-05	AT5G58660
c43464_g1_i1	4.39306	2.64952	6.97383e-08	1.25335e-05	ATMG00180
c50450_g1_i1	5.51452	1.04423	6.98975e-08	1.25335e-05	AT1G07750
c45457_g1_i1	4.06957	4.43984	6.99338e-08	1.25335e-05	ATMG00510
c46373_g1_i1	4.01821	5.32656	7.12332e-08	1.27414e-05	AT5G65110
c46909_g1_i4	3.97792	6.36396	7.67843e-08	1.37074e-05	AT3G14200
c44804_g1_i1	4.01463	5.19478	7.81981e-08	1.39325e-05	AT1G10630
c47310_g1_i1	3.95845	7.37902	7.84731e-08	1.3944e-05	AT5G08380
c48857_g4_i1	6.13776	0.750074	7.8568e-08	1.3944e-05	AT1G56010
c47001_g1_i2	5.15757	1.24502	8.13848e-08	1.43961e-05	AT2G33500
c45856_g2_i1	4.29275	2.82917	8.14313e-08	1.43961e-05	#N/A
c39581_g1_i1	3.97183	6.01048	8.25437e-08	1.45537e-05	AT4G17030
c36081_g1_i1	-5.62546	0.980182	8.26415e-08	1.45537e-05	AT1G17180
c38374_g1_i1	4.79451	1.59541	8.42401e-08	1.48066e-05	AT1G55230
c47076_g1_i1	4.06812	4.00299	8.46723e-08	1.4854e-05	AT2G23450
c48961_g1_i2	8.97633	0.359423	8.63636e-08	1.50064e-05	AT4G01950
c43935_g1_i1	8.97633	0.359423	8.63636e-08	1.50064e-05	AT5G27290
c45862_g1_i1	8.97633	0.359423	8.63636e-08	1.50064e-05	AT1G22360
c35464_g1_i1	8.97633	0.359423	8.63636e-08	1.50064e-05	AT1G09380
c36597_g1_i1	8.97633	0.359423	8.63636e-08	1.50064e-05	AT5G50710
c38378_g1_i1	4.56729	2.19405	8.68182e-08	1.50466e-05	AT5G59220
c49290_g1_i2	6.12111	0.734496	8.6925e-08	1.50466e-05	AT2G24580
c40438_g2_i1	4.77603	1.57811	8.92593e-08	1.54214e-05	#N/A
c41960_g2_i1	4.70325	1.97268	9.00502e-08	1.55286e-05	#N/A
c42283_g1_i2	4.08654	3.81578	9.03869e-08	1.55573e-05	AT2G40000
c41483_g1_i2	-4.31946	2.5205	9.19325e-08	1.57691e-05	AT2G23540
c46975_g20_i1	4.02705	4.37625	9.19635e-08	1.57691e-05	ATCG00670
c49606_g1_i3	3.99381	4.79305	9.39189e-08	1.60742e-05	ATCG00740
c51157_g2_i1	4.6962	1.96605	9.41503e-08	1.60837e-05	#N/A
c50858_g5_i2	6.10426	0.718748	9.62699e-08	1.6415e-05	AT4G23220
c46926_g2_i1	3.98183	5.13688	9.70826e-08	1.65227e-05	AT4G22070
c34641_g1_i1	8.95435	0.338924	9.83586e-08	1.67087e-05	#N/A
c42874_g2_i1	3.92825	6.78614	9.93364e-08	1.68434e-05	AT4G14270
c46519_g2_i1	5.12199	1.21172	1.0149e-07	1.71453e-05	AT1G02860
c42711_g2_i1	3.96508	5.2267	1.01493e-07	1.71453e-05	AT1G09970
c48107_g6_i8	-4.89598	1.52549	1.06399e-07	1.79409e-05	AT4G04955
c50376_g2_i1	5.44557	0.979697	1.06815e-07	1.79778e-05	AT1G54730
c45159_g1_i1	3.89656	8.77285	1.07615e-07	1.80791e-05	AT4G02280
c41583_g1_i1	4.62608	1.68769	1.15535e-07	1.9374e-05	AT1G25330
c44663_g1_i2	5.43137	0.966435	1.16525e-07	1.95041e-05	AT2G26710
c36910_g3_i1	6.06996	0.686721	1.18458e-07	1.97551e-05	AT3G53510
c31874_g2_i1	6.06996	0.686721	1.18458e-07	1.97551e-05	AT3G24310
c34921_g2_i1	4.72877	1.53392	1.19824e-07	1.99466e-05	#N/A
c41859_g1_i1	4.8581	1.35158	1.32614e-07	2.20355e-05	AT5G23850
c41380_g1_i1	3.85513	9.30527	1.38015e-07	2.28538e-05	AT3G03990
c51620_g1_i1	4.15019	2.92546	1.3804e-07	2.28538e-05	#N/A
c43254_g2_i1	8.88631	0.275603	1.46828e-07	2.42647e-05	AT1G02810
c44154_g1_i1	4.12337	2.96948	1.49465e-07	2.46557e-05	AT4G17030
c43593_g1_i2	4.8361	1.33106	1.51889e-07	2.50105e-05	AT2G41870
c18033_g1_i2	3.90311	5.07681	1.55828e-07	2.56127e-05	AT1G79160
c35956_g1_i1	4.29133	2.44989	1.56352e-07	2.56528e-05	AT1G06620
c46488_g1_i1	3.96152	4.11	1.60524e-07	2.62518e-05	#N/A
c34972_g1_i1	4.57333	1.63848	1.60579e-07	2.62518e-05	#N/A
c40303_g1_i1	4.6799	1.48834	1.62292e-07	2.64843e-05	AT5G61440
c49736_g4_i1	3.99464	3.69269	1.63911e-07	2.67008e-05	AT4G36040
c48000_g1_i2	3.95935	3.86909	1.68358e-07	2.73377e-05	AT1G43910
c39781_g1_i1	8.86291	0.253856	1.6842e-07	2.73377e-05	AT3G59010
c40177_g1_i1	4.5937	1.86988	1.71125e-07	2.77274e-05	AT2G40100
c47032_g1_i1	4.66993	1.47904	1.72636e-07	2.79226e-05	AT3G01680
c47904_g1_i2	5.02256	1.11894	1.73259e-07	2.79739e-05	AT3G26320
c49163_g1_i1	3.98941	3.64976	1.75323e-07	2.8257e-05	AT5G04500
c43050_g1_i2	4.44786	2.08204	1.77402e-07	2.85417e-05	AT3G06390
c50002_g1_i1	3.83534	6.37987	1.78615e-07	2.86863e-05	AT1G12240
c51869_g1_i2	5.99882	0.620434	1.81762e-07	2.91404e-05	AT5G25930
c47001_g1_i1	5.34313	0.884177	1.82151e-07	2.91516e-05	AT2G33500
c48680_g1_i4	5.00964	1.10691	1.87462e-07	2.99489e-05	AT1G48720
c62796_g1_i1	8.83911	0.231773	1.93558e-07	3.08687e-05	AT3G26040
c39832_g1_i1	3.80036	8.18556	1.95219e-07	3.10794e-05	AT5G13870
c45701_g1_i3	4.21051	2.47854	2.09221e-07	3.32505e-05	AT1G13530
c46909_g1_i1	3.8566	4.86083	2.11204e-07	3.34789e-05	AT3G14200
c46172_g3_i2	4.00101	3.40842	2.11392e-07	3.34789e-05	ATMG00290
c48559_g7_i1	4.01477	3.11542	2.12435e-07	3.35857e-05	AT1G77750
c46455_g1_i1	3.79407	7.36105	2.14272e-07	3.38176e-05	AT5G64260
c37707_g1_i1	4.18	2.54714	2.15156e-07	3.38983e-05	#N/A
c35561_g1_i1	4.26726	2.31513	2.17265e-07	3.41716e-05	AT2G15220
c36211_g2_i1	5.31248	0.855674	2.19039e-07	3.42267e-05	AT5G02020
c48559_g9_i1	5.31248	0.855674	2.19039e-07	3.42267e-05	#N/A
c36306_g1_i1	5.31248	0.855674	2.19039e-07	3.42267e-05	AT4G25810
c33287_g1_i1	-5.12986	1.04977	2.19866e-07	3.42267e-05	AT4G36010
c39557_g3_i1	4.98344	1.08254	2.19866e-07	3.42267e-05	AT2G35940
c36128_g1_i1	4.98344	1.08254	2.19866e-07	3.42267e-05	AT4G09610
c39559_g1_i2	8.81492	0.209343	2.22885e-07	3.45199e-05	AT4G16580
c31249_g1_i2	8.81492	0.209343	2.22885e-07	3.45199e-05	AT5G60800
c45639_g9_i1	8.81492	0.209343	2.22885e-07	3.45199e-05	#N/A
c29164_g2_i1	-3.86514	4.43358	2.24963e-07	3.47828e-05	AT3G08900
c45803_g3_i1	4.54744	1.82661	2.28287e-07	3.5237e-05	AT4G35160
c20524_g1_i1	3.7877	6.62068	2.31792e-07	3.57175e-05	AT5G11580
c36839_g1_i1	4.25604	2.30467	2.33065e-07	3.58531e-05	AT2G21620
c44530_g2_i1	3.77921	6.97681	2.37829e-07	3.65244e-05	AT1G06570
c47769_g1_i2	4.97016	1.0702	2.3834e-07	3.65414e-05	AT2G36780
c49215_g6_i1	4.49986	1.57011	2.39127e-07	3.65759e-05	#N/A
c47221_g1_i5	4.21843	2.38183	2.39367e-07	3.65759e-05	AT1G33055
c52276_g1_i1	5.2969	0.841206	2.40506e-07	3.66272e-05	#N/A
c50399_g2_i2	5.2969	0.841206	2.40506e-07	3.66272e-05	AT4G27290
c35254_g1_i1	5.94306	0.568622	2.53726e-07	3.85119e-05	AT2G15220
c37663_g1_i1	5.92398	0.550926	2.53726e-07	3.85119e-05	AT2G43820
c31215_g1_i1	8.79031	0.186555	2.57175e-07	3.89705e-05	AT1G29860
c49238_g3_i1	4.0765	2.70776	2.63144e-07	3.9809e-05	AT3G16120
c51191_g2_i1	4.4809	1.5525	2.68735e-07	4.04915e-05	AT1G55120
c49455_g2_i1	3.89603	3.70923	2.68814e-07	4.04915e-05	AT5G17540
c31847_g1_i1	4.58754	1.40244	2.68987e-07	4.04915e-05	#N/A
c38175_g1_i1	4.04022	2.8229	2.70104e-07	4.05926e-05	AT4G37540
c39034_g1_i1	4.02057	2.87366	2.73194e-07	4.09894e-05	AT3G30180
c47310_g1_i3	3.75762	6.77098	2.78641e-07	4.17381e-05	AT5G08380
c26703_g1_i1	3.83998	4.22522	2.81056e-07	4.20307e-05	#N/A
c58971_g1_i1	-6.05753	0.506822	2.84279e-07	4.24432e-05	AT1G33430
c50659_g1_i5	4.06364	2.6958	2.85243e-07	4.25175e-05	AT5G47910
c40873_g1_i1	4.7327	1.23489	2.86455e-07	4.26285e-05	#N/A
c51600_g2_i1	3.96825	3.28299	2.87906e-07	4.27747e-05	AT5G07580
c46254_g1_i2	5.26524	0.811825	2.90727e-07	4.31236e-05	AT4G29140
c49606_g1_i2	3.79027	5.06348	2.93947e-07	4.35305e-05	ATCG00740
c42847_g3_i2	8.76528	0.163398	2.97358e-07	4.3893e-05	AT3G26300
c68097_g1_i1	8.76528	0.163398	2.97358e-07	4.3893e-05	AT5G51160
c48107_g6_i9	-4.24872	1.88106	3.00521e-07	4.42882e-05	AT4G04955
c46840_g1_i2	3.7655	5.62767	3.03359e-07	4.46344e-05	AT5G54080
c40431_g1_i1	4.92957	1.03252	3.04815e-07	4.47763e-05	AT1G12740
c39557_g3_i2	4.72074	1.22379	3.08156e-07	4.51945e-05	AT2G35940
c50581_g2_i1	3.72906	7.30829	3.16992e-07	4.64156e-05	AT1G68020
c50171_g2_i1	5.88506	0.514862	3.18927e-07	4.66241e-05	AT5G46330
c39106_g1_i1	4.02855	2.73955	3.19961e-07	4.66489e-05	AT5G47610
c47379_g2_i1	4.11178	2.48362	3.20119e-07	4.66489e-05	AT4G36540
c46327_g1_i1	4.00834	2.79328	3.21774e-07	4.68153e-05	ATMG00110
c49215_g7_i1	3.9671	3.18034	3.25092e-07	4.72227e-05	#N/A
c47657_g2_i1	3.78471	4.61531	3.30782e-07	4.79729e-05	AT1G15100
c34752_g1_i1	3.96058	2.94677	3.33727e-07	4.83232e-05	AT5G40690
c43379_g1_i1	4.00026	2.78577	3.38466e-07	4.89317e-05	AT1G13520
c51083_g1_i1	4.23212	2.16066	3.43193e-07	4.95365e-05	AT1G66950
c36824_g1_i3	8.7398	0.139858	3.44558e-07	4.9655e-05	AT1G30760
c37279_g1_i1	3.99621	2.78201	3.47167e-07	4.99521e-05	AT1G76080
c38595_g1_i2	3.81407	4.29211	3.50194e-07	5.03082e-05	AT2G24550
c33617_g1_i1	5.23287	0.781829	3.5272e-07	5.05915e-05	AT1G32520
c50976_g3_i1	3.73827	5.49706	3.57384e-07	5.118e-05	AT2G47140
c45639_g13_i4	3.84708	3.82807	3.71381e-07	5.3101e-05	AT2G07689
c33261_g1_i1	4.42245	1.49833	3.84623e-07	5.47733e-05	#N/A
c22086_g1_i1	4.68426	1.18998	3.84878e-07	5.47733e-05	#N/A
c48330_g1_i3	4.67189	1.17853	3.84878e-07	5.47733e-05	AT3G48520
c46172_g1_i1	4.1071	2.38229	3.86777e-07	5.49578e-05	#N/A
c35820_g1_i2	5.2164	0.766591	3.8906e-07	5.50252e-05	#N/A
c36472_g1_i1	5.2164	0.766591	3.8906e-07	5.50252e-05	AT2G28710
c18604_g1_i1	5.2164	0.766591	3.8906e-07	5.50252e-05	AT3G09220
c34293_g1_i1	3.93287	3.14853	3.95223e-07	5.58102e-05	AT3G61060
c5418_g1_i1	8.71387	0.115924	4.00132e-07	5.62422e-05	#N/A
c32528_g1_i1	8.71387	0.115924	4.00132e-07	5.62422e-05	#N/A
c22181_g1_i1	8.68746	0.0915818	4.00132e-07	5.62422e-05	AT5G08370
c46765_g2_i3	3.79814	4.03815	4.0164e-07	5.63674e-05	ATCG00170
c51763_g4_i1	5.84505	0.477866	4.03028e-07	5.64754e-05	#N/A
c49606_g2_i2	4.00208	2.63863	4.19233e-07	5.86559e-05	ATCG00790
c6557_g1_i1	3.99306	2.63028	4.3117e-07	6.02337e-05	AT2G18500
c47221_g1_i1	4.05582	2.43166	4.39376e-07	6.12863e-05	AT1G33055
c43742_g1_i5	3.97316	2.68815	4.40428e-07	6.13392e-05	AT5G62740
c75470_g1_i1	5.82463	0.459002	4.54007e-07	6.31339e-05	#N/A
c48955_g1_i1	3.67197	6.76937	4.63619e-07	6.43724e-05	AT3G23920
c24872_g1_i1	8.66056	0.0668169	4.65727e-07	6.44689e-05	AT3G01175
c31797_g1_i2	8.66056	0.0668169	4.65727e-07	6.44689e-05	AT3G03530
c46840_g1_i1	3.6762	5.84889	4.93689e-07	6.8236e-05	AT5G54080
c39674_g4_i1	4.62132	1.1318	5.21756e-07	7.20063e-05	AT2G07771
c33590_g1_i1	4.05802	2.33678	5.24535e-07	7.22805e-05	#N/A
c39407_g1_i1	3.86444	3.18661	5.32167e-07	7.32215e-05	AT2G28200
c33632_g1_i1	8.63314	0.0416145	5.43348e-07	7.45139e-05	#N/A
c34785_g2_i1	8.63314	0.0416145	5.43348e-07	7.45139e-05	AT5G05340
c47379_g2_i4	3.87857	2.8708	5.4401e-07	7.45139e-05	AT4G34530
c29180_g1_i1	4.83016	0.940556	5.54609e-07	7.58517e-05	AT5G37490
c47383_g6_i1	3.76405	3.81192	5.75275e-07	7.85604e-05	#N/A
c42356_g1_i1	4.45441	1.27928	6.03993e-07	8.23589e-05	AT5G06320
c30197_g1_i1	3.64715	5.42175	6.12977e-07	8.34591e-05	#N/A
c36556_g1_i1	3.68033	4.65064	6.24528e-07	8.4905e-05	AT5G20650
c45794_g1_i1	3.62406	6.36608	6.28434e-07	8.53089e-05	AT1G08570
c46734_g1_i2	3.89526	2.68853	6.33948e-07	8.59296e-05	AT5G03795
c48559_g2_i1	5.13114	0.687872	6.44788e-07	8.72693e-05	#N/A
c34540_g1_i1	4.28551	1.76747	6.50577e-07	8.79223e-05	AT3G09950
c51315_g2_i1	3.71229	4.00979	6.52279e-07	8.8022e-05	AT2G37710
c36211_g1_i1	4.5822	1.09572	6.59577e-07	8.88753e-05	#N/A
c43017_g1_i1	4.80045	0.913157	6.62507e-07	8.91207e-05	AT3G14850
c41724_g1_i1	3.92361	2.56601	6.63352e-07	8.91207e-05	AT5G14740
c46589_g1_i1	4.36387	1.65577	6.71622e-07	9.00991e-05	AT2G02010
c44574_g2_i1	3.77593	3.37231	6.78079e-07	9.08317e-05	AT3G50930
c40660_g1_i1	-3.80359	2.92611	6.7912e-07	9.08377e-05	AT2G21610
c51211_g1_i3	3.7854	3.29728	7.00689e-07	9.35855e-05	AT3G18670
c49238_g3_i2	3.83575	2.83126	7.09589e-07	9.46358e-05	AT3G16120
c26458_g1_i1	3.65985	4.44693	7.21264e-07	9.60523e-05	AT3G16140
c2549_g1_i1	4.77012	0.885224	7.24953e-07	9.64029e-05	#N/A
c47936_g1_i4	3.84314	2.77517	7.26967e-07	9.653e-05	AT4G05120
c32517_g1_i1	4.15309	1.95447	7.32993e-07	9.71887e-05	#N/A
c36605_g1_i1	5.7399	0.380953	7.41895e-07	9.82262e-05	#N/A
c50376_g2_i7	8.57671	-0.0101667	7.45e-07	9.84944e-05	AT1G54730
c44708_g1_i1	3.71631	3.79727	7.49352e-07	9.89264e-05	AT2G26150
c49606_g2_i1	3.64959	4.59037	7.67882e-07	0.000101226	ATCG00790
c32391_g1_i1	4.05057	2.11399	8.01379e-07	0.00010549	#N/A
c49215_g3_i1	4.04406	2.10798	8.33992e-07	0.000109624	ATCG01010
c41254_g1_i1	4.0809	2.02052	8.3635e-07	0.000109776	AT4G33580
c42191_g2_i2	3.94256	2.32695	8.54183e-07	0.000111956	AT4G31940
c38851_g1_i1	4.73914	0.856735	8.70192e-07	0.00011389	AT4G08570
c15611_g1_i1	-8.57026	-0.0748885	8.75702e-07	0.00011412	AT1G18750
c31797_g1_i3	8.54764	-0.0367799	8.75702e-07	0.00011412	AT3G03530
c43666_g7_i4	8.54764	-0.0367799	8.75702e-07	0.00011412	#N/A
c35219_g1_i1	4.17447	1.82788	8.80452e-07	0.000114576	AT2G32030
c46975_g6_i1	3.72454	3.36502	8.86865e-07	0.000115246	ATCG00650
c38378_g1_i2	4.52832	1.04616	9.09469e-07	0.000118015	AT5G59220
c50705_g1_i2	3.55141	7.131	9.22603e-07	0.000119549	AT1G54730
c42755_g2_i1	4.26506	1.35323	9.36422e-07	0.000121168	AT2G03550
c39400_g1_i1	-5.82849	0.291326	9.57264e-07	0.000123514	AT1G75580
c31622_g1_i1	5.6956	0.34027	9.57264e-07	0.000123514	#N/A
c44530_g2_i2	3.53434	8.21391	9.64171e-07	0.00012423	AT1G06570
c51024_g1_i1	5.05911	0.621621	9.84556e-07	0.00012636	AT4G12320
c38307_g2_i1	5.05911	0.621621	9.84556e-07	0.00012636	#N/A
c36670_g1_i1	3.75503	2.87502	9.84861e-07	0.00012636	AT3G25600
c48559_g7_i3	3.60285	4.56334	9.97858e-07	0.000127848	AT2G33255
c48223_g2_i1	3.8318	2.55764	1.02648e-06	0.00013133	#N/A
c37828_g1_i1	8.51797	-0.0638993	1.03208e-06	0.000131862	AT5G13080
c39338_g1_i1	4.28148	1.57957	1.04648e-06	0.000133343	AT1G24620
c43812_g1_i3	-4.85841	0.79425	1.04806e-06	0.000133343	AT1G04770
c45432_g1_i1	4.70748	0.827668	1.04806e-06	0.000133343	AT1G70520
c32459_g1_i1	4.3583	1.19088	1.07634e-06	0.000136667	#N/A
c38252_g1_i1	3.53766	6.00055	1.07718e-06	0.000136667	AT4G02380
c46975_g4_i1	5.04053	0.604567	1.09757e-06	0.000138868	#N/A
c47904_g1_i1	5.04053	0.604567	1.09757e-06	0.000138868	AT3G26320
c46975_g20_i4	3.55326	5.37094	1.10724e-06	0.000139897	ATCG00900
c41483_g1_i3	-3.88273	2.20336	1.10912e-06	0.000139941	AT2G23540
c49606_g1_i1	3.59128	4.48748	1.11152e-06	0.00014005	ATCG00740
c43518_g1_i1	3.81251	2.5399	1.12162e-06	0.000141128	AT2G36690
c44496_g1_i1	3.66568	3.4249	1.1295e-06	0.000141923	AT5G01830
c41403_g2_i1	3.63831	3.50541	1.20268e-06	0.00015091	AT4G35600
c46338_g3_i5	4.06342	1.87174	1.20913e-06	0.000151511	AT2G44450
c35771_g1_i1	3.52003	5.93263	1.21859e-06	0.000152212	AT4G38400
c31746_g1_i1	8.48768	-0.0915445	1.21973e-06	0.000152212	AT3G23530
c17671_g1_i1	8.48768	-0.0915445	1.21973e-06	0.000152212	AT5G06760
c18289_g1_i1	5.0217	0.587308	1.22501e-06	0.000152454	#N/A
c38991_g2_i1	5.0217	0.587308	1.22501e-06	0.000152454	AT1G66570
c35543_g1_i1	3.51087	6.24786	1.23856e-06	0.000153931	AT1G31330
c62759_g1_i1	4.10967	1.76812	1.24116e-06	0.000154044	AT5G24090
c45639_g4_i2	4.32054	1.15627	1.25023e-06	0.000154748	ATCG01000
c24706_g1_i1	4.32054	1.15627	1.25023e-06	0.000154748	#N/A
c46254_g5_i1	4.6751	0.797998	1.2667e-06	0.000156152	AT4G21380
c16992_g1_i1	4.6751	0.797998	1.2667e-06	0.000156152	#N/A
c44087_g1_i1	4.6751	0.797998	1.2667e-06	0.000156152	#N/A
c47213_g1_i1	3.85016	2.33258	1.26926e-06	0.000156256	AT1G55570
c28548_g1_i1	-3.90729	1.9326	1.34713e-06	0.000165412	AT2G25737
c40924_g1_i1	4.16531	1.65647	1.34726e-06	0.000165412	AT1G71090
c45782_g1_i1	3.53128	4.96921	1.35779e-06	0.000166481	#N/A
c46876_g1_i4	4.9833	0.552151	1.3689e-06	0.000167618	AT1G14190
c48003_g1_i2	3.57017	3.9993	1.3822e-06	0.000169019	AT3G10600
c49194_g1_i2	3.53009	4.66197	1.39756e-06	0.000170668	AT4G16130
c26388_g1_i1	5.62648	0.276985	1.42078e-06	0.000173041	AT4G38470
c46738_g3_i1	5.62648	0.276985	1.42078e-06	0.000173041	AT1G11410
c11730_g1_i1	8.45674	-0.119737	1.4456e-06	0.000175129	#N/A
c34142_g1_i1	8.45674	-0.119737	1.4456e-06	0.000175129	#N/A
c16821_g2_i1	8.45674	-0.119737	1.4456e-06	0.000175129	#N/A
c34161_g1_i1	8.45674	-0.119737	1.4456e-06	0.000175129	AT1G34070
c40155_g1_i1	3.66653	3.1441	1.46281e-06	0.000176979	AT4G37370
c39813_g1_i1	4.44354	0.968445	1.50238e-06	0.000181516	AT4G19950
c42922_g1_i1	3.49438	5.50674	1.50429e-06	0.000181516	AT1G73500
c45803_g3_i2	4.18529	1.28014	1.50755e-06	0.000181669	AT4G35160
c37149_g1_i1	4.9637	0.534243	1.53159e-06	0.00018408	AT2G42010
c35531_g1_i1	4.9637	0.534243	1.53159e-06	0.00018408	AT2G46680
c43525_g1_i1	3.49121	5.21353	1.59117e-06	0.000190988	AT2G38060
c46829_g1_i1	4.17353	1.26939	1.61669e-06	0.000193591	AT3G55800
c42109_g1_i4	3.86231	2.15641	1.6171e-06	0.000193591	AT4G36850
c43962_g1_i1	3.56001	3.84441	1.62432e-06	0.00019394	AT3G26650
c50171_g2_i6	5.60268	0.255251	1.62639e-06	0.00019394	AT3G47570
c16347_g1_i1	5.60268	0.255251	1.62639e-06	0.00019394	AT5G26170
c27486_g1_i1	3.72921	2.53585	1.65825e-06	0.000197481	#N/A
c38253_g1_i1	3.5738	3.69509	1.68364e-06	0.000200244	AT1G33920
c50991_g2_i3	4.62514	0.752306	1.69467e-06	0.000201293	AT4G23160
c46975_g20_i3	3.48206	5.06626	1.69763e-06	0.000201382	ATCG00900
c45457_g1_i5	3.4787	5.21151	1.70637e-06	0.000202156	#N/A
c41855_g1_i1	3.57912	3.64167	1.71468e-06	0.000202524	AT1G78830
c23362_g1_i1	8.42512	-0.148497	1.71836e-06	0.000202524	AT2G40030
c39436_g1_i4	8.42512	-0.148497	1.71836e-06	0.000202524	AT4G30420
c42149_g1_i1	8.42512	-0.148497	1.71836e-06	0.000202524	AT4G01250
c42109_g1_i1	3.91445	1.98874	1.75907e-06	0.000207055	AT4G36850
c45236_g1_i1	3.47104	5.2045	1.78037e-06	0.000209292	AT3G56630
c38879_g1_i1	3.68708	2.63185	1.79328e-06	0.000210538	AT5G11620
c43491_g1_i1	3.59497	3.28508	1.81195e-06	0.000212457	AT3G26590
c45639_g13_i2	3.43859	6.28536	1.86765e-06	0.000218526	AT2G07689
c47379_g2_i2	3.70952	2.51784	1.8685e-06	0.000218526	AT4G34530
c45639_g13_i1	3.43384	6.53199	1.91601e-06	0.000223685	AT2G07689
c45726_g1_i1	3.61267	3.13851	1.91981e-06	0.000223685	AT5G11090
c48003_g1_i3	3.52666	4.02708	1.91997e-06	0.000223685	AT3G10600
c41325_g2_i2	4.39921	0.927947	1.94978e-06	0.000226868	AT5G10770
c38165_g1_i1	3.44976	5.43463	1.9795e-06	0.000230034	AT1G56220
c46734_g1_i1	3.71198	2.44778	2.00367e-06	0.000232545	AT5G03795
c46975_g21_i1	3.63492	2.97534	2.01535e-06	0.000233453	#N/A
c51559_g2_i1	3.45021	5.06805	2.01661e-06	0.000233453	AT1G67920
c44131_g1_i1	3.96781	1.78395	2.04723e-06	0.000236581	#N/A
c287_g1_i1	8.3928	-0.177851	2.04881e-06	0.000236581	AT2G47485
c44131_g2_i1	3.41071	7.48586	2.0587e-06	0.000237375	AT2G07675
c40759_g1_i1	3.59211	3.16216	2.0609e-06	0.000237375	AT4G25000
c51256_g11_i1	4.08239	1.5803	2.09359e-06	0.000240836	AT4G23160
c48662_g1_i1	-3.42075	6.21114	2.10868e-06	0.000242267	AT5G60700
c44016_g1_i1	4.22839	1.07211	2.15052e-06	0.000246763	AT1G66150
c26345_g1_i1	4.90327	0.479132	2.16178e-06	0.000247744	AT5G59320
c34337_g1_i1	3.49961	3.83935	2.23506e-06	0.000255821	#N/A
c36385_g1_i1	4.57338	0.705108	2.28694e-06	0.00026143	AT3G48880
c34427_g1_i1	3.39569	7.02928	2.30714e-06	0.00026341	#N/A
c39623_g1_i1	3.40489	6.19687	2.32303e-06	0.000264892	AT1G03130
c50826_g1_i1	3.45891	4.43142	2.33073e-06	0.000265438	AT4G15550
c46711_g1_i1	3.4125	5.56476	2.38607e-06	0.000271403	AT1G58120
c35826_g1_i1	4.88255	0.460279	2.43143e-06	0.000276217	#N/A
c19648_g1_i3	8.35973	-0.207822	2.45054e-06	0.000277008	AT1G01490
c47309_g3_i4	8.35973	-0.207822	2.45054e-06	0.000277008	AT3G18670
c51256_g3_i1	8.35973	-0.207822	2.45054e-06	0.000277008	#N/A
c32611_g1_i1	8.35973	-0.207822	2.45054e-06	0.000277008	AT1G60986
c36877_g1_i1	4.10085	1.20312	2.48486e-06	0.00028054	AT5G56480
c46381_g1_i1	-3.66426	2.51709	2.48802e-06	0.000280549	AT3G10570
c35440_g1_i1	3.63107	2.58072	2.51677e-06	0.000283441	AT5G67060
c46978_g3_i1	4.20095	1.04713	2.52484e-06	0.000283999	#N/A
c36211_g2_i2	4.55571	0.689022	2.53232e-06	0.00028449	AT5G02020
c50376_g2_i2	3.49872	3.41131	2.63587e-06	0.000295759	AT5G18840
c44221_g1_i1	3.49478	3.4405	2.64785e-06	0.000296738	AT5G06060
c17637_g2_i1	4.86153	0.441174	2.73851e-06	0.000305795	#N/A
c40246_g1_i1	4.86153	0.441174	2.73851e-06	0.000305795	AT4G36810
c39953_g2_i1	3.48195	3.6672	2.73872e-06	0.000305795	AT4G27470
c51256_g6_i2	3.69437	2.27525	2.7977e-06	0.000311885	ATMG00570
c25810_g1_i2	4.53781	0.672754	2.80694e-06	0.000311885	#N/A
c46764_g2_i2	4.53781	0.672754	2.80694e-06	0.000311885	AT1G08920
c42870_g2_i3	4.53781	0.672754	2.80694e-06	0.000311885	AT3G07130
c39559_g1_i3	5.50337	0.164847	2.84614e-06	0.000315856	AT4G16580
c36723_g1_i1	4.06309	1.16881	2.8796e-06	0.000318861	AT5G65380
c38994_g1_i1	3.4373	4.11169	2.88021e-06	0.000318861	AT2G23610
c16396_g1_i1	8.32589	-0.238437	2.94065e-06	0.000324763	AT2G18420
c58266_g1_i1	8.32589	-0.238437	2.94065e-06	0.000324763	AT1G49000
c44708_g1_i2	3.43692	3.8776	2.98338e-06	0.000329084	AT2G26150
c51228_g1_i1	3.64266	2.38458	3.04048e-06	0.000334978	AT4G24120
c47166_g1_i1	3.34224	7.38574	3.07172e-06	0.000338012	AT1G70370
c42662_g1_i1	4.8402	0.421809	3.08876e-06	0.000339477	#N/A
c42109_g1_i2	4.05028	1.15718	3.10242e-06	0.000340568	AT4G36850
c45639_g12_i1	3.58759	2.54115	3.17526e-06	0.000348132	ATMG00070
c40966_g1_i1	3.94298	1.61537	3.17896e-06	0.000348132	#N/A
c45438_g1_i1	3.36204	5.51173	3.20264e-06	0.000350305	AT5G09300
c43959_g1_i1	3.41275	4.10884	3.28341e-06	0.000357713	AT2G39650
c31036_g2_i1	-5.61483	0.0925862	3.28997e-06	0.000357713	#N/A
c49334_g1_i3	5.47744	0.141322	3.28997e-06	0.000357713	AT3G19000
c38746_g1_i2	5.45103	0.117402	3.28997e-06	0.000357713	AT2G05940
c24957_g2_i1	5.45103	0.117402	3.28997e-06	0.000357713	AT4G11660
c40571_g1_i1	4.29014	0.828744	3.35393e-06	0.0003638	AT1G65230
c43843_g1_i2	4.29014	0.828744	3.35393e-06	0.0003638	#N/A
c40369_g1_i1	3.35121	5.50895	3.40342e-06	0.00036873	AT1G54870
c45154_g1_i1	3.35679	5.12824	3.42174e-06	0.000370275	AT2G26190
c20150_g1_i1	4.50135	0.639651	3.45984e-06	0.000373954	AT2G28305
c50810_g1_i4	3.62065	2.36456	3.46898e-06	0.000374498	AT1G01770
c38632_g1_i1	3.32416	6.93348	3.48378e-06	0.000375651	AT5G58070
c35882_g1_i1	4.14444	0.995813	3.50771e-06	0.000377785	AT5G47220
c18323_g2_i1	8.29123	-0.269724	3.54078e-06	0.000379109	AT5G06720
c37006_g2_i1	8.29123	-0.269724	3.54078e-06	0.000379109	AT5G39030
c44667_g1_i3	8.29123	-0.269724	3.54078e-06	0.000379109	AT5G05320
c38044_g3_i1	8.29123	-0.269724	3.54078e-06	0.000379109	AT5G15140
c37092_g1_i1	8.29123	-0.269724	3.54078e-06	0.000379109	#N/A
c18968_g1_i1	3.55772	2.57679	3.56929e-06	0.000381714	AT4G28890
c44890_g1_i1	3.59617	2.41455	3.58231e-06	0.000382657	AT4G34131
c38866_g1_i2	3.44418	3.36172	3.60474e-06	0.000384603	AT4G38260
c52043_g2_i3	3.41587	3.76312	3.62566e-06	0.000386383	#N/A
c46961_g1_i1	3.32342	6.09989	3.66361e-06	0.000389972	AT3G11660
c31242_g1_i1	-3.77875	1.57943	3.75151e-06	0.000398862	AT1G17420
c37384_g1_i1	4.12996	0.982692	3.81468e-06	0.000405106	AT4G38830
c36128_g1_i3	4.48276	0.622807	3.84753e-06	0.000408121	AT4G09610
c51142_g1_i4	3.40205	3.93534	3.87947e-06	0.00041103	AT5G65140
c45701_g1_i1	3.53843	2.55929	3.89177e-06	0.000411855	AT1G13530
c45605_g1_i1	3.41824	3.63647	3.91296e-06	0.000413618	AT3G10910
c50519_g4_i1	-4.08113	1.22736	3.93679e-06	0.000415655	#N/A
c50376_g2_i10	3.43612	3.48123	4.04519e-06	0.000426147	AT5G18840
c49727_g2_i4	4.25739	0.79909	4.04551e-06	0.000426147	AT5G57180
c47849_g2_i1	3.32349	5.14336	4.07005e-06	0.000428238	AT5G50210
c42176_g1_i1	3.57456	2.39494	4.07496e-06	0.000428261	AT3G63060
c39560_g1_i1	-3.45564	3.07973	4.12313e-06	0.000432824	#N/A
c25581_g1_i1	3.29406	6.64961	4.18043e-06	0.000438335	#N/A
c44518_g1_i1	3.31023	5.58691	4.26203e-06	0.000446378	AT3G49940
c44831_g1_i2	8.25572	-0.301714	4.27844e-06	0.00044707	AT2G30310
c16821_g1_i1	8.25572	-0.301714	4.27844e-06	0.00044707	AT3G30210
c47926_g2_i1	3.34337	4.41889	4.30816e-06	0.000449661	AT3G56200
c46909_g1_i3	3.31153	5.26059	4.31429e-06	0.000449786	AT3G14200
c40002_g1_i1	3.75619	1.84432	4.32378e-06	0.00045026	AT1G17100
c41631_g1_i1	3.83862	1.66608	4.40067e-06	0.000457744	AT3G12920
c45605_g1_i2	3.44171	3.14553	4.41248e-06	0.00045845	AT3G10910
c43077_g1_i1	3.88608	1.56354	4.43936e-06	0.000460663	AT4G11070
c35871_g1_i1	4.24074	0.784029	4.44892e-06	0.000460663	AT5G06720
c38358_g1_i2	4.24074	0.784029	4.44892e-06	0.000460663	#N/A
c45000_g2_i1	4.10055	0.956084	4.52111e-06	0.000467607	AT1G06620
c36107_g1_i1	-3.64493	1.89342	4.68799e-06	0.000484318	AT3G15620
c48281_g1_i1	3.26334	7.64231	4.72894e-06	0.000487996	AT5G19120
c43919_g4_i1	4.44486	0.588513	4.77437e-06	0.000491572	#N/A
c46589_g2_i1	4.44486	0.588513	4.77437e-06	0.000491572	AT5G17330
c50899_g2_i1	3.43177	3.09756	4.80921e-06	0.000494432	AT3G06880
c49194_g1_i8	3.32027	4.4421	4.81299e-06	0.000494432	AT4G16130
c47634_g1_i2	3.27205	6.46652	4.84252e-06	0.000496905	AT1G29930
c27297_g2_i1	3.89483	1.22644	4.86846e-06	0.000499006	AT4G31940
c44313_g1_i2	4.07053	0.928972	4.92729e-06	0.000504077	AT5G17600
c49194_g1_i3	3.31499	4.43732	4.92899e-06	0.000504077	AT4G16130
c35336_g1_i2	3.3085	4.77758	4.93799e-06	0.000504433	AT2G29420
c38760_g1_i1	3.59068	2.18107	5.00134e-06	0.000510332	AT2G32030
c48378_g1_i9	3.39215	3.28106	5.02042e-06	0.000511707	AT5G04700
c37211_g1_i1	4.75157	0.341615	5.07388e-06	0.000516003	AT1G21500
c46975_g9_i1	4.75157	0.341615	5.07388e-06	0.000516003	ATCG00630
c31249_g1_i1	5.36877	0.0431374	5.14799e-06	0.000521795	AT3G02960
c39470_g1_i2	5.36877	0.0431374	5.14799e-06	0.000521795	#N/A
c7157_g1_i1	5.36877	0.0431374	5.14799e-06	0.000521795	#N/A
c39049_g1_i1	8.21932	-0.33444	5.18875e-06	0.000523599	#N/A
c43302_g1_i2	8.21932	-0.33444	5.18875e-06	0.000523599	AT1G45616
c74134_g1_i1	8.21932	-0.33444	5.18875e-06	0.000523599	#N/A
c46926_g4_i6	8.21932	-0.33444	5.18875e-06	0.000523599	#N/A
c34049_g1_i2	3.30761	4.55548	5.19795e-06	0.000523947	#N/A
c37924_g1_i1	3.72398	1.81509	5.22772e-06	0.000526367	AT1G49230
c29164_g1_i1	-3.31018	4.19403	5.28869e-06	0.000531919	AT3G02230
c24823_g1_i1	3.95729	1.07306	5.31135e-06	0.00053361	AT3G10870
c42821_g2_i1	-3.66056	1.70605	5.33445e-06	0.000535341	AT1G53885
c45264_g1_i2	3.26591	5.61047	5.36492e-06	0.000537807	AT2G28760
c48107_g6_i7	-4.34912	0.708515	5.39512e-06	0.000540241	AT4G04955
c38357_g1_i1	3.4676	2.55529	5.45317e-06	0.000545454	AT1G34370
c41254_g1_i2	3.70759	1.80025	5.48489e-06	0.000547874	AT4G33580
c51408_g1_i1	3.55238	2.22666	5.48937e-06	0.000547874	AT1G17860
c42148_g1_i1	3.28543	4.6503	5.57287e-06	0.0005556	AT5G55830
c39435_g1_i1	3.84685	1.52793	5.58124e-06	0.000555827	AT1G72310
c42711_g1_i1	3.30911	4.24674	5.67385e-06	0.000564433	AT1G09970
c46236_g3_i1	3.23641	7.2725	5.68268e-06	0.000564696	AT4G17900
c39137_g1_i1	3.49913	2.3954	5.74382e-06	0.00057015	AT4G17880
c29213_g1_i2	-4.86421	0.266496	5.76672e-06	0.00057118	AT3G07070
c39559_g1_i1	4.72853	0.320843	5.76672e-06	0.00057118	AT4G16580
c38595_g1_i1	3.28667	4.39717	5.86395e-06	0.000579697	AT5G24890
c43812_g1_i4	-4.19762	0.87203	5.86541e-06	0.000579697	AT1G04770
c49261_g1_i1	3.73825	1.70713	5.90823e-06	0.000583297	AT5G51970
c50826_g1_i2	3.26935	4.67213	6.007e-06	0.000592089	AT4G15550
c38972_g1_i1	3.44281	2.59059	6.01027e-06	0.000592089	AT1G20190
c47775_g1_i2	3.5172	2.27086	6.19732e-06	0.000609857	AT3G13450
c44663_g1_i3	3.92958	1.04809	6.22673e-06	0.000610775	AT2G26710
c37049_g1_i1	3.92958	1.04809	6.22673e-06	0.000610775	AT1G61600
c42140_g1_i1	3.92958	1.04809	6.22673e-06	0.000610775	AT5G26340
c32715_g1_i2	8.18197	-0.367936	6.31674e-06	0.000617612	AT1G71120
c29180_g1_i2	8.18197	-0.367936	6.31674e-06	0.000617612	AT5G37490
c19548_g1_i1	8.18197	-0.367936	6.31674e-06	0.000617612	AT5G19790
c48343_g1_i1	3.24058	5.22875	6.37366e-06	0.00062251	AT1G71960
c45966_g1_i1	3.5658	2.07359	6.44285e-06	0.000628594	AT5G56970
c38866_g1_i1	3.41491	2.86997	6.49542e-06	0.000633047	AT4G38260
c35335_g1_i1	4.70512	0.299763	6.56495e-06	0.000637988	AT4G25433
c36341_g1_i1	4.70512	0.299763	6.56495e-06	0.000637988	AT5G02220
c38746_g1_i1	4.17214	0.722147	6.5671e-06	0.000637988	AT2G05940
c39856_g1_i1	3.21314	6.54526	6.71073e-06	0.000651248	AT4G25700
c45639_g13_i3	3.21441	6.09045	6.7969e-06	0.000658909	AT2G07689
c52043_g2_i2	3.41387	2.5645	6.93012e-06	0.000671111	#N/A
c57602_g1_i1	5.31121	-0.00861226	7.01868e-06	0.000678966	#N/A
c15406_g1_i1	3.23747	4.64338	7.16975e-06	0.000692845	AT1G08380
c42508_g3_i2	4.15446	0.706249	7.25586e-06	0.000700425	AT2G18750
c46254_g1_i1	3.90132	1.02268	7.31836e-06	0.000705252	AT4G29140
c42832_g1_i1	3.32576	3.22114	7.32133e-06	0.000705252	AT5G22380
c42858_g2_i2	3.30374	3.55961	7.34238e-06	0.000706534	AT5G06060
c38358_g1_i1	3.6573	1.75477	7.35207e-06	0.000706721	#N/A
c46738_g2_i1	4.34551	0.498995	7.45779e-06	0.000716129	AT4G11900
c46541_g5_i3	3.2027	5.69568	7.52358e-06	0.000721686	AT1G80360
c6557_g2_i1	3.26273	4.01127	7.57255e-06	0.00072562	AT2G18500
c40535_g2_i1	3.73595	1.57304	7.5836e-06	0.000725917	AT1G05420
c47425_g1_i3	3.42475	2.68313	7.60569e-06	0.000727268	AT1G78950
c35815_g1_i1	3.21696	5.10827	7.61936e-06	0.000727813	AT5G24490
c35463_g1_i1	3.69362	1.66677	7.66245e-06	0.000730398	AT4G12730
c48227_g5_i1	3.69362	1.66677	7.66245e-06	0.000730398	AT1G60140
c31797_g1_i1	8.14363	-0.402238	7.72046e-06	0.00073343	AT3G03530
c42863_g2_i1	8.14363	-0.402238	7.72046e-06	0.00073343	AT5G22860
c42149_g1_i2	8.14363	-0.402238	7.72046e-06	0.00073343	AT4G01250
c49590_g1_i2	3.64875	1.74705	7.72641e-06	0.00073343	AT3G06350
c16157_g1_i1	-3.28096	3.67506	7.89924e-06	0.000749057	AT1G53130
c40333_g1_i1	4.13657	0.690172	8.02481e-06	0.000760173	AT1G73805
c51256_g4_i2	5.28154	-0.0352091	8.22534e-06	0.000778361	#N/A
c34605_g1_i1	3.16297	7.97906	8.33681e-06	0.000788093	AT5G52640
c47575_g1_i1	3.66616	1.642	8.51827e-06	0.000804412	#N/A
c42651_g3_i1	3.44364	2.27671	8.53611e-06	0.000805263	AT5G10770
c46926_g4_i5	4.65713	0.256647	8.55173e-06	0.000805903	#N/A
c52059_g3_i1	3.53709	1.95742	8.56171e-06	0.000806011	#N/A
c44798_g4_i1	3.34843	2.89875	8.59384e-06	0.000808202	#N/A
c41303_g1_i1	3.87251	0.996804	8.62386e-06	0.00081019	AT2G04495
c42418_g1_i1	3.16873	6.36985	8.73052e-06	0.000819367	AT1G01720
c41547_g1_i1	3.20462	4.56517	8.85979e-06	0.000830374	AT1G62770
c46692_g1_i1	3.16532	6.37714	8.86947e-06	0.000830374	AT4G03560
c28069_g2_i1	4.11845	0.673913	8.88422e-06	0.000830374	#N/A
c50428_g4_i1	4.11845	0.673913	8.88422e-06	0.000830374	AT4G09460
c45117_g1_i1	3.17008	5.89548	9.0132e-06	0.000841567	AT1G15690
c50594_g2_i1	3.2343	3.92805	9.13194e-06	0.000851782	AT3G15510
c34786_g1_i1	3.46382	2.14683	9.22456e-06	0.000859543	#N/A
c30197_g1_i2	3.29025	3.11978	9.37522e-06	0.00087269	#N/A
c41980_g1_i1	3.76609	1.11066	9.46935e-06	0.00087751	AT2G45760
c49338_g3_i1	8.10424	-0.437388	9.4751e-06	0.00087751	#N/A
c37213_g1_i1	8.10424	-0.437388	9.4751e-06	0.00087751	AT5G09360
c33131_g2_i1	8.10424	-0.437388	9.4751e-06	0.00087751	AT4G33720
c42863_g3_i1	8.10424	-0.437388	9.4751e-06	0.00087751	#N/A
c46429_g1_i1	3.1456	7.10102	9.48624e-06	0.00087765	AT1G33400
c37520_g1_i1	3.812	1.33439	9.53232e-06	0.00088102	#N/A
c37381_g1_i1	3.45728	2.14095	9.58287e-06	0.000884796	AT3G59880
c38482_g1_i1	-5.3978	-0.10671	9.66399e-06	0.000888688	AT1G67090
c24088_g2_i1	5.25125	-0.0623119	9.66399e-06	0.000888688	#N/A
c25408_g1_i1	5.25125	-0.0623119	9.66399e-06	0.000888688	AT2G42360
c40911_g1_i1	5.25125	-0.0623119	9.66399e-06	0.000888688	AT5G64810
c48559_g4_i1	4.63253	0.23459	9.78617e-06	0.000898112	#N/A
c31446_g1_i1	4.63253	0.23459	9.78617e-06	0.000898112	AT4G03230
c51600_g2_i6	3.41354	2.24967	9.82287e-06	0.000900575	#N/A
c50659_g1_i2	3.17741	4.74782	9.96371e-06	0.00091257	AT5G47910
c23811_g1_i2	-3.62648	1.3077	1.01786e-05	0.000931316	AT1G61120
c48107_g6_i6	-3.99072	0.931972	1.01897e-05	0.000931394	AT4G04955
c37399_g1_i1	-3.32646	2.48971	1.04389e-05	0.000953224	AT3G14470
c34601_g1_i1	3.12012	8.30274	1.05796e-05	0.000965105	AT4G27270
c49197_g1_i1	3.13716	6.0636	1.06072e-05	0.000966655	AT2G01190
c42191_g2_i1	3.7389	1.08633	1.10453e-05	0.00100557	AT4G31940
c45565_g3_i1	4.60749	0.212187	1.12192e-05	0.00102039	AT4G36810
c35901_g1_i1	3.29387	2.89211	1.12375e-05	0.00102103	AT2G24762
c42870_g4_i1	3.5198	1.84558	1.12721e-05	0.00102316	ATCG01010
c39519_g1_i1	3.14816	4.93073	1.12852e-05	0.00102333	AT1G59740
c58042_g1_i1	5.22031	-0.0899401	1.13841e-05	0.00103025	AT4G12560
c50171_g2_i2	5.22031	-0.0899401	1.13841e-05	0.00103025	AT5G46330
c44854_g1_i3	3.33102	2.69996	1.14709e-05	0.00103707	AT4G35070
c31710_g1_i1	3.28996	2.88861	1.14968e-05	0.00103836	#N/A
c46541_g5_i2	3.13437	5.44137	1.15078e-05	0.00103836	AT1G80360
c35272_g2_i1	3.37366	2.28255	1.15885e-05	0.0010446	AT5G03230
c14825_g1_i1	-8.07994	-0.526074	1.16786e-05	0.00104739	AT3G50610
c41483_g1_i1	-8.07994	-0.526074	1.16786e-05	0.00104739	AT2G23540
c29802_g1_i1	8.06375	-0.473428	1.16786e-05	0.00104739	AT1G17860
c31215_g2_i1	8.06375	-0.473428	1.16786e-05	0.00104739	#N/A
c19392_g1_i1	8.06375	-0.473428	1.16786e-05	0.00104739	AT4G38620
c42540_g1_i1	3.34657	2.38641	1.16883e-05	0.00104739	AT5G40010
c48378_g1_i3	3.32918	2.43086	1.19163e-05	0.00106677	AT5G04700
c1910_g2_i1	3.9103	0.785128	1.21556e-05	0.00108712	#N/A
c44249_g1_i1	3.09002	7.7983	1.26085e-05	0.00112653	AT5G54770
c50659_g1_i4	3.13704	4.54122	1.27485e-05	0.00113792	AT5G47910
c39646_g2_i2	-4.72958	0.143372	1.28863e-05	0.0011491	AT3G25810
c35008_g1_i2	3.43724	1.95801	1.30322e-05	0.00116097	#N/A
c44687_g1_i1	3.26632	2.86744	1.31972e-05	0.00117452	AT5G20230
c50108_g2_i2	3.31857	2.36137	1.3309e-05	0.00118332	AT2G41640
c42433_g1_i1	3.11331	5.1693	1.33506e-05	0.00118586	AT2G01670
c15012_g1_i1	-4.03639	0.724686	1.33653e-05	0.00118602	AT5G66816
c31249_g1_i3	5.1887	-0.118115	1.34468e-05	0.00118978	AT3G02960
c34135_g2_i1	5.1887	-0.118115	1.34468e-05	0.00118978	#N/A
c34436_g1_i1	5.1887	-0.118115	1.34468e-05	0.00118978	AT4G35165
c41631_g1_i3	3.63582	1.48289	1.34768e-05	0.00119128	AT3G12920
c38446_g1_i1	-3.194	3.33534	1.35081e-05	0.00119288	#N/A
c49183_g1_i1	3.07826	7.43729	1.35478e-05	0.00119524	AT4G26140
c49076_g1_i1	3.13038	4.31414	1.36811e-05	0.00120583	AT2G06520
c46612_g1_i1	3.27903	2.74783	1.37319e-05	0.00120914	AT1G19670
c23811_g1_i3	-3.64747	1.01695	1.39765e-05	0.00122949	AT1G61120
c16663_g1_i1	3.11834	4.7782	1.40787e-05	0.00123729	AT4G27280
c50376_g2_i4	3.35998	2.12966	1.43797e-05	0.00125382	AT5G18840
c39646_g2_i3	-8.03431	-0.567303	1.44592e-05	0.00125382	AT3G25820
c34129_g1_i1	-8.03431	-0.567303	1.44592e-05	0.00125382	AT5G45960
c13723_g2_i1	8.02209	-0.510405	1.44592e-05	0.00125382	#N/A
c39245_g3_i6	8.02209	-0.510405	1.44592e-05	0.00125382	#N/A
c37322_g1_i1	8.02209	-0.510405	1.44592e-05	0.00125382	#N/A
c31089_g1_i1	8.02209	-0.510405	1.44592e-05	0.00125382	#N/A
c30636_g1_i3	8.02209	-0.510405	1.44592e-05	0.00125382	AT4G37770
c28105_g1_i2	7.97919	-0.548368	1.44592e-05	0.00125382	#N/A
c41775_g2_i1	7.97919	-0.548368	1.44592e-05	0.00125382	#N/A
c29580_g1_i1	7.97919	-0.548368	1.44592e-05	0.00125382	#N/A
c19648_g1_i2	7.97919	-0.548368	1.44592e-05	0.00125382	AT1G01490
c16262_g2_i1	7.97919	-0.548368	1.44592e-05	0.00125382	#N/A
c34754_g1_i1	7.97919	-0.548368	1.44592e-05	0.00125382	#N/A
c41040_g1_i1	3.1335	4.00419	1.46301e-05	0.00126743	AT1G30840
c32320_g1_i1	4.55608	0.166296	1.48295e-05	0.00128227	AT5G38200
c44332_g1_i1	4.52968	0.142785	1.48295e-05	0.00128227	AT2G22790
c50787_g1_i1	3.25907	2.77498	1.49369e-05	0.00129033	AT1G71697
c69018_g1_i1	-3.43668	1.70467	1.54029e-05	0.00132933	#N/A
c46933_g3_i3	3.13034	4.06958	1.5653e-05	0.00134964	AT4G33220
c42553_g1_i1	-3.06722	5.83316	1.57017e-05	0.0013517	AT3G22840
c38597_g1_i1	3.06739	5.93241	1.57066e-05	0.0013517	AT4G37260
c47634_g2_i2	3.11879	4.15589	1.57478e-05	0.00135397	AT2G34430
c25423_g1_i1	5.15637	-0.146858	1.59279e-05	0.00136559	AT1G12550
c24088_g3_i1	5.15637	-0.146858	1.59279e-05	0.00136559	#N/A
c32470_g1_i1	5.15637	-0.146858	1.59279e-05	0.00136559	AT5G64260
c47933_g1_i1	3.10735	4.36221	1.61751e-05	0.00138548	AT2G47450
c48736_g1_i1	3.25535	2.68024	1.62831e-05	0.00139342	AT1G67120
c47575_g1_i9	3.10088	4.25942	1.64782e-05	0.0014088	AT5G50740
c46982_g1_i1	3.27525	2.60038	1.65026e-05	0.00140956	AT4G23810
c36377_g1_i1	3.98483	0.554601	1.67283e-05	0.00142617	AT1G68620
c45000_g2_i2	3.98483	0.554601	1.67283e-05	0.00142617	AT1G06620
c46343_g1_i1	3.07065	5.02764	1.69112e-05	0.00144042	AT5G41610
c43909_g1_i1	3.1762	3.08717	1.69396e-05	0.00144149	AT5G53290
c36898_g1_i1	-3.57117	1.1114	1.6996e-05	0.00144495	AT2G42430
c38218_g1_i1	3.7352	0.874211	1.70981e-05	0.00145029	#N/A
c43041_g1_i1	4.50277	0.11888	1.70996e-05	0.00145029	#N/A
c39882_g1_i1	-4.33467	0.311586	1.71225e-05	0.00145029	AT1G62360
c50678_g1_i1	4.1938	0.363423	1.71225e-05	0.00145029	#N/A
c42144_g1_i1	3.04072	6.9506	1.72113e-05	0.00145647	AT4G05160
c52105_g1_i1	3.43693	1.7714	1.7283e-05	0.00146117	#N/A
c45769_g1_i1	3.1239	3.76922	1.75656e-05	0.00148369	AT4G33920
c40947_g1_i1	3.38398	1.91043	1.76766e-05	0.00149031	AT4G03290
c51228_g1_i3	3.38398	1.91043	1.76766e-05	0.00149031	AT4G24120
c29034_g1_i1	3.84087	0.723279	1.78628e-05	0.00150461	AT5G04760
c28827_g1_i1	3.46402	1.69249	1.79411e-05	0.00150802	ATCG01040
c34161_g1_i2	7.93497	-0.587373	1.79859e-05	0.00150802	AT1G34070
c45997_g2_i1	7.93497	-0.587373	1.79859e-05	0.00150802	AT5G23370
c29355_g1_i1	7.93497	-0.587373	1.79859e-05	0.00150802	AT4G10265
c33881_g1_i1	7.93497	-0.587373	1.79859e-05	0.00150802	AT2G03810
c48378_g1_i5	3.2486	2.62622	1.80156e-05	0.00150913	AT5G04700
c47634_g1_i1	3.03016	6.92615	1.83205e-05	0.00153326	AT1G29930
c42271_g1_i1	3.3504	1.96527	1.86153e-05	0.00155552	AT3G56650
c49861_g1_i1	3.15812	3.26115	1.86206e-05	0.00155552	AT2G37440
c34117_g1_i1	-5.25734	-0.23412	1.89214e-05	0.00157344	#N/A
c23606_g1_i1	5.1233	-0.176193	1.89214e-05	0.00157344	#N/A
c25608_g1_i1	5.1233	-0.176193	1.89214e-05	0.00157344	AT4G36080
c32528_g1_i2	5.1233	-0.176193	1.89214e-05	0.00157344	#N/A
c37213_g1_i2	5.1233	-0.176193	1.89214e-05	0.00157344	AT5G09360
c40858_g1_i1	3.24622	2.57447	1.89701e-05	0.00157606	#N/A
c29632_g1_i1	3.38849	1.82436	1.91945e-05	0.00159324	#N/A
c45400_g1_i1	-3.59971	0.974072	1.92961e-05	0.00160023	#N/A
c47775_g1_i1	3.18414	2.87521	1.93148e-05	0.00160032	AT1G55510
c34406_g1_i1	3.56134	1.41623	1.93402e-05	0.00160097	AT1G65690
c40441_g1_i1	4.17077	0.34296	1.93925e-05	0.00160385	#N/A
c34888_g1_i1	3.82298	0.70739	1.97128e-05	0.00162664	AT4G11650
c49924_g1_i14	-4.64233	0.0641843	1.97573e-05	0.00162664	AT5G65940
c42870_g2_i2	4.47536	0.0945668	1.97573e-05	0.00162664	AT3G07130
c43436_g5_i2	4.47536	0.0945668	1.97573e-05	0.00162664	AT3G48270
c31714_g1_i1	4.47536	0.0945668	1.97573e-05	0.00162664	AT5G01830
c49194_g1_i9	3.05786	4.57524	2.00037e-05	0.00164544	AT4G16130
c36426_g2_i1	-3.85341	0.807271	2.04403e-05	0.00167984	#N/A
c50471_g1_i1	-3.35406	1.72141	2.10218e-05	0.00172608	#N/A
c45726_g1_i2	3.10107	3.45543	2.1333e-05	0.00175005	AT5G11090
c35655_g1_i1	3.80486	0.691322	2.17754e-05	0.00178474	AT2G19800
c49607_g12_i1	3.04717	4.37414	2.18055e-05	0.0017856	AT4G29190
c40138_g1_i1	3.21039	2.5922	2.18253e-05	0.00178562	AT1G18170
c45758_g1_i2	4.14736	0.3222	2.19975e-05	0.00179488	#N/A
c46738_g3_i2	4.14736	0.3222	2.19975e-05	0.00179488	AT1G11410
c1620_g1_i1	4.14736	0.3222	2.19975e-05	0.00179488	#N/A
c34786_g2_i1	3.45626	1.57451	2.20279e-05	0.00179576	#N/A
c47176_g2_i4	3.29807	1.99873	2.20859e-05	0.00179887	AT1G76690
c35283_g1_i1	3.68636	0.830896	2.23754e-05	0.00181818	AT1G03130
c45952_g2_i5	3.68636	0.830896	2.23754e-05	0.00181818	AT2G42670
c42219_g1_i2	7.88936	-0.627478	2.24824e-05	0.00181818	AT1G07390
c4399_g1_i1	7.88936	-0.627478	2.24824e-05	0.00181818	AT5G10770
c42895_g1_i1	7.88936	-0.627478	2.24824e-05	0.00181818	AT4G17090
c31978_g1_i2	7.88936	-0.627478	2.24824e-05	0.00181818	#N/A
c38219_g1_i1	7.88936	-0.627478	2.24824e-05	0.00181818	#N/A
c51256_g4_i1	7.88936	-0.627478	2.24824e-05	0.00181818	#N/A
c35820_g1_i1	5.08946	-0.206145	2.2545e-05	0.00182163	#N/A
c34556_g1_i1	3.03849	4.52399	2.26369e-05	0.00182744	AT1G30380
c49727_g2_i3	3.60978	0.971458	2.27615e-05	0.00183425	AT5G57180
c46541_g11_i2	3.60978	0.971458	2.27615e-05	0.00183425	#N/A
c51761_g1_i2	3.20068	2.58357	2.30702e-05	0.00185749	AT4G19810
c47813_g1_i1	3.52821	1.38669	2.32823e-05	0.00187291	AT5G59730
c49179_g2_i1	3.11318	3.03115	2.38818e-05	0.00191944	AT4G03020
c36451_g1_i3	3.5741	1.28271	2.48467e-05	0.00199524	#N/A
c2413_g1_i1	3.26849	1.97249	2.61017e-05	0.00209417	AT1G27620
c8813_g1_i1	2.95558	9.14299	2.62784e-05	0.0021065	AT3G02470
c46541_g5_i1	2.97633	5.58109	2.6532e-05	0.00212496	AT1G80360
c51064_g4_i2	3.76793	0.658633	2.66494e-05	0.00213249	AT4G00050
c29449_g1_i1	2.96552	6.17112	2.6839e-05	0.00214306	AT5G51440
c40303_g1_i2	3.65286	0.801272	2.68782e-05	0.00214306	AT5G61440
c42029_g1_i2	3.65286	0.801272	2.68782e-05	0.00214306	#N/A
c49923_g1_i1	3.10435	2.91801	2.69065e-05	0.00214306	AT1G22380
c41531_g1_i1	2.9805	5.22475	2.69313e-05	0.00214306	AT4G10960
c40370_g2_i2	-5.18163	-0.302244	2.69459e-05	0.00214306	AT5G52450
c37686_g8_i1	5.0548	-0.236741	2.69459e-05	0.00214306	AT2G34930
c37516_g1_i1	3.06189	3.36973	2.76011e-05	0.00219325	AT5G54240
c31015_g1_i1	7.84226	-0.668746	2.82471e-05	0.00222712	#N/A
c25583_g1_i1	7.84226	-0.668746	2.82471e-05	0.00222712	#N/A
c36593_g1_i1	7.84226	-0.668746	2.82471e-05	0.00222712	AT5G40170
c49215_g8_i1	7.84226	-0.668746	2.82471e-05	0.00222712	#N/A
c24864_g1_i1	7.84226	-0.668746	2.82471e-05	0.00222712	#N/A
c42724_g1_i2	7.84226	-0.668746	2.82471e-05	0.00222712	#N/A
c14700_g1_i2	7.84226	-0.668746	2.82471e-05	0.00222712	#N/A
c36140_g1_i2	7.84226	-0.668746	2.82471e-05	0.00222712	#N/A
c10547_g1_i1	7.84226	-0.668746	2.82471e-05	0.00222712	AT2G43870
c49513_g1_i1	3.03467	3.53945	2.82793e-05	0.00222774	AT5G14760
c29515_g1_i1	4.09937	0.27975	2.84399e-05	0.00223653	#N/A
c45432_g1_i2	4.09937	0.27975	2.84399e-05	0.00223653	AT1G70530
c44221_g1_i2	3.07588	3.21748	2.84701e-05	0.00223697	AT5G06060
c39538_g2_i1	3.60314	1.1473	2.87467e-05	0.00225482	AT2G18360
c45164_g1_i1	3.60314	1.1473	2.87467e-05	0.00225482	#N/A
c34831_g1_i1	3.54847	0.917284	2.93102e-05	0.00229705	AT4G35770
c46254_g9_i1	3.63581	0.786227	2.94955e-05	0.00230959	AT4G11530
c31401_g1_i1	-3.89722	0.598795	2.95262e-05	0.00231001	#N/A
c43726_g1_i1	3.10888	2.76846	2.967e-05	0.00231927	AT2G30590
c42651_g2_i2	2.99211	4.16287	2.98152e-05	0.00232862	AT5G10770
c46747_g2_i1	2.98318	4.39229	3.0048e-05	0.00234479	AT3G47510
c39959_g1_i1	3.0064	3.85594	3.00743e-05	0.00234484	AT2G27080
c48000_g1_i1	2.96227	4.97218	3.03349e-05	0.00236314	AT1G43910
c49179_g2_i2	3.06589	2.9893	3.06513e-05	0.00238576	AT4G03020
c42651_g2_i3	3.18961	2.11882	3.08657e-05	0.0023995	AT5G10770
c40570_g1_i1	3.58986	1.1355	3.09271e-05	0.0023995	AT3G25620
c48101_g2_i1	-3.42124	1.12359	3.09271e-05	0.0023995	AT1G17710
c29632_g1_i2	3.2383	1.94576	3.09331e-05	0.0023995	#N/A
c26664_g1_i1	3.2044	2.06341	3.13017e-05	0.00242603	AT1G61680
c45138_g1_i1	3.42538	1.42674	3.13757e-05	0.0024297	AT3G22740
c43909_g1_i2	3.04577	3.06964	3.17964e-05	0.00246019	AT5G53290
c35655_g2_i1	5.0193	-0.268009	3.23096e-05	0.00249566	AT2G19800
c40035_g1_i1	5.0193	-0.268009	3.23096e-05	0.00249566	AT1G30190
c46403_g2_i1	-3.87619	0.579889	3.27475e-05	0.00252735	#N/A
c40325_g1_i1	-3.03143	3.16414	3.31888e-05	0.00255924	AT1G10370
c40153_g1_i1	3.24184	1.86897	3.43633e-05	0.00264757	#N/A
c47012_g4_i4	-3.17444	2.19247	3.46964e-05	0.00267098	#N/A
c49876_g2_i1	2.92995	5.32273	3.47966e-05	0.00267643	#N/A
c46765_g1_i1	2.93861	4.90229	3.51377e-05	0.00270039	ATCG00120
c43825_g1_i1	3.6011	0.755654	3.56111e-05	0.0027192	AT3G04300
c51869_g1_i3	7.79356	-0.711249	3.56805e-05	0.0027192	AT5G25930
c33458_g1_i1	7.79356	-0.711249	3.56805e-05	0.0027192	AT5G10530
c18212_g1_i1	7.79356	-0.711249	3.56805e-05	0.0027192	AT3G22060
c40690_g1_i2	7.79356	-0.711249	3.56805e-05	0.0027192	AT2G14610
c58517_g1_i1	7.79356	-0.711249	3.56805e-05	0.0027192	#N/A
c22225_g1_i1	7.79356	-0.711249	3.56805e-05	0.0027192	#N/A
c40753_g1_i5	7.79356	-0.711249	3.56805e-05	0.0027192	#N/A
c62635_g1_i1	7.79356	-0.711249	3.56805e-05	0.0027192	#N/A
c44189_g1_i15	7.79356	-0.711249	3.56805e-05	0.0027192	AT5G52100
c49195_g2_i1	4.36019	-0.00705801	3.59785e-05	0.00273733	AT1G12570
c52001_g2_i1	4.36019	-0.00705801	3.59785e-05	0.00273733	AT4G27290
c24545_g1_i2	3.02459	3.22913	3.60097e-05	0.00273743	AT1G52565
c47530_g1_i1	-2.95324	4.22897	3.62294e-05	0.00275183	AT4G02940
c44980_g2_i1	2.95019	4.32624	3.63964e-05	0.0027607	AT3G46780
c46909_g1_i2	2.94265	4.65224	3.64066e-05	0.0027607	AT3G14200
c40252_g1_i1	2.92239	5.09644	3.67579e-05	0.00278502	AT1G68520
c34522_g1_i3	4.04973	0.235998	3.70145e-05	0.00279981	AT1G06460
c36775_g1_i1	4.04973	0.235998	3.70145e-05	0.00279981	AT2G36090
c40924_g2_i1	3.50071	0.875264	3.79855e-05	0.00287088	AT1G71090
c47502_g1_i1	2.88845	7.52444	3.85278e-05	0.00290818	AT2G19900
c52043_g2_i1	3.10502	2.49886	3.85428e-05	0.00290818	#N/A
c46541_g3_i2	3.54926	1.09949	3.86346e-05	0.0029127	#N/A
c50413_g1_i2	4.98289	-0.29998	3.88701e-05	0.00292562	AT2G45550
c34102_g1_i1	4.98289	-0.29998	3.88701e-05	0.00292562	AT5G47650
c22859_g1_i1	-3.17984	1.95011	3.91278e-05	0.00294258	#N/A
c46252_g1_i1	3.20926	1.84023	3.93796e-05	0.00295908	AT4G30230
c50593_g1_i1	2.94755	4.0349	3.96114e-05	0.00297405	AT1G60420
c50659_g1_i3	2.98714	3.54212	3.96929e-05	0.00297772	AT5G47910
c44278_g2_i1	2.95732	3.77644	4.0029e-05	0.00300046	AT2G46680
c35430_g2_i1	-3.19024	1.89032	4.0123e-05	0.00300504	AT1G68320
c44182_g1_i4	2.97851	3.42025	4.02074e-05	0.00300846	AT1G42430
c49722_g1_i1	2.88026	7.59739	4.02345e-05	0.00300846	AT3G51840
c25262_g1_i1	-3.8332	0.541324	4.0412e-05	0.00301678	#N/A
c35463_g2_i1	3.67124	0.573482	4.0412e-05	0.00301678	AT4G12730
c47253_g2_i9	-2.91208	4.73093	4.04577e-05	0.00301772	AT4G26970
c48778_g1_i2	3.0518	2.71809	4.09803e-05	0.0030542	AT5G61350
c51891_g1_i1	2.87487	8.12565	4.1157e-05	0.00306487	AT2G40140
c48616_g1_i2	2.91932	4.3601	4.18357e-05	0.00311287	AT3G10960
c47425_g1_i1	3.02885	2.81451	4.19901e-05	0.0031149	AT1G78950
c36081_g1_i2	-4.48404	-0.0781514	4.20337e-05	0.0031149	AT1G53680
c43812_g1_i6	-4.48404	-0.0781514	4.20337e-05	0.0031149	AT3G55320
c28462_g1_i1	4.3299	-0.0336386	4.20337e-05	0.0031149	#N/A
c37930_g1_i1	4.3299	-0.0336386	4.20337e-05	0.0031149	AT4G03510
c51379_g2_i1	3.0961	2.22413	4.20977e-05	0.00311711	#N/A
c49924_g1_i7	-4.17455	0.167364	4.23374e-05	0.00312842	AT5G65940
c47230_g1_i3	4.02425	0.213608	4.23374e-05	0.00312842	AT1G73040
c47492_g1_i1	2.88813	5.61066	4.23533e-05	0.00312842	AT5G20950
c48553_g1_i1	3.21998	1.76509	4.24552e-05	0.00313341	AT5G03555
c47983_g1_i1	2.95856	3.4495	4.31886e-05	0.00318496	AT1G26190
c45496_g1_i1	2.8868	5.31528	4.3651e-05	0.00321646	AT1G64380
c46775_g1_i3	3.12737	2.06397	4.37345e-05	0.00322001	AT5G65210
c44268_g1_i1	2.88827	5.18372	4.38771e-05	0.0032279	AT1G12780
c43623_g1_i1	-2.90894	4.39248	4.39562e-05	0.00323112	AT2G38110
c46609_g1_i1	2.92604	4.18813	4.40678e-05	0.00323671	AT3G23560
c45526_g2_i1	3.6511	0.555825	4.49665e-05	0.0032984	AT5G64750
c51379_g3_i1	3.1323	1.99988	4.498e-05	0.0032984	AT4G19100
c50428_g1_i1	3.0834	2.21297	4.51918e-05	0.00330502	AT1G22640
c32673_g1_i1	-7.78161	-0.792884	4.53239e-05	0.00330502	AT1G09200
c34826_g1_i1	-7.78161	-0.792884	4.53239e-05	0.00330502	#N/A
c28069_g3_i1	7.74317	-0.755061	4.53239e-05	0.00330502	#N/A
c8057_g1_i1	7.74317	-0.755061	4.53239e-05	0.00330502	#N/A
c79475_g1_i1	7.74317	-0.755061	4.53239e-05	0.00330502	AT1G35210
c38535_g1_i3	7.74317	-0.755061	4.53239e-05	0.00330502	AT2G45360
c26825_g1_i1	3.02467	2.73415	4.56391e-05	0.00332535	AT3G12750
c25624_g1_i1	3.20251	1.74971	4.67672e-05	0.00340482	#N/A
c41399_g1_i1	4.94554	-0.332685	4.69243e-05	0.00341354	AT2G15780
c45241_g1_i1	2.92601	3.76714	4.7088e-05	0.00342271	AT4G04640
c48378_g1_i1	2.99653	3.05753	4.71554e-05	0.00342408	AT5G04700
c44574_g1_i1	2.932	3.69809	4.72062e-05	0.00342408	AT3G50930
c50787_g1_i3	3.06257	2.25215	4.72194e-05	0.00342408	AT4G09760
c33324_g1_i1	2.95914	3.27913	4.78444e-05	0.00346665	AT2G46410
c40243_g1_i1	3.05024	2.54489	4.79748e-05	0.00347334	AT5G42750
c44477_g1_i3	2.89538	4.31496	4.83617e-05	0.00349287	AT4G28570
c44785_g1_i1	-4.14605	0.141878	4.85126e-05	0.00349287	AT1G43760
c33195_g1_i1	3.99832	0.190861	4.85126e-05	0.00349287	AT1G26945
c51256_g10_i1	3.97191	0.167745	4.85126e-05	0.00349287	#N/A
c22375_g2_i1	3.97191	0.167745	4.85126e-05	0.00349287	#N/A
c17618_g1_i1	3.97191	0.167745	4.85126e-05	0.00349287	#N/A
c17777_g1_i1	3.97191	0.167745	4.85126e-05	0.00349287	#N/A
c44656_g1_i1	2.87374	5.09616	4.88617e-05	0.00351523	AT1G06290
c41778_g1_i1	4.29896	-0.0607247	4.92269e-05	0.00353871	#N/A
c41429_g1_i3	-3.59897	0.789788	4.95606e-05	0.0035599	AT2G02360
c47421_g2_i1	2.83905	8.9243	4.96483e-05	0.00356339	AT5G54510
c4781_g1_i1	3.15185	1.86959	5.00915e-05	0.00359237	AT1G48910
c50002_g2_i1	2.85576	5.64019	5.08296e-05	0.00364244	AT1G12240
c48674_g1_i1	2.94544	3.24096	5.20375e-05	0.00372607	AT1G07250
c51446_g1_i2	3.52907	0.692471	5.24687e-05	0.00375106	AT1G04120
c48676_g1_i1	3.52907	0.692471	5.24687e-05	0.00375106	AT1G18390
c46088_g1_i2	2.90567	3.8873	5.25468e-05	0.0037537	AT2G24220
c4581_g1_i1	3.26121	1.51281	5.27985e-05	0.00376873	AT2G13810
c11414_g2_i1	-3.90935	0.310195	5.28755e-05	0.00377127	AT4G00750
c40519_g2_i1	3.36265	1.24014	5.42037e-05	0.00386254	AT2G23170
c41400_g1_i2	-3.58038	0.773226	5.42398e-05	0.00386254	AT4G13260
c50578_g1_i1	2.85672	4.8386	5.43836e-05	0.00386874	AT3G28040
c49664_g2_i1	2.82893	7.05482	5.44117e-05	0.00386874	AT1G21680
c49955_g1_i1	2.84632	5.29179	5.56899e-05	0.00395654	AT3G26000
c33794_g1_i1	-3.76621	0.481495	5.58629e-05	0.00396574	#N/A
c47012_g4_i5	-3.15674	1.63137	5.66233e-05	0.0040166	#N/A
c40370_g2_i1	-5.01713	-0.448812	5.68506e-05	0.00402646	AT5G52450
c43803_g1_i2	4.9072	-0.366159	5.68506e-05	0.00402646	#N/A
c48433_g1_i1	2.81969	7.04323	5.72263e-05	0.00404992	AT5G67360
c44212_g1_i2	-3.27066	1.12265	5.73963e-05	0.00405881	AT5G24850
c40186_g1_i3	-4.41553	-0.139207	5.77951e-05	0.00406899	AT1G14160
c18874_g1_i1	7.69095	-0.800267	5.79138e-05	0.00406899	#N/A
c45888_g1_i1	7.69095	-0.800267	5.79138e-05	0.00406899	AT4G01070
c34288_g1_i1	7.69095	-0.800267	5.79138e-05	0.00406899	AT2G36780
c31719_g5_i1	7.69095	-0.800267	5.79138e-05	0.00406899	AT4G21380
c35460_g1_i1	7.69095	-0.800267	5.79138e-05	0.00406899	AT2G40330
c38922_g1_i1	7.69095	-0.800267	5.79138e-05	0.00406899	#N/A
c31253_g1_i1	3.51048	0.676229	5.79418e-05	0.00406899	AT1G01380
c38213_g1_i1	3.51048	0.676229	5.79418e-05	0.00406899	AT2G02990
c34529_g1_i1	-2.89409	3.69349	5.81105e-05	0.00407771	AT5G14360
c42102_g3_i1	3.02479	2.21907	5.82335e-05	0.00408319	AT3G26040
c40658_g1_i1	3.268	1.40806	5.88917e-05	0.00412617	AT3G16070
c43742_g1_i2	3.41742	0.802363	5.94081e-05	0.00415868	AT5G62740
c34777_g2_i1	3.20617	1.56722	5.94468e-05	0.00415868	#N/A
c48087_g2_i1	2.81428	6.62565	5.94943e-05	0.00415881	AT2G35390
c29208_g1_i1	-3.88341	0.287112	5.9769e-05	0.00416525	#N/A
c8356_g1_i1	3.74611	0.344305	5.9769e-05	0.00416525	ATMG01280
c46721_g1_i3	3.74611	0.344305	5.9769e-05	0.00416525	AT5G28770
c47221_g1_i3	3.74611	0.344305	5.9769e-05	0.00416525	#N/A
c41428_g4_i1	2.84932	4.45703	6.00933e-05	0.00418465	AT2G37180
c47137_g1_i1	2.80319	8.85684	6.0239e-05	0.00419159	AT5G61820
c49727_g2_i2	3.02474	2.42827	6.03345e-05	0.00419504	AT5G57180
c41769_g1_i1	-2.83678	4.68134	6.10314e-05	0.00424026	AT4G02810
c37149_g2_i1	3.46448	1.02463	6.12017e-05	0.00424564	AT2G42010
c41840_g1_i1	2.81962	5.62736	6.12019e-05	0.00424564	AT4G28940
c41539_g1_i1	2.80518	6.89858	6.19258e-05	0.0042926	AT1G01140
c9410_g1_i2	2.88751	3.58077	6.22141e-05	0.0043093	AT4G03960
c44492_g2_i1	3.25678	1.39822	6.25883e-05	0.00432865	AT1G76880
c44327_g1_i1	3.25678	1.39822	6.25883e-05	0.00432865	AT1G18265
c44725_g1_i1	2.82248	5.29471	6.27265e-05	0.00433492	AT5G09850
c45264_g1_i1	2.81618	5.33561	6.36359e-05	0.00439444	AT2G28760
c35760_g2_i5	3.49166	0.6598	6.40476e-05	0.00441652	AT5G66430
c40238_g1_i1	3.9176	0.120357	6.40524e-05	0.00441652	#N/A
c45605_g1_i3	2.85925	3.76199	6.48696e-05	0.00446949	AT3G10910
c48440_g1_i1	3.40017	0.787326	6.51217e-05	0.00448347	AT2G48010
c48378_g1_i8	3.32456	1.20669	6.6555e-05	0.00457869	AT3G18670
c31867_g1_i1	2.95933	2.63696	6.69585e-05	0.00460298	AT1G03600
c44029_g1_i3	3.72232	0.323557	6.76616e-05	0.00464431	AT5G01150
c34641_g2_i2	3.72232	0.323557	6.76616e-05	0.00464431	#N/A
c50583_g4_i1	4.23501	-0.116493	6.80293e-05	0.00465554	AT4G23310
c49074_g1_i4	4.23501	-0.116493	6.80293e-05	0.00465554	AT5G20670
c49454_g2_i1	4.23501	-0.116493	6.80293e-05	0.00465554	AT4G21390
c48833_g5_i1	4.23501	-0.116493	6.80293e-05	0.00465554	ATCG00860
c41364_g1_i1	3.01884	2.32228	6.87258e-05	0.00469734	AT5G53110
c16921_g1_i1	2.79361	6.04086	6.87431e-05	0.00469734	AT2G24100
c49514_g3_i2	4.86782	-0.400441	6.91332e-05	0.00471693	AT5G36930
c28514_g1_i1	4.86782	-0.400441	6.91332e-05	0.00471693	AT3G62930
c37193_g1_i2	3.5676	0.482929	6.97257e-05	0.00475025	#N/A
c40238_g2_i1	3.5676	0.482929	6.97257e-05	0.00475025	#N/A
c22859_g2_i1	-2.85746	3.60982	7.00587e-05	0.00476937	#N/A
c38304_g1_i2	3.23408	1.37833	7.07692e-05	0.00481415	#N/A
c45639_g3_i1	3.47258	0.64318	7.08666e-05	0.00481719	#N/A
c36026_g1_i1	3.27596	1.29507	7.10665e-05	0.00482718	AT3G57040
c48948_g1_i6	-3.20478	1.18576	7.13339e-05	0.00484173	AT4G05030
c46173_g1_i1	2.82468	4.21618	7.14026e-05	0.0048428	AT4G04850
c49215_g9_i1	3.43508	0.998785	7.16791e-05	0.00485793	#N/A
c41852_g2_i1	2.77043	8.37804	7.20118e-05	0.00487686	AT4G30960
c42464_g1_i1	-2.79491	5.11141	7.29715e-05	0.00493819	AT1G27940
c45782_g2_i1	2.76618	8.64233	7.35163e-05	0.00497137	AT2G16500
c44046_g1_i2	3.88965	0.0960589	7.38123e-05	0.00498769	AT2G21370
c34100_g1_i1	2.78002	6.029	7.3997e-05	0.00499646	AT5G54270
c39868_g1_i2	2.93308	2.65395	7.40899e-05	0.00499818	AT4G13620
c36898_g1_i2	-7.66668	-0.89383	7.44607e-05	0.00499818	AT2G42430
c44785_g2_i1	-7.66668	-0.89383	7.44607e-05	0.00499818	#N/A
c49676_g1_i2	7.63677	-0.846958	7.44607e-05	0.00499818	AT3G54440
c37541_g1_i1	7.63677	-0.846958	7.44607e-05	0.00499818	AT2G16060
c47146_g4_i1	7.63677	-0.846958	7.44607e-05	0.00499818	AT5G40350
c37907_g2_i1	7.63677	-0.846958	7.44607e-05	0.00499818	AT5G39150
c48128_g3_i2	7.63677	-0.846958	7.44607e-05	0.00499818	AT5G59540
c41846_g1_i1	2.9531	2.50472	7.57558e-05	0.00508014	#N/A
c38731_g1_i1	2.78349	5.30709	7.57931e-05	0.00508014	AT1G06680
c52123_g2_i1	2.76844	6.54783	7.59992e-05	0.00509022	AT3G01610
c48999_g1_i2	-3.83009	0.239822	7.67128e-05	0.00513424	AT3G51860
c41470_g3_i3	3.10243	1.66205	7.69324e-05	0.00514517	AT4G35160
c35254_g2_i1	3.35397	1.08823	7.70854e-05	0.00514996	AT2G15220
c46765_g1_i5	2.78665	5.04079	7.71171e-05	0.00514996	ATCG00120
c49607_g2_i1	2.77988	5.29248	7.75669e-05	0.00517621	AT2G19810
c42096_g1_i4	3.42015	0.985684	7.76435e-05	0.00517754	#N/A
c38201_g1_i1	2.80678	4.04265	7.91542e-05	0.00527344	AT5G44210
c38600_g1_i1	2.77245	5.49457	7.91972e-05	0.00527344	AT5G41050
c31870_g1_i1	2.77845	5.25039	7.95405e-05	0.00529243	AT5G07710
c47230_g1_i1	4.20195	-0.145219	8.02885e-05	0.00533831	AT1G73040
c38794_g2_i1	2.76885	5.41999	8.07659e-05	0.00536614	AT1G52720
c42979_g1_i1	2.92754	2.56819	8.13232e-05	0.00539923	AT3G46540
c45582_g1_i1	2.75238	6.62205	8.24682e-05	0.00547127	AT5G35735
c47451_g2_i1	3.14483	1.51356	8.29754e-05	0.00549685	AT4G24110
c34222_g1_i1	3.05124	1.7816	8.30551e-05	0.00549685	#N/A
c46761_g1_i1	2.76062	5.67084	8.30552e-05	0.00549685	AT5G48570
c49919_g5_i1	-3.19441	1.05568	8.30948e-05	0.00549685	#N/A
c34813_g1_i1	2.83195	3.36165	8.3306e-05	0.0055049	AT5G24600
c44054_g1_i1	2.94532	2.45306	8.33385e-05	0.0055049	AT4G36220
c51180_g3_i5	2.95285	2.15636	8.33976e-05	0.0055049	#N/A
c50976_g3_i2	2.76643	5.0772	8.42254e-05	0.00555552	AT2G47140
c18584_g1_i1	-2.99333	2.08821	8.42903e-05	0.00555579	AT5G24655
c39407_g1_i2	4.82733	-0.435569	8.43945e-05	0.00555864	AT2G28200
c30845_g1_i1	3.86116	0.071339	8.52291e-05	0.00560956	AT4G21200
c36494_g1_i1	-3.12067	1.32718	8.53254e-05	0.00561185	#N/A
c39244_g1_i1	-2.77676	4.45432	8.56591e-05	0.00562974	AT1G10550
c41999_g1_i1	2.98071	2.00103	8.62773e-05	0.00566221	AT4G14540
c39344_g1_i3	2.98071	2.00103	8.62773e-05	0.00566221	AT4G01670
c37290_g1_i1	-3.80267	0.21559	8.711e-05	0.00570865	#N/A
c18309_g1_i1	-3.80267	0.21559	8.711e-05	0.00570865	#N/A
c46765_g1_i4	2.7639	5.00717	8.74211e-05	0.00571893	ATCG00120
c49831_g1_i1	2.74137	6.82947	8.74508e-05	0.00571893	AT4G33150
c39344_g1_i1	3.52397	0.445036	8.7455e-05	0.00571893	AT4G01670
c37935_g1_i1	2.83277	3.21966	9.07225e-05	0.00592835	AT5G22460
c51211_g1_i2	2.82283	3.46272	9.12698e-05	0.00595985	AT3G18670
c46173_g1_i2	2.78694	4.06653	9.24966e-05	0.00603563	AT4G04850
c37474_g1_i1	3.00806	1.81956	9.40881e-05	0.00613509	AT2G16790
c45747_g1_i4	-2.80211	3.39476	9.43988e-05	0.00615096	#N/A
c33598_g3_i1	3.25875	1.14914	9.45843e-05	0.00615865	AT5G62360
c48429_g1_i3	3.14239	1.40886	9.4802e-05	0.00616842	AT3G57230
c38341_g4_i2	-4.30623	-0.235851	9.50166e-05	0.00617358	AT3G13445
c35882_g2_i1	4.1681	-0.174536	9.50166e-05	0.00617358	AT2G44840
c41112_g2_i1	3.02495	1.75874	9.57562e-05	0.00620348	AT5G52300
c18124_g1_i1	7.58048	-0.895235	9.63608e-05	0.00620348	AT4G19810
c33475_g1_i3	7.58048	-0.895235	9.63608e-05	0.00620348	#N/A
c31283_g1_i1	7.58048	-0.895235	9.63608e-05	0.00620348	AT1G15400
c36138_g1_i1	7.58048	-0.895235	9.63608e-05	0.00620348	AT5G04390
c38535_g1_i2	7.58048	-0.895235	9.63608e-05	0.00620348	AT2G45360
c25987_g1_i1	7.58048	-0.895235	9.63608e-05	0.00620348	#N/A
c31755_g1_i1	7.58048	-0.895235	9.63608e-05	0.00620348	AT1G19150
c9369_g1_i1	7.58048	-0.895235	9.63608e-05	0.00620348	AT4G12070
c4208_g1_i1	7.58048	-0.895235	9.63608e-05	0.00620348	#N/A
c64139_g1_i1	7.58048	-0.895235	9.63608e-05	0.00620348	AT3G17220
c35141_g1_i1	7.58048	-0.895235	9.63608e-05	0.00620348	AT4G33467
c59973_g1_i1	7.58048	-0.895235	9.63608e-05	0.00620348	#N/A
c49513_g1_i2	2.80594	3.50969	9.64501e-05	0.00620484	AT5G14760
c37705_g1_i1	2.75751	4.41925	9.66184e-05	0.00621129	AT4G27270
c48616_g1_i1	2.75951	4.3463	9.82745e-05	0.0063133	AT3G10960
c32170_g2_i2	-3.99443	0.00732482	9.86135e-05	0.00632173	AT3G62700
c38531_g1_i1	3.83209	0.0461825	9.86135e-05	0.00632173	AT5G19600
c35020_g1_i4	3.83209	0.0461825	9.86135e-05	0.00632173	#N/A
c51478_g5_i1	2.74161	4.77897	9.89501e-05	0.00632901	AT2G47260
c47782_g1_i1	3.35883	0.932045	9.90564e-05	0.00632901	AT1G34300
c45201_g1_i1	3.64848	0.259437	9.9074e-05	0.00632901	AT1G70300
c36910_g2_i1	3.64848	0.259437	9.9074e-05	0.00632901	AT3G53510
c35524_g1_i1	3.64848	0.259437	9.9074e-05	0.00632901	AT4G29090
c46201_g1_i2	2.76407	4.25989	9.96823e-05	0.00636341	AT4G39490
c45747_g1_i3	-2.79017	3.65247	0.000100369	0.00640275	#N/A
c48217_g1_i1	-3.22372	0.803948	0.000101616	0.00647778	AT3G13960
c47021_g1_i6	3.0771	1.5503	0.000101809	0.00648556	AT3G57190
c39244_g1_i2	-2.75257	4.32741	0.000101926	0.00648849	AT1G10550
c39004_g1_i1	2.72197	5.61079	0.000102871	0.0065441	AT5G12010
c64641_g1_i1	4.78566	-0.471586	0.000103439	0.0065528	#N/A
c30407_g1_i2	4.78566	-0.471586	0.000103439	0.0065528	AT5G56480
c71_g1_i1	4.78566	-0.471586	0.000103439	0.0065528	#N/A
c28819_g1_i1	4.74276	-0.50854	0.000103439	0.0065528	AT4G23880
c37930_g1_i2	4.74276	-0.50854	0.000103439	0.0065528	AT4G03510
c42619_g1_i1	4.74276	-0.50854	0.000103439	0.0065528	AT2G02060
c48754_g1_i1	2.70823	6.4369	0.000104992	0.00664654	AT1G19110
c36797_g2_i2	3.00715	1.74329	0.000105401	0.00666779	AT4G37790
c47273_g1_i1	3.18859	1.21881	0.000106056	0.00670375	AT4G15180
c44311_g1_i7	2.93328	2.24769	0.000106116	0.00670375	AT3G14770
c41422_g1_i1	2.71333	5.68977	0.000106742	0.00673866	AT1G01720
c46418_g2_i1	2.7258	4.87346	0.000107063	0.0067542	AT5G62020
c51256_g9_i1	3.37323	0.557049	0.000107311	0.00676517	#N/A
c44553_g1_i2	2.71364	5.66464	0.0001075	0.0067704	AT5G17230
c50219_g1_i1	2.74206	4.45694	0.000107542	0.0067704	AT3G13790
c38314_g1_i1	2.72884	4.55186	0.000109926	0.00691569	#N/A
c31719_g3_i1	4.13345	-0.204469	0.000112765	0.0070882	AT4G21380
c35008_g1_i1	3.28228	1.02561	0.000112823	0.0070882	#N/A
c43368_g2_i1	2.73987	4.25052	0.000112942	0.00709076	AT5G64300
c49203_g1_i2	-2.73738	4.00338	0.000114192	0.00716377	AT5G46240
c44785_g1_i2	-3.96209	-0.0211386	0.00011434	0.00716377	AT1G43760
c52201_g1_i1	3.80242	0.0205738	0.00011434	0.00716377	#N/A
c41145_g1_i5	-2.78864	3.14902	0.00011565	0.00724084	AT4G05430
c44182_g1_i3	2.75944	3.56661	0.000116581	0.00729417	AT1G42430
c44182_g1_i2	2.77772	3.40243	0.000117292	0.00733358	AT1G42430
c46351_g1_i2	-2.825	2.72227	0.000119661	0.0074766	AT4G16807
c35724_g1_i1	2.69626	5.21993	0.00012063	0.00753201	AT3G08940
c43833_g1_i1	2.6812	6.37562	0.000120846	0.00754033	AT5G12380
c40331_g1_i1	2.68892	5.5277	0.000121725	0.00758543	AT1G07750
c40250_g1_i1	2.67151	8.08217	0.000121735	0.00758543	AT2G19570
c19777_g1_i1	3.45593	0.386239	0.000124037	0.00772356	AT2G20870
c51910_g1_i1	2.69779	4.7249	0.000124957	0.00775076	AT3G26300
c12999_g1_i1	3.12728	1.28528	0.000125337	0.00775076	#N/A
c49607_g2_i2	2.67925	5.89238	0.000125461	0.00775076	AT2G19810
c44191_g3_i5	7.5219	-0.945211	0.000125561	0.00775076	AT3G61220
c25172_g1_i1	7.5219	-0.945211	0.000125561	0.00775076	#N/A
c35760_g2_i2	7.5219	-0.945211	0.000125561	0.00775076	#N/A
c34135_g2_i2	7.5219	-0.945211	0.000125561	0.00775076	#N/A
c31978_g1_i1	7.5219	-0.945211	0.000125561	0.00775076	#N/A
c24810_g1_i1	7.5219	-0.945211	0.000125561	0.00775076	#N/A
c68861_g1_i1	7.5219	-0.945211	0.000125561	0.00775076	AT2G26170
c40441_g1_i2	7.5219	-0.945211	0.000125561	0.00775076	#N/A
c39049_g1_i2	7.5219	-0.945211	0.000125561	0.00775076	#N/A
c47548_g1_i1	2.74486	3.71399	0.000125617	0.00775076	AT5G47910
c46243_g1_i1	2.87713	2.09079	0.000125663	0.00775076	#N/A
c43766_g1_i2	3.20385	1.10137	0.000126407	0.00779138	AT3G62730
c46351_g1_i1	-2.81878	2.65197	0.000126682	0.00780288	AT4G16807
c49296_g1_i3	3.27327	0.677387	0.00012685	0.00780288	AT5G67480
c49924_g1_i6	-3.23305	0.65051	0.00012685	0.00780288	AT5G65940
c34807_g1_i1	4.69855	-0.54648	0.000127312	0.00782072	AT3G63088
c16262_g1_i1	4.69855	-0.54648	0.000127312	0.00782072	AT1G73965
c43602_g3_i1	2.8613	2.38012	0.000127677	0.00783786	AT2G42280
c41631_g1_i2	3.59707	0.215029	0.000128791	0.00788501	AT3G12920
c28932_g1_i1	3.59707	0.215029	0.000128791	0.00788501	AT2G02240
c32320_g1_i2	3.57067	0.192296	0.000128791	0.00788501	AT5G38200
c33295_g1_i1	3.57067	0.192296	0.000128791	0.00788501	AT3G57450
c50810_g1_i3	2.82951	2.52416	0.000128959	0.00789001	AT1G01770
c36426_g1_i1	-3.06168	1.17225	0.000130333	0.00796875	#N/A
c32455_g1_i1	-3.92902	-0.050167	0.000132862	0.0081125	AT1G67730
c49676_g4_i2	3.77213	-0.00550396	0.000132862	0.0081125	AT4G02340
c47618_g1_i1	2.82001	2.55583	0.000133771	0.00816016	AT3G53720
c43905_g3_i2	3.11491	1.27455	0.000133821	0.00816016	#N/A
c41400_g1_i3	-4.22848	-0.304018	0.00013422	0.0081626	AT5G25620
c33629_g1_i1	4.09794	-0.235046	0.00013422	0.0081626	#N/A
c35200_g1_i3	4.09794	-0.235046	0.00013422	0.0081626	AT2G23790
c34658_g1_i1	4.09794	-0.235046	0.00013422	0.0081626	#N/A
c47425_g1_i2	2.79566	2.68406	0.00013439	0.0081675	AT1G78950
c49897_g1_i1	2.86176	2.28644	0.0001378	0.00836917	AT5G60900
c36194_g1_i1	2.66766	5.23496	0.00013834	0.00839639	AT2G20260
c44370_g1_i1	2.73609	3.44924	0.000139295	0.00844875	AT3G63470
c47769_g1_i1	3.23486	0.644356	0.000140031	0.00848212	AT2G36780
c48232_g2_i8	-3.21203	0.632281	0.000140031	0.00848212	#N/A
c33033_g1_i1	2.89805	1.86433	0.000140359	0.00849632	AT5G37670
c39737_g1_i1	2.65611	5.94216	0.000141051	0.00853255	AT3G18080
c42708_g1_i1	2.86839	2.24271	0.000141219	0.00853708	AT3G49690
c46442_g1_i1	2.66134	5.4664	0.000142192	0.00859016	AT1G29340
c51726_g1_i1	2.69352	4.21047	0.000143017	0.0086343	AT5G03280
c48145_g2_i1	2.92964	1.7517	0.00014326	0.00864328	AT1G28480
c34375_g1_i1	2.98469	1.55989	0.000144548	0.0087152	AT5G21910
c25260_g1_i1	-2.74221	3.2411	0.00014533	0.00875657	#N/A
c46088_g1_i1	2.68412	4.28113	0.000146166	0.00880112	AT2G24220
c51495_g2_i4	2.73305	3.20649	0.000146785	0.00883258	AT4G33300
c36723_g1_i2	3.54376	0.169194	0.000147215	0.0088526	AT5G44050
c7825_g1_i1	3.31015	0.502759	0.000148152	0.00889721	#N/A
c49290_g1_i1	3.31015	0.502759	0.000148152	0.00889721	AT2G24580
c43173_g2_i2	2.70216	3.62578	0.000148335	0.00890234	AT3G01480
c32416_g1_i1	3.12278	1.16175	0.000149877	0.00898898	AT4G38740
c49727_g2_i5	2.8689	2.19193	0.000150129	0.00899816	AT5G57180
c49743_g1_i1	-2.69589	3.79675	0.000150747	0.00902929	AT4G18050
c47513_g1_i1	2.63157	7.46735	0.000150962	0.00903623	AT5G63190
c47575_g1_i5	2.71117	3.50603	0.0001518	0.00908043	AT5G50740
c34662_g2_i1	3.74119	-0.0320682	0.000154728	0.00924952	AT1G24430
c47012_g4_i2	-2.74186	2.77193	0.000155311	0.00927511	#N/A
c46247_g1_i3	2.6261	7.44151	0.00015536	0.00927511	AT5G02500
c31071_g2_i1	4.65293	-0.58546	0.000157376	0.00936539	#N/A
c40753_g1_i2	4.65293	-0.58546	0.000157376	0.00936539	#N/A
c42724_g1_i1	4.65293	-0.58546	0.000157376	0.00936539	#N/A
c43919_g1_i1	4.65293	-0.58546	0.000157376	0.00936539	#N/A
c46775_g1_i2	2.79246	2.49222	0.000157385	0.00936539	AT5G65210
c45856_g2_i3	2.63148	6.15893	0.000158458	0.00942308	#N/A
c51256_g3_i2	4.06154	-0.266295	0.000160239	0.00949804	#N/A
c49454_g2_i2	4.06154	-0.266295	0.000160239	0.00949804	AT1G67520
c42096_g1_i2	4.06154	-0.266295	0.000160239	0.00949804	#N/A
c40753_g1_i1	4.06154	-0.266295	0.000160239	0.00949804	#N/A
c42899_g1_i5	4.06154	-0.266295	0.000160239	0.00949804	AT3G21870
c51950_g1_i1	-2.80083	2.17043	0.000161143	0.00954162	#N/A
c50637_g1_i1	2.9641	1.54213	0.000161183	0.00954162	AT2G48020
c47325_g1_i2	2.63219	5.46018	0.000164199	0.009699	AT4G23740
c30534_g1_i1	-7.47505	-1.05961	0.000164799	0.009699	#N/A
c51653_g1_i1	-7.47505	-1.05961	0.000164799	0.009699	#N/A
c41934_g3_i1	7.46084	-0.997009	0.000164799	0.009699	AT4G08850
c1127_g1_i1	7.46084	-0.997009	0.000164799	0.009699	AT1G70140
c41775_g1_i1	7.46084	-0.997009	0.000164799	0.009699	#N/A
c11185_g2_i1	7.46084	-0.997009	0.000164799	0.009699	#N/A
c35959_g1_i1	7.46084	-0.997009	0.000164799	0.009699	#N/A
c26588_g1_i1	7.46084	-0.997009	0.000164799	0.009699	AT2G41380
c44798_g2_i2	2.63976	5.0069	0.000166017	0.00976441	AT3G10760
c8116_g1_i1	2.62529	5.76508	0.000167549	0.00984812	AT1G09460
c4897_g1_i1	3.51635	0.145711	0.000168571	0.00989478	AT5G65660
c26191_g1_i1	3.51635	0.145711	0.000168571	0.00989478	AT1G55290
c48773_g1_i1	2.70823	3.13684	0.000168668	0.00989478	AT1G34300
c32206_g1_i1	-2.93228	1.51556	0.000170279	0.00998288	#N/A
c50376_g2_i6	2.78863	2.40576	0.000170648	0.00999808	AT5G18840
c51495_g2_i2	2.70508	3.33977	0.000171269	0.010028	AT4G33300
c50228_g1_i1	2.6132	6.59755	0.000171941	0.0100609	AT1G67480
c47635_g2_i1	2.67389	3.73459	0.000173251	0.0101311	AT3G24503
c42941_g1_i1	2.81797	2.24868	0.000174134	0.0101745	AT1G30755
c48473_g1_i2	-2.61686	5.69549	0.000174217	0.0101745	AT3G45140
c46181_g2_i1	-2.86666	1.8645	0.00017611	0.0102785	#N/A
c31957_g3_i1	-3.51736	0.262239	0.000178086	0.0103781	AT1G19230
c33952_g1_i2	-3.51736	0.262239	0.000178086	0.0103781	#N/A
c45856_g2_i2	2.6107	5.85465	0.000178157	0.0103781	#N/A
c16623_g1_i1	3.70958	-0.0591376	0.000180606	0.0105073	#N/A
c43277_g2_i1	3.70958	-0.0591376	0.000180606	0.0105073	AT2G41480
c46423_g1_i2	2.65662	3.96742	0.000181102	0.0105294	AT5G22510
c45410_g1_i1	2.59392	8.60117	0.000181441	0.010542	AT3G18830
c39442_g2_i1	2.76833	2.4305	0.000181635	0.010542	AT2G05310
c51716_g3_i3	3.17551	0.933069	0.000181665	0.010542	AT2G02580
c44257_g2_i2	2.86502	1.76772	0.000182931	0.0106087	AT4G35220
c17637_g3_i1	3.13215	1.03933	0.000183788	0.0106517	#N/A
c43932_g4_i1	3.26652	0.465384	0.000184741	0.010694	#N/A
c44477_g1_i1	2.62549	4.50869	0.000184754	0.010694	AT4G28570
c41267_g1_i4	-2.97028	1.19642	0.00018685	0.0108085	AT5G64460
c49924_g1_i2	-4.14629	-0.375514	0.000191901	0.0110656	AT2G30660
c45156_g1_i2	-4.14629	-0.375514	0.000191901	0.0110656	#N/A
c39674_g2_i1	4.02419	-0.298245	0.000191901	0.0110656	#N/A
c1277_g1_i2	4.02419	-0.298245	0.000191901	0.0110656	#N/A
c24088_g3_i2	4.02419	-0.298245	0.000191901	0.0110656	#N/A
c45120_g1_i3	2.64762	3.59628	0.000193925	0.0111753	AT2G38860
c47937_g1_i4	3.22779	0.818327	0.000195315	0.0112261	AT5G54160
c49924_g1_i4	-4.78101	-0.655411	0.000195424	0.0112261	#N/A
c42507_g1_i2	-4.78101	-0.655411	0.000195424	0.0112261	#N/A
c42345_g1_i1	4.60583	-0.625539	0.000195424	0.0112261	AT2G23610
c17777_g1_i2	4.60583	-0.625539	0.000195424	0.0112261	#N/A
c41339_g1_i1	-2.69218	2.89426	0.000196599	0.0112866	AT5G62610
c49923_g2_i2	2.58711	6.30742	0.000198868	0.0114096	AT1G22360
c48085_g1_i1	2.76877	2.34525	0.000199034	0.011412	AT4G24010
c41156_g2_i1	2.62873	4.1548	0.000201248	0.0115317	AT2G26490
c46247_g1_i4	2.57498	7.39529	0.000202338	0.0115869	AT5G02500
c48778_g1_i1	2.72684	2.55223	0.000203631	0.0116536	AT2G23200
c48440_g1_i2	2.61436	4.22123	0.000207721	0.0118802	AT2G48010
c41470_g3_i1	2.80623	1.8506	0.000209838	0.0119938	AT4G35160
c46859_g1_i2	2.65121	3.39627	0.000210053	0.0119986	AT2G36630
c46338_g3_i6	3.21054	0.803454	0.000213296	0.0121761	AT5G24550
c51828_g1_i4	2.95536	1.34963	0.000213572	0.0121843	AT3G48770
c49701_g3_i1	2.56423	6.74301	0.000217928	0.0122886	AT5G13980
c18547_g1_i1	-7.40507	-1.11931	0.00021796	0.0122886	#N/A
c43169_g1_i1	7.39708	-1.05077	0.00021796	0.0122886	AT2G16050
c46151_g1_i1	7.39708	-1.05077	0.00021796	0.0122886	AT3G53960
c31014_g1_i1	7.39708	-1.05077	0.00021796	0.0122886	AT2G18660
c48227_g6_i1	7.39708	-1.05077	0.00021796	0.0122886	AT1G23870
c30362_g1_i1	7.39708	-1.05077	0.00021796	0.0122886	AT5G55250
c50399_g2_i1	7.39708	-1.05077	0.00021796	0.0122886	AT4G27290
c30607_g1_i1	7.39708	-1.05077	0.00021796	0.0122886	#N/A
c2833_g1_i1	7.39708	-1.05077	0.00021796	0.0122886	#N/A
c44144_g1_i1	7.39708	-1.05077	0.00021796	0.0122886	AT5G23660
c967_g1_i1	7.39708	-1.05077	0.00021796	0.0122886	#N/A
c4772_g1_i1	7.39708	-1.05077	0.00021796	0.0122886	AT3G01840
c51729_g1_i1	7.39708	-1.05077	0.00021796	0.0122886	#N/A
c42619_g1_i2	7.39708	-1.05077	0.00021796	0.0122886	AT2G02060
c44831_g1_i1	7.39708	-1.05077	0.00021796	0.0122886	AT2G30310
c7002_g1_i2	7.39708	-1.05077	0.00021796	0.0122886	AT3G47580
c45321_g1_i2	7.39708	-1.05077	0.00021796	0.0122886	AT5G20400
c37135_g1_i1	7.39708	-1.05077	0.00021796	0.0122886	AT3G13130
c41850_g2_i1	2.78398	1.89383	0.000218519	0.0123125	#N/A
c50787_g1_i5	2.79777	1.84338	0.000219336	0.0123509	AT1G71697
c42771_g1_i1	2.61483	3.97123	0.000220302	0.0123977	AT5G51970
c46541_g3_i1	3.45991	0.0975507	0.000222231	0.0124957	#N/A
c41215_g1_i1	2.58194	4.78646	0.000222318	0.0124957	AT3G21055
c44421_g1_i1	2.55598	7.36476	0.000223099	0.0125318	AT5G47390
c44328_g1_i1	2.59851	4.10564	0.00022347	0.012545	AT2G42900
c42867_g1_i1	-2.60708	3.82787	0.000223738	0.0125523	AT1G23420
c51580_g3_i3	-2.71965	2.35218	0.000225147	0.0126236	#N/A
c37014_g2_i1	3.98585	-0.33093	0.000230561	0.012904	#N/A
c49446_g5_i1	3.98585	-0.33093	0.000230561	0.012904	AT2G31960
c35950_g3_i1	3.03963	1.09012	0.000230573	0.012904	AT4G37870
c49924_g1_i13	-3.36523	0.374628	0.000231473	0.0129371	AT5G65940
c47325_g1_i1	2.56433	5.48405	0.000231583	0.0129371	AT4G23740
c47592_g2_i4	-2.97313	0.984457	0.00023159	0.0129371	AT5G53130
c37193_g1_i1	3.13412	0.558272	0.000232936	0.0130044	#N/A
c42141_g1_i2	2.61605	3.68505	0.000233365	0.013015	AT1G07400
c29722_g1_i2	-2.71263	2.30716	0.000233412	0.013015	AT3G21310
c46414_g4_i2	2.8463	1.60479	0.000234871	0.0130884	AT5G24530
c42974_g3_i4	2.57349	4.74993	0.000235456	0.013113	AT1G11190
c38545_g1_i1	2.57388	4.72033	0.00023649	0.0131625	AT4G38470
c52150_g1_i1	2.56533	5.1749	0.000237792	0.0132269	AT3G51550
c47012_g4_i3	-2.86138	1.45441	0.000238172	0.01324	#N/A
c25629_g2_i1	2.78071	1.82881	0.000239775	0.013321	AT1G21000
c45047_g1_i1	2.6902	2.52091	0.000240469	0.0133514	AT4G24220
c43994_g1_i1	2.63485	3.2796	0.000241313	0.0133901	AT3G45640
c45670_g1_i1	2.73478	2.27136	0.000242462	0.0134457	AT5G07990
c48610_g2_i3	-2.81829	1.69984	0.000243362	0.0134504	AT3G54920
c31828_g1_i1	-4.72877	-0.700471	0.000243817	0.0134504	#N/A
c27779_g1_i2	-4.72877	-0.700471	0.000243817	0.0134504	#N/A
c39436_g1_i2	4.55714	-0.666782	0.000243817	0.0134504	AT4G30420
c8056_g1_i1	4.55714	-0.666782	0.000243817	0.0134504	AT1G70140
c34497_g1_i1	4.55714	-0.666782	0.000243817	0.0134504	AT2G27690
c4395_g1_i1	4.55714	-0.666782	0.000243817	0.0134504	#N/A
c73877_g1_i1	4.55714	-0.666782	0.000243817	0.0134504	AT3G53720
c51446_g1_i3	2.94996	1.24277	0.000243875	0.0134504	AT1G04120
c49899_g1_i1	2.55518	5.29231	0.000246161	0.0135683	AT3G62150
c43905_g3_i1	2.68488	2.51638	0.00024729	0.0136172	#N/A
c45255_g7_i1	2.71856	2.34571	0.000247346	0.0136172	AT2G46150
c40435_g2_i1	-3.78856	-0.172407	0.000247831	0.0136356	AT3G62820
c37247_g1_i1	-2.85586	1.36947	0.000254743	0.0140075	#N/A
c17825_g1_i1	-3.59459	0.0336846	0.00025588	0.0140615	#N/A
c51106_g1_i3	2.91918	1.31865	0.000257541	0.0141358	AT2G41510
c43077_g1_i2	2.91918	1.31865	0.000257541	0.0141358	AT4G11070
c26367_g1_i2	-3.46199	0.214141	0.000259049	0.0141869	#N/A
c24633_g1_i1	3.30942	0.260831	0.000259049	0.0141869	#N/A
c46188_g1_i2	3.30942	0.260831	0.000259049	0.0141869	AT1G67623
c51386_g1_i1	2.72214	2.26056	0.000259094	0.0141869	AT3G14470
c44758_g1_i2	2.55211	4.84557	0.000260467	0.0142535	AT1G23170
c47641_g1_i6	-2.7083	1.99633	0.000263056	0.0143865	AT1G12370
c79413_g1_i1	2.97135	1.15097	0.000263781	0.0144175	AT1G09240
c44107_g1_i1	2.56086	4.48029	0.000265906	0.014525	AT3G26320
c36286_g1_i1	-2.62808	2.83935	0.000267458	0.014601	AT5G58600
c42927_g1_i1	2.71577	2.25513	0.000267875	0.014615	AT5G49750
c43173_g2_i1	2.78262	1.69729	0.000268124	0.0146199	AT3G01480
c41400_g1_i1	-2.63293	2.70731	0.000269726	0.0146984	AT4G13260
c32114_g1_i1	-2.67284	2.45828	0.000271156	0.0147676	#N/A
c47641_g1_i5	-2.86328	1.29094	0.000274329	0.0149315	AT1G12370
c38576_g1_i1	2.81595	1.57889	0.000274883	0.0149362	AT3G24520
c36797_g2_i3	3.0941	0.863098	0.000274907	0.0149362	AT4G37790
c44854_g4_i1	3.0941	0.863098	0.000274907	0.0149362	#N/A
c49701_g4_i1	-2.5912	3.48101	0.000276294	0.0150026	#N/A
c41056_g1_i1	2.72051	1.95663	0.00027671	0.0150162	AT1G03790
c42345_g2_i1	3.94646	-0.364383	0.000277936	0.0150649	AT3G50440
c22181_g2_i1	3.94646	-0.364383	0.000277936	0.0150649	AT5G08370
c47253_g2_i4	-2.65743	2.60921	0.000282817	0.0153203	AT5G62000
c52114_g1_i1	2.78867	1.63093	0.000285509	0.015457	AT5G63020
c50256_g1_i1	2.50639	7.23113	0.00028761	0.0155615	AT3G23150
c36762_g2_i2	2.55786	3.81455	0.000289501	0.0156128	AT3G08720
c32855_g2_i1	-7.33151	-1.18155	0.000290613	0.0156128	#N/A
c6192_g1_i1	7.33038	-1.10664	0.000290613	0.0156128	#N/A
c79880_g1_i1	7.33038	-1.10664	0.000290613	0.0156128	#N/A
c43041_g1_i2	7.33038	-1.10664	0.000290613	0.0156128	#N/A
c32194_g1_i1	7.33038	-1.10664	0.000290613	0.0156128	AT5G07100
c45639_g5_i2	7.33038	-1.10664	0.000290613	0.0156128	#N/A
c15608_g1_i1	7.33038	-1.10664	0.000290613	0.0156128	#N/A
c33016_g1_i2	7.33038	-1.10664	0.000290613	0.0156128	AT3G26040
c33406_g1_i1	7.33038	-1.10664	0.000290613	0.0156128	AT5G58260
c33000_g1_i1	7.33038	-1.10664	0.000290613	0.0156128	#N/A
c45323_g3_i1	7.33038	-1.10664	0.000290613	0.0156128	#N/A
c46975_g10_i1	3.61034	-0.143579	0.000291391	0.0156407	ATCG00860
c50501_g2_i7	-3.31381	0.330162	0.000291475	0.0156407	#N/A
c49403_g2_i1	2.60966	2.97701	0.000292281	0.0156586	AT1G15520
c50678_g3_i1	2.5191	5.44108	0.000292323	0.0156586	AT5G23750
c51106_g1_i2	2.88206	1.28699	0.000292323	0.0156586	AT2G41510
c22115_g1_i1	3.28349	0.238813	0.000294417	0.0157615	AT5G45540
c81599_g1_i1	-3.56226	0.00574727	0.000295197	0.0157755	#N/A
c44192_g1_i1	-3.56226	0.00574727	0.000295197	0.0157755	AT4G04330
c47592_g6_i1	3.40118	0.0477047	0.000295197	0.0157755	#N/A
c50787_g1_i2	2.63747	2.54863	0.000295569	0.0157861	AT1G71697
c44943_g1_i1	2.91083	1.20936	0.000297769	0.0158943	AT2G37730
c40100_g1_i2	2.64219	2.5168	0.000298412	0.0159193	AT1G32470
c43144_g1_i1	-2.52086	4.86933	0.000300308	0.0160111	AT1G51760
c45412_g1_i2	2.62137	2.85146	0.000303494	0.0161715	AT3G09270
c50810_g1_i2	2.59477	3.20224	0.000303906	0.016184	AT1G01770
c24829_g1_i1	2.58423	3.29896	0.00030458	0.0162104	AT3G50770
c41584_g1_i5	4.50674	-0.709258	0.000305695	0.0162319	AT3G54450
c33096_g1_i2	4.50674	-0.709258	0.000305695	0.0162319	#N/A
c11621_g1_i1	4.50674	-0.709258	0.000305695	0.0162319	AT5G48050
c35177_g1_i1	4.50674	-0.709258	0.000305695	0.0162319	#N/A
c47909_g4_i1	2.54879	3.7201	0.000311524	0.0165318	AT3G10985
c46190_g1_i1	2.56159	3.43418	0.000313752	0.0166404	AT3G52600
c50033_g1_i2	2.89755	1.19805	0.000318532	0.0168742	AT1G47480
c44660_g1_i1	-2.84253	1.18302	0.000318532	0.0168742	AT5G51290
c50879_g1_i2	2.48444	7.13929	0.00032173	0.0170338	AT3G57520
c48215_g1_i1	2.49703	5.6442	0.000323189	0.0171011	AT1G30100
c42815_g1_i5	2.92958	1.11533	0.000326221	0.0172515	AT4G16380
c49060_g1_i1	2.52859	3.97388	0.000326898	0.0172773	AT5G53660
c44990_g1_i1	-3.2874	0.307411	0.000327712	0.0173003	AT1G12580
c40519_g1_i1	3.15128	0.367421	0.000327712	0.0173003	AT2G14960
c39344_g1_i2	2.79183	1.47896	0.000329308	0.0173745	AT4G01670
c39872_g2_i1	2.55454	3.55097	0.000330511	0.0174278	#N/A
c45017_g1_i1	2.96648	1.02756	0.000334812	0.0176314	#N/A
c45151_g2_i1	2.96648	1.02756	0.000334812	0.0176314	AT3G03380
c47587_g1_i1	3.12104	0.726675	0.000335113	0.0176314	AT5G65550
c43504_g1_i2	3.23018	0.19373	0.000335144	0.0176314	AT1G45230
c33406_g1_i5	3.90597	-0.398643	0.000336207	0.0176568	AT5G58260
c32899_g3_i1	3.90597	-0.398643	0.000336207	0.0176568	#N/A
c51043_g1_i1	3.90597	-0.398643	0.000336207	0.0176568	AT4G37560
c48343_g2_i1	2.52842	3.91063	0.000338114	0.0177467	AT1G71960
c45747_g1_i2	-2.58249	2.7743	0.00033858	0.017761	#N/A
c46247_g2_i1	2.55153	3.36966	0.000339991	0.0178247	AT1G56410
c44311_g1_i3	2.6512	2.28838	0.000340507	0.0178415	AT3G14770
c40931_g2_i1	3.37089	0.0221116	0.000341233	0.017859	#N/A
c47615_g1_i2	3.37089	0.0221116	0.000341233	0.017859	AT2G42250
c42771_g1_i2	2.52922	3.71833	0.000341678	0.0178721	AT5G51970
c42581_g1_i2	-3.71285	-0.237582	0.000343491	0.0179566	#N/A
c45047_g1_i5	2.60856	2.72219	0.000346029	0.0180789	AT4G24220
c31949_g1_i1	2.46828	7.37045	0.000347757	0.0181588	AT2G05100
c47310_g1_i2	2.47218	6.58288	0.000348723	0.0181965	AT5G08380
c36762_g2_i1	2.5253	3.85544	0.000348877	0.0181965	AT3G08720
c51620_g5_i1	2.55933	3.23648	0.000353007	0.0184013	#N/A
c39504_g1_i1	2.84397	1.2546	0.000354528	0.0184701	AT4G36380
c43994_g1_i2	2.55261	3.09915	0.000355726	0.0185219	AT3G45640
c49919_g4_i1	-3.19691	0.437571	0.000356572	0.0185554	#N/A
c51935_g1_i5	2.49146	4.76644	0.000356897	0.0185617	AT1G34260
c47383_g2_i2	2.50784	3.9808	0.000358592	0.0186392	AT5G01820
c48217_g1_i2	-2.85885	0.997773	0.000361326	0.0187687	AT3G13960
c29722_g1_i1	-2.72382	1.74178	0.000361494	0.0187687	AT3G21310
c42141_g1_i1	2.48794	4.66235	0.000362607	0.0188069	AT1G07400
c19469_g1_i1	-2.6484	1.94532	0.000362643	0.0188069	#N/A
c17277_g1_i1	3.10246	0.710811	0.000367677	0.0190572	#N/A
c40218_g3_i1	2.47817	5.18609	0.000368083	0.0190674	AT2G31200
c50392_g1_i3	2.55783	3.17089	0.000368737	0.0190904	AT5G40640
c45920_g4_i1	2.51938	3.48718	0.000371991	0.0192479	AT1G76180
c40600_g1_i1	2.46687	5.58008	0.000374038	0.0193365	AT5G46110
c38624_g2_i1	2.53087	3.53091	0.000374126	0.0193365	#N/A
c47021_g1_i2	2.90105	1.09107	0.000376767	0.019462	AT3G57190
c50899_g1_i1	2.47086	5.20555	0.000378459	0.0195383	AT3G06880
c39099_g1_i3	-3.37474	0.13889	0.000382127	0.0197053	AT4G10950
c50163_g2_i4	3.20276	0.170642	0.000382127	0.0197053	AT1G65810
c33444_g1_i2	2.46525	5.44778	0.000384778	0.0197438	AT5G42050
c39805_g2_i1	-4.61824	-0.794969	0.000385253	0.0197438	AT2G13810
c22716_g1_i1	-4.61824	-0.794969	0.000385253	0.0197438	AT1G24540
c41614_g1_i1	-4.61824	-0.794969	0.000385253	0.0197438	AT5G10180
c32047_g1_i1	4.45453	-0.753043	0.000385253	0.0197438	#N/A
c37833_g1_i1	4.45453	-0.753043	0.000385253	0.0197438	AT1G17020
c29516_g1_i1	4.45453	-0.753043	0.000385253	0.0197438	AT3G61690
c52107_g1_i3	4.45453	-0.753043	0.000385253	0.0197438	AT3G14470
c38953_g1_i1	4.45453	-0.753043	0.000385253	0.0197438	AT5G44390
c19310_g1_i1	4.45453	-0.753043	0.000385253	0.0197438	AT5G19790
c48559_g5_i1	4.45453	-0.753043	0.000385253	0.0197438	#N/A
c48396_g1_i1	2.45871	5.65306	0.00038644	0.0197578	AT1G32640
c4314_g2_i1	-2.73426	1.56239	0.000389261	0.0197578	#N/A
c8081_g1_i1	-2.842	0.983444	0.000390157	0.0197578	#N/A
c51161_g1_i1	2.53098	3.08087	0.000390724	0.0197578	AT3G54070
c42447_g2_i1	7.26043	-1.1648	0.000390825	0.0197578	AT1G20510
c27103_g1_i1	7.26043	-1.1648	0.000390825	0.0197578	#N/A
c42619_g1_i3	7.26043	-1.1648	0.000390825	0.0197578	#N/A
c23362_g4_i1	7.26043	-1.1648	0.000390825	0.0197578	#N/A
c35464_g1_i2	7.26043	-1.1648	0.000390825	0.0197578	AT1G09380
c45683_g1_i4	7.26043	-1.1648	0.000390825	0.0197578	AT5G59310
c13716_g1_i1	7.26043	-1.1648	0.000390825	0.0197578	#N/A
c37819_g1_i2	7.26043	-1.1648	0.000390825	0.0197578	#N/A
c17593_g1_i1	7.26043	-1.1648	0.000390825	0.0197578	AT4G19810
c80819_g1_i1	7.26043	-1.1648	0.000390825	0.0197578	#N/A
c37828_g1_i2	7.26043	-1.1648	0.000390825	0.0197578	AT5G13080
c25941_g1_i1	7.26043	-1.1648	0.000390825	0.0197578	#N/A
c37372_g1_i2	7.26043	-1.1648	0.000390825	0.0197578	#N/A
c20521_g3_i1	7.26043	-1.1648	0.000390825	0.0197578	#N/A
c40936_g1_i1	7.26043	-1.1648	0.000390825	0.0197578	AT1G54470
c6186_g1_i1	7.26043	-1.1648	0.000390825	0.0197578	#N/A
c51892_g3_i1	7.26043	-1.1648	0.000390825	0.0197578	AT3G14470
c24675_g1_i1	-7.25401	-1.24654	0.000390825	0.0197578	#N/A
c44192_g1_i3	-7.25401	-1.24654	0.000390825	0.0197578	AT4G04330
c23235_g1_i2	-7.25401	-1.24654	0.000390825	0.0197578	AT5G54610
c36079_g2_i1	2.85696	1.16357	0.000390942	0.0197578	AT3G27250
c49203_g1_i3	-2.48254	4.25639	0.000391161	0.019758	AT5G46240
c51646_g1_i1	2.64036	1.94376	0.000393558	0.019868	AT4G31570
c38698_g2_i1	3.33995	-0.00395013	0.000395255	0.0199317	#N/A
c40605_g1_i1	3.33995	-0.00395013	0.000395255	0.0199317	#N/A
c48232_g2_i6	-3.1723	0.416452	0.000397715	0.0200446	#N/A
c38856_g1_i1	2.66402	2.06784	0.000398726	0.020076	AT1G60950
c50918_g1_i2	2.44614	6.5471	0.000398778	0.020076	AT4G37900
c35944_g1_i1	-2.47429	4.47241	0.000400304	0.0201417	AT1G20160
c44820_g1_i2	2.47124	4.38648	0.000401691	0.0202004	AT3G16785
c44798_g3_i1	2.47006	4.50588	0.000402156	0.0202126	#N/A
c50787_g1_i4	2.50805	3.42503	0.000404127	0.0203005	AT1G71697
c51211_g1_i1	2.96063	0.892543	0.000405476	0.0203487	AT3G18670
c38341_g2_i1	-3.67345	-0.27129	0.000405979	0.0203487	AT3G13445
c39620_g1_i1	3.54017	-0.202793	0.000405979	0.0203487	AT3G03380
c37629_g1_i1	3.54017	-0.202793	0.000405979	0.0203487	#N/A
c45181_g5_i1	-2.57966	2.60371	0.000407994	0.0204016	AT4G34980
c35027_g2_i1	-4.01351	-0.489759	0.000408153	0.0204016	AT1G54730
c38341_g4_i3	-4.01351	-0.489759	0.000408153	0.0204016	AT3G13445
c40522_g1_i1	3.86431	-0.433749	0.000408153	0.0204016	#N/A
c33381_g1_i2	3.82141	-0.469744	0.000408153	0.0204016	#N/A
c37219_g1_i1	2.62477	2.22261	0.000408829	0.0204242	AT1G01250
c44311_g1_i4	2.57573	2.69439	0.00041024	0.0204835	AT3G14770
c44257_g2_i3	2.52197	3.2257	0.000414543	0.020687	AT4G35220
c41429_g1_i1	-3.23307	0.260819	0.000415922	0.0207387	AT2G02240
c50637_g1_i7	2.78334	1.29847	0.000416033	0.0207387	AT2G48020
c41591_g1_i1	2.54593	2.87035	0.00041758	0.0208044	AT1G78290
c47021_g1_i4	2.69524	1.62322	0.000419412	0.0208843	AT3G57190
c45864_g1_i2	-2.86115	0.768722	0.000423146	0.0210587	AT1G22150
c48392_g1_i1	2.59147	2.32089	0.000425105	0.0211447	AT1G23090
c35369_g1_i1	-2.57059	2.56598	0.000425567	0.0211561	AT2G30540
c46168_g1_i1	2.5007	3.52213	0.000426315	0.0211818	AT3G02570
c48833_g1_i2	2.52017	3.00115	0.0004287	0.0212887	ATCG00860
c33885_g1_i1	2.44483	5.19371	0.00042929	0.0213064	AT4G16380
c46338_g3_i2	2.70745	1.5621	0.000432518	0.0214549	AT2G44450
c44351_g1_i1	2.47874	3.86864	0.000433665	0.0215001	AT5G18130
c37438_g1_i1	2.42735	6.61196	0.000435818	0.0215951	AT4G10340
c39804_g1_i1	-3.34444	0.11292	0.000436421	0.0216132	AT3G22104
c39445_g2_i1	2.51312	3.19742	0.000441239	0.02184	#N/A
c40908_g1_i3	3.06456	0.678544	0.000443706	0.0219265	AT3G14300
c48879_g3_i6	3.06456	0.678544	0.000443706	0.0219265	#N/A
c38678_g1_i2	3.04523	0.662134	0.000443706	0.0219265	AT3G48270
c45747_g1_i5	-2.56736	2.43643	0.000444259	0.0219419	#N/A
c51344_g1_i1	2.53326	2.85966	0.000445828	0.0220075	#N/A
c38146_g1_i1	-2.58161	2.15556	0.000447423	0.0220743	AT1G11545
c46644_g1_i1	-2.47793	3.49471	0.000448646	0.0221226	AT3G01900
c48027_g2_i4	2.82925	1.14011	0.000449148	0.0221354	AT2G21970
c46243_g1_i2	2.43053	5.65133	0.000450047	0.0221677	AT1G14330
c50387_g1_i1	2.45785	3.98638	0.000451019	0.0222036	AT1G24160
c51018_g1_i1	2.54874	2.50855	0.000452899	0.0222841	AT3G11820
c49670_g1_i1	2.49038	3.33691	0.000453568	0.022305	AT1G60190
c50392_g1_i1	2.50737	3.17145	0.000462362	0.0227253	AT5G40640
c38267_g1_i1	2.5433	2.50398	0.00046569	0.0228765	AT2G14095
c38205_g1_i1	2.41363	6.53934	0.000466156	0.022887	AT5G48485
c34631_g1_i1	-2.91167	0.5363	0.000467857	0.0229582	#N/A
c51615_g1_i1	2.47622	3.39821	0.000469512	0.023027	AT5G63020
c38978_g1_i1	2.5282	2.55872	0.000473507	0.0232105	AT1G28480
c50491_g2_i1	-2.48496	3.12305	0.000474089	0.0232265	#N/A
c51910_g1_i2	2.45339	4.04018	0.000477746	0.023393	AT3G26310
c40845_g3_i1	2.60577	1.85967	0.000478058	0.023393	AT3G55646
c37101_g1_i1	2.43242	4.61553	0.000478256	0.023393	AT1G67740
c32840_g1_i1	-3.63294	-0.305792	0.000481147	0.0235092	AT2G41290
c32841_g1_i1	3.50377	-0.233351	0.000481147	0.0235092	#N/A
c44975_g1_i3	2.81519	1.12824	0.000481756	0.0235138	AT3G48100
c41267_g1_i2	-2.75149	1.10569	0.000481756	0.0235138	AT5G64460
c45117_g2_i1	2.39976	7.66441	0.000487415	0.0237107	AT1G15690
c35396_g3_i1	-4.55964	-0.844604	0.000488131	0.0237107	AT4G13810
c35534_g1_i1	-4.55964	-0.844604	0.000488131	0.0237107	AT4G10850
c19651_g1_i1	-4.55964	-0.844604	0.000488131	0.0237107	#N/A
c79902_g1_i1	4.40035	-0.798221	0.000488131	0.0237107	AT4G18910
c16531_g1_i1	4.40035	-0.798221	0.000488131	0.0237107	AT4G23160
c44750_g2_i1	4.40035	-0.798221	0.000488131	0.0237107	AT3G56380
c25070_g1_i1	4.40035	-0.798221	0.000488131	0.0237107	#N/A
c52001_g2_i2	4.40035	-0.798221	0.000488131	0.0237107	AT4G27290
c51018_g1_i5	2.53462	2.46174	0.000488685	0.023725	AT3G11820
c48429_g1_i2	2.66489	1.59765	0.000488963	0.0237259	AT3G57230
c42218_g1_i1	2.52111	2.58532	0.000489971	0.0237622	AT1G23800
c46414_g4_i1	2.71269	1.41206	0.000491241	0.0238111	AT5G24530
c51296_g1_i1	2.49881	3.12106	0.000491659	0.0238187	AT5G22920
c37709_g1_i1	2.8735	0.948695	0.000492871	0.0238647	AT5G52780
c40486_g1_i1	2.40567	6.03459	0.000494346	0.0239235	AT5G67620
c25112_g1_i1	2.9801	0.4283	0.000496502	0.0240023	AT1G13245
c44815_g3_i1	-2.93246	0.393684	0.000496502	0.0240023	#N/A
c41222_g1_i1	3.77719	-0.506674	0.000497338	0.02403	#N/A
c48945_g1_i2	2.42793	4.34102	0.000498093	0.0240538	AT1G13740
c40593_g2_i1	3.14633	0.123311	0.000499278	0.0240982	#N/A
c47663_g2_i1	2.68775	1.47037	0.000499734	0.0241075	#N/A
c51855_g1_i1	2.84224	1.04127	0.000505605	0.0243778	AT2G26890
c47114_g1_i1	2.56372	2.25661	0.000510578	0.0246046	AT5G13770
c44553_g1_i1	2.40145	5.45279	0.000517256	0.0249132	AT5G17230
c49298_g1_i4	-2.88826	0.516583	0.000518737	0.0249451	AT5G49730
c52106_g2_i5	-2.88826	0.516583	0.000518737	0.0249451	#N/A
c49097_g2_i1	-2.88826	0.516583	0.000518737	0.0249451	#N/A
c40141_g1_i1	2.40136	5.36805	0.00052193	0.0250854	AT4G02440
c34660_g1_i1	-2.64142	1.67183	0.00052797	0.0251875	AT2G14830
c44200_g1_i1	2.42115	4.1528	0.000530135	0.0251875	AT5G04760
c44158_g1_i3	2.45263	3.37839	0.000530172	0.0251875	AT1G77000
c37690_g1_i2	7.18693	-1.22545	0.000530405	0.0251875	#N/A
c64273_g1_i1	7.18693	-1.22545	0.000530405	0.0251875	#N/A
c1914_g2_i1	7.18693	-1.22545	0.000530405	0.0251875	AT4G13990
c37629_g2_i1	7.18693	-1.22545	0.000530405	0.0251875	AT3G23250
c33003_g1_i1	7.18693	-1.22545	0.000530405	0.0251875	#N/A
c13554_g1_i1	7.18693	-1.22545	0.000530405	0.0251875	AT4G16740
c39600_g1_i4	7.18693	-1.22545	0.000530405	0.0251875	AT5G02070
c47237_g1_i5	7.18693	-1.22545	0.000530405	0.0251875	AT1G76990
c27148_g1_i1	7.18693	-1.22545	0.000530405	0.0251875	#N/A
c28105_g1_i1	7.18693	-1.22545	0.000530405	0.0251875	#N/A
c17264_g1_i1	7.18693	-1.22545	0.000530405	0.0251875	AT4G24010
c4602_g1_i1	7.18693	-1.22545	0.000530405	0.0251875	AT2G24120
c39746_g1_i1	7.18693	-1.22545	0.000530405	0.0251875	AT4G39710
c25699_g1_i1	7.18693	-1.22545	0.000530405	0.0251875	#N/A
c33475_g1_i1	7.18693	-1.22545	0.000530405	0.0251875	#N/A
c2964_g1_i1	7.18693	-1.22545	0.000530405	0.0251875	#N/A
c43320_g1_i1	7.18693	-1.22545	0.000530405	0.0251875	AT1G67120
c33881_g1_i2	7.18693	-1.22545	0.000530405	0.0251875	AT2G03810
c32725_g1_i1	-7.1721	-1.31454	0.000530405	0.0251875	#N/A
c47291_g1_i2	-7.1721	-1.31454	0.000530405	0.0251875	#N/A
c48479_g3_i6	3.05197	0.283895	0.000530803	0.0251932	AT4G24480
c44798_g2_i1	2.39771	5.4902	0.000531115	0.025195	AT3G10760
c45201_g2_i1	2.54768	2.28403	0.000531479	0.0251991	AT1G70300
c46747_g5_i1	-2.39979	5.07757	0.000532847	0.0252509	#N/A
c46913_g2_i1	-2.77256	0.924675	0.000533418	0.0252513	AT3G46660
c37916_g1_i5	3.27601	-0.0575508	0.000533686	0.0252513	#N/A
c36401_g1_i1	3.27601	-0.0575508	0.000533686	0.0252513	AT5G02420
c46754_g2_i1	-2.56131	1.96622	0.000536528	0.0253726	AT5G42630
c38629_g1_i1	2.46801	3.2008	0.000538638	0.0254592	AT5G17860
c49130_g1_i2	-2.65616	1.56165	0.0005423	0.025619	AT5G26330
c48886_g2_i2	2.41736	4.23896	0.000543945	0.0256834	AT2G17760
c48693_g1_i1	2.41184	4.51353	0.000545226	0.0257305	AT2G05160
c47410_g1_i1	2.54131	2.27868	0.00054892	0.0258915	AT1G68620
c41145_g1_i3	-2.48687	2.61188	0.000550236	0.0259402	AT4G05430
c42878_g1_i1	2.47328	3.12135	0.000550622	0.0259449	AT3G51420
c48699_g2_i1	2.4249	4.00492	0.000552183	0.0260051	AT3G16720
c44511_g1_i1	-2.45163	3.27893	0.000556254	0.0261802	#N/A
c49447_g1_i1	2.40644	4.323	0.000556476	0.0261802	AT1G48040
c38008_g1_i1	-2.53934	2.03639	0.000566305	0.0266289	AT1G72610
c52773_g1_i1	-3.59127	-0.341126	0.000571838	0.0268224	AT5G55340
c20697_g1_i1	-3.59127	-0.341126	0.000571838	0.0268224	#N/A
c31957_g1_i1	-3.59127	-0.341126	0.000571838	0.0268224	AT1G19230
c51390_g2_i1	-3.28187	0.0595548	0.000572185	0.0268224	#N/A
c50704_g1_i3	-3.28187	0.0595548	0.000572185	0.0268224	AT1G01950
c35003_g1_i1	3.11726	0.0990424	0.000572185	0.0268224	#N/A
c48879_g3_i5	2.61521	1.62393	0.000576695	0.02702	#N/A
c7663_g1_i1	2.69094	1.30986	0.000579318	0.027115	AT1G75490
c36667_g1_i1	2.69094	1.30986	0.000579318	0.027115	AT2G46550
c38000_g1_i1	2.48224	2.7897	0.000579739	0.0271208	AT2G45680
c51580_g3_i1	-2.50911	2.42004	0.000580999	0.0271658	#N/A
c37989_g2_i1	2.53762	2.2347	0.000582862	0.027239	AT1G59970
c50918_g1_i1	2.36431	7.12903	0.000584129	0.0272842	AT4G37900
c14301_g1_i1	2.7965	1.00274	0.000587533	0.0274154	#N/A
c32230_g1_i1	2.42215	3.7551	0.00058754	0.0274154	AT1G55670
c42085_g1_i2	2.38154	5.20953	0.000588618	0.0274517	AT3G16350
c50367_g2_i1	2.35966	7.34539	0.000595834	0.027774	AT3G20770
c38347_g1_i1	-2.47002	2.62545	0.000596412	0.0277868	AT2G26660
c46395_g1_i1	2.38842	4.32585	0.00060382	0.0281175	AT5G20400
c46620_g1_i1	2.36915	5.50571	0.000604282	0.0281247	AT5G54250
c46172_g2_i1	3.73158	-0.544591	0.000608346	0.0282562	#N/A
c39720_g1_i1	3.73158	-0.544591	0.000608346	0.0282562	AT4G21410
c35327_g1_i1	3.73158	-0.544591	0.000608346	0.0282562	#N/A
c1181_g1_i1	3.73158	-0.544591	0.000608346	0.0282562	#N/A
c50033_g1_i1	2.48671	2.64997	0.00061343	0.0284778	AT1G47480
c33704_g1_i1	-4.49854	-0.895977	0.000621965	0.0287088	AT4G39950
c43653_g2_i1	-4.49854	-0.895977	0.000621965	0.0287088	#N/A
c29350_g2_i1	-4.49854	-0.895977	0.000621965	0.0287088	AT3G49760
c31413_g1_i1	-4.49854	-0.895977	0.000621965	0.0287088	AT4G34419
c43133_g1_i1	4.34405	-0.844884	0.000621965	0.0287088	AT5G62680
c44519_g2_i1	4.34405	-0.844884	0.000621965	0.0287088	AT2G01300
c40936_g1_i2	4.34405	-0.844884	0.000621965	0.0287088	AT1G58190
c79182_g1_i1	4.34405	-0.844884	0.000621965	0.0287088	AT4G23160
c46350_g2_i3	4.34405	-0.844884	0.000621965	0.0287088	#N/A
c24787_g1_i1	-3.38873	-0.142547	0.000622182	0.0287088	AT3G45140
c29365_g1_i1	-3.38873	-0.142547	0.000622182	0.0287088	AT5G36110
c34995_g1_i2	3.24294	-0.0851279	0.000622182	0.0287088	#N/A
c48879_g3_i4	2.5244	2.22362	0.000623142	0.0287386	#N/A
c50705_g1_i1	2.82467	0.907565	0.00062591	0.0288516	AT1G54730
c51773_g2_i4	-2.63586	1.41054	0.000626438	0.0288614	AT1G01630
c46423_g1_i1	2.39974	3.8405	0.000628084	0.0289226	AT5G22510
c39727_g1_i1	2.57812	1.94436	0.000629886	0.0289852	AT4G37220
c9410_g1_i1	2.39483	4.01346	0.000630079	0.0289852	AT4G03960
c25260_g1_i2	-2.45412	2.6922	0.000631663	0.0290434	#N/A
c48948_g1_i3	-2.71907	0.98243	0.000633856	0.0291296	AT4G05030
c44671_g2_i1	2.60222	1.54511	0.00063462	0.02915	AT5G52640
c48203_g2_i2	2.39059	4.1576	0.00063684	0.0292372	AT3G19990
c49325_g1_i4	2.47561	2.48134	0.000637218	0.0292399	AT1G60550
c43144_g1_i2	-2.36815	4.71041	0.000637832	0.0292534	AT1G51760
c49701_g4_i2	-2.4584	2.53093	0.00064001	0.0293385	#N/A
c42652_g1_i2	-2.37481	4.26085	0.000641414	0.0293881	AT4G16270
c31827_g1_i1	2.34957	6.22568	0.000645885	0.029577	AT3G61470
c40081_g2_i1	2.34451	6.86146	0.000646186	0.029577	AT1G05010
c48951_g1_i2	2.45482	2.79381	0.000651084	0.0297863	AT1G65520
c36096_g2_i2	-2.80746	0.592678	0.000652882	0.0298536	#N/A
c45747_g1_i1	-2.40168	3.51853	0.000654469	0.0299111	#N/A
c45460_g3_i1	2.39864	3.72188	0.000660824	0.0301864	#N/A
c47221_g1_i4	2.91605	0.711951	0.000663375	0.0302878	#N/A
c40953_g1_i1	2.33928	6.60745	0.00067202	0.0306672	AT3G62410
[truncated: 188 more rows]

## Sheet: HC14 vs HC6
	logFC	logCPM	PValue	FDR	TAIR annotation
c47022_g2_i1	-12.5813	7.03338	2.01606e-26	1.8702e-21	AT3G47340
c36997_g2_i1	-9.90014	8.20073	4.73126e-24	2.19448e-19	AT5G61430
c39360_g1_i1	-14.21	5.43697	1.14251e-22	3.53282e-18	AT1G14540
c41239_g1_i1	-9.37022	6.85046	1.18666e-21	2.75201e-17	AT1G68320
c62756_g1_i1	-10.1557	5.53171	3.89487e-21	6.94501e-17	AT4G23560
c41297_g1_i1	-8.6423	8.5227	4.49201e-21	6.94501e-17	AT4G11650
c39269_g1_i1	-8.41705	8.54541	2.01157e-20	2.66576e-16	AT3G12500
c37205_g1_i1	-10.5521	5.00834	2.41175e-20	2.79657e-16	AT3G04720
c32045_g1_i1	-9.10031	5.4366	1.13271e-19	1.05756e-15	#N/A
c44555_g1_i1	-8.43736	6.74145	1.14004e-19	1.05756e-15	AT2G46680
c32637_g1_i1	-8.6103	6.24281	1.5034e-19	1.22554e-15	AT1G73040
c62734_g1_i1	-8.47572	6.48288	1.58535e-19	1.22554e-15	AT1G05675
c44555_g1_i2	-8.48333	5.60994	6.5904e-19	4.69057e-15	AT2G46680
c45276_g1_i4	-9.39787	4.77685	7.07897e-19	4.69057e-15	AT1G68810
c47490_g1_i1	-9.31509	4.6945	1.25366e-18	7.75305e-15	AT3G57240
c45276_g1_i2	-9.30033	4.67982	1.38345e-18	8.02097e-15	AT1G68810
c34056_g1_i1	-8.06767	6.28108	1.72382e-18	9.40647e-15	AT2G15220
c44469_g1_i1	-7.66451	9.0799	2.01651e-18	1.03923e-14	AT5G02020
c51191_g1_i3	-9.22206	4.60198	2.368e-18	1.15615e-14	AT3G13790
c42858_g2_i3	-8.7467	4.68482	5.75347e-18	2.6005e-14	AT2G29330
c38867_g1_i1	-8.52355	4.86273	5.88698e-18	2.6005e-14	AT2G23060
c47516_g1_i2	-7.91172	5.92156	7.61024e-18	3.20893e-14	AT2G02950
c45276_g1_i1	-9.64071	4.10161	1.22756e-17	4.95108e-14	AT1G68810
c45152_g1_i1	-7.90809	5.39431	2.73332e-17	1.05649e-13	AT1G29860
c43590_g1_i6	-12.3566	3.59223	3.70592e-17	1.37512e-13	AT5G13080
c24813_g1_i1	-8.2444	4.58545	3.96952e-17	1.41628e-13	AT1G15385
c44087_g3_i1	-7.61038	5.50801	7.66011e-17	2.63182e-13	AT3G22550
c46975_g1_i4	-7.04189	11.9882	1.02656e-16	3.40102e-13	ATMG00030
c34627_g1_i1	-9.31327	3.7767	1.14227e-16	3.65389e-13	AT1G15550
c31188_g1_i1	-8.28966	4.23106	1.29564e-16	3.9638e-13	AT1G78780
c45276_g1_i3	-8.63141	4.01547	1.32461e-16	3.9638e-13	AT1G68810
c35680_g1_i1	-7.00189	9.80541	1.53162e-16	4.44003e-13	AT4G36740
c38914_g1_i1	-8.572	3.95657	1.9729e-16	5.54594e-13	AT1G74110
c43655_g1_i1	-7.14755	6.58124	2.04984e-16	5.56591e-13	AT1G69490
c27297_g1_i1	-9.21733	3.68161	2.19269e-16	5.56591e-13	AT4G31940
c46975_g1_i5	-6.93001	11.7805	2.20623e-16	5.56591e-13	AT2G07706
c47516_g1_i1	-7.15348	6.2668	2.22e-16	5.56591e-13	AT2G02950
c47655_g1_i1	-6.88723	18.482	2.93481e-16	7.16442e-13	#N/A
c36844_g1_i1	-7.06062	6.41054	4.09782e-16	9.74702e-13	AT2G32150
c39513_g1_i1	-11.9722	3.21146	4.96279e-16	1.13269e-12	AT2G15220
c49215_g4_i1	-7.33503	5.23486	5.00621e-16	1.13269e-12	ATMG00090
c43812_g1_i3	8.20075	4.01746	5.43958e-16	1.20143e-12	AT1G04770
c46975_g1_i1	-6.7833	10.7745	6.34898e-16	1.36521e-12	AT5G37370
c46975_g1_i2	-6.77221	11.6779	6.47541e-16	1.36521e-12	AT5G37370
c45503_g1_i1	-7.16902	5.38863	7.99587e-16	1.61009e-12	AT3G54420
c47383_g8_i1	-6.84919	7.17551	8.0399e-16	1.61009e-12	AT2G07687
c46172_g5_i1	-7.22402	5.23893	8.30556e-16	1.61009e-12	ATMG00270
c51620_g3_i2	-7.02721	5.79591	8.33122e-16	1.61009e-12	ATMG00220
c43714_g1_i1	-7.06503	5.3778	1.36206e-15	2.57859e-12	AT1G07150
c40957_g3_i1	-8.28254	3.66994	1.39513e-15	2.58839e-12	AT3G06490
c42832_g1_i1	-11.8061	3.04721	1.53013e-15	2.78319e-12	AT5G22380
c40680_g1_i1	-7.4321	4.34871	1.58908e-15	2.81704e-12	AT1G71680
c37052_g1_i1	-7.54487	4.20418	1.60948e-15	2.81704e-12	AT1G13700
c17952_g1_i1	-11.7812	3.02258	1.78283e-15	3.06267e-12	AT4G33720
c49215_g3_i2	-6.75607	6.64719	1.86016e-15	3.13741e-12	ATCG01010
c49590_g1_i1	-11.7495	2.99119	2.22707e-15	3.68919e-12	AT4G03140
c38295_g1_i1	-11.7333	2.97524	2.49382e-15	4.05859e-12	AT1G75800
c40438_g1_i1	-6.82063	5.77454	2.63007e-15	4.20653e-12	AT3G04070
c34510_g1_i1	-11.6938	2.93621	3.2133e-15	5.05223e-12	AT1G73040
c40129_g1_i1	-8.81489	3.2834	3.28965e-15	5.08607e-12	AT3G12500
c46172_g4_i2	-6.64883	6.38297	4.45815e-15	6.68923e-12	ATMG01190
c51191_g1_i1	-7.27914	4.19744	4.47078e-15	6.68923e-12	AT3G13790
c46975_g1_i6	-6.46978	11.5188	5.06964e-15	7.46484e-12	AT5G37370
c18285_g1_i1	-8.67742	3.14765	8.29539e-15	1.20238e-11	#N/A
c50897_g1_i1	-6.50694	6.74547	8.84608e-15	1.25005e-11	AT1G09970
c41588_g1_i1	-6.81392	5.03724	8.89378e-15	1.25005e-11	AT1G68440
c46416_g1_i1	-6.49608	6.75813	9.34173e-15	1.27832e-11	AT5G51190
c46816_g1_i1	-8.66001	3.13047	9.37052e-15	1.27832e-11	AT2G39980
c35647_g4_i1	-11.5277	2.77231	9.74607e-15	1.31028e-11	AT5G56550
c43412_g1_i1	-7.62759	3.57594	1.13386e-14	1.50261e-11	AT1G03220
c24143_g1_i1	-7.13132	4.05143	1.21624e-14	1.58908e-11	AT1G47960
c8109_g1_i1	-6.96278	4.29083	1.27224e-14	1.63916e-11	AT1G75750
c31435_g1_i1	-7.39037	3.7399	1.29449e-14	1.64497e-11	AT5G50335
c49215_g4_i2	-6.55645	5.62371	1.36984e-14	1.69674e-11	ATMG00090
c46046_g1_i2	-6.88813	4.66875	1.37181e-14	1.69674e-11	AT4G25810
c33026_g1_i1	-11.4742	2.71965	1.41367e-14	1.72552e-11	AT2G31945
c47272_g3_i2	-6.42558	6.7115	1.47755e-14	1.78007e-11	ATCG00480
c46172_g4_i1	-6.41436	6.65401	1.65335e-14	1.95108e-11	ATMG01190
c15803_g1_i1	-6.53788	5.55129	1.66156e-14	1.95108e-11	AT3G51895
c40314_g1_i1	-6.40633	6.10958	2.38123e-14	2.76119e-11	AT1G27730
c34570_g1_i1	-6.35087	6.54339	2.64101e-14	3.02461e-11	AT1G23390
c36032_g1_i1	-11.3695	2.61644	2.84853e-14	3.22248e-11	AT4G16260
c40957_g2_i1	-8.46992	2.94306	3.30885e-14	3.69814e-11	AT3G06490
c47383_g7_i1	-6.6088	4.8347	3.54139e-14	3.89245e-11	ATMG00640
c46172_g1_i2	-6.97179	3.89406	3.56663e-14	3.89245e-11	ATMG00160
c51620_g4_i1	-6.87707	4.01771	3.68507e-14	3.97494e-11	ATMG01170
c40290_g1_i1	-6.45959	5.23478	3.8916e-14	4.14947e-11	AT2G17880
c49215_g4_i4	-6.29235	6.18901	4.30042e-14	4.53328e-11	ATMG00090
c43512_g1_i1	-8.42252	2.89638	4.6023e-14	4.79699e-11	AT3G46600
c43812_g1_i6	7.87109	3.1369	4.99354e-14	5.14695e-11	AT3G55320
c46765_g2_i1	-6.90304	3.82633	5.63508e-14	5.74437e-11	ATCG00180
c38056_g2_i1	-11.2428	2.49187	6.44321e-14	6.49678e-11	AT3G22360
c35732_g1_i2	-6.16865	6.95524	6.64105e-14	6.62427e-11	AT4G02380
c48999_g1_i2	7.25225	3.47508	7.51813e-14	7.41935e-11	AT3G51860
c46172_g3_i2	-7.33909	3.29159	7.85086e-14	7.66615e-11	ATMG00290
c41086_g1_i1	-7.67346	3.06892	8.38283e-14	8.10034e-11	AT5G52390
c43812_g1_i4	7.07534	3.61172	8.76572e-14	8.38301e-11	AT1G04770
c46046_g1_i1	-6.2528	5.47529	8.88447e-14	8.40987e-11	AT4G25810
c40376_g1_i1	-11.1679	2.41823	1.08065e-13	1.01259e-10	AT5G65730
c47272_g3_i1	-6.08963	6.75948	1.22223e-13	1.13381e-10	ATCG00480
c49564_g1_i2	-7.61102	3.00749	1.26627e-13	1.16303e-10	ATMG00580
c39660_g1_i1	-6.36919	4.77716	1.28937e-13	1.17264e-10	AT5G22250
c48833_g4_i3	-6.0789	6.58162	1.31575e-13	1.18501e-10	ATCG00020
c35647_g4_i2	-8.24704	2.72379	1.47964e-13	1.30743e-10	AT5G56550
c38002_g1_i1	-6.66834	3.81219	1.47987e-13	1.30743e-10	AT3G54820
c49153_g1_i1	-11.109	2.36042	1.56716e-13	1.37148e-10	#N/A
c48833_g4_i2	-6.16949	5.52995	1.71103e-13	1.4834e-10	ATCG00020
c35728_g2_i1	-6.99693	3.35234	1.79497e-13	1.54176e-10	AT1G10070
c19994_g1_i1	-11.0736	2.3256	2.00011e-13	1.7022e-10	AT1G74360
c51620_g2_i1	-6.56653	4.06696	2.40419e-13	2.0275e-10	#N/A
c41614_g1_i1	8.23488	2.58831	3.33653e-13	2.7884e-10	AT5G10180
c36712_g1_i1	-10.9836	2.23734	3.57581e-13	2.96169e-10	#N/A
c31435_g1_i2	-8.10842	2.58768	3.64351e-13	2.99106e-10	AT5G50335
c20513_g1_i1	-10.9616	2.21577	4.15732e-13	3.38293e-10	AT1G19610
c44345_g1_i1	-6.50414	3.65085	4.46392e-13	3.60083e-10	AT5G65380
c73521_g1_i1	-6.17976	4.59085	4.59231e-13	3.67247e-10	AT3G07570
c45457_g1_i2	-6.49799	3.64481	4.65912e-13	3.69404e-10	ATMG00510
c46765_g2_i2	-6.81791	3.17655	5.88113e-13	4.62342e-10	ATCG00180
c46975_g1_i3	-5.76195	10.7434	6.04041e-13	4.70873e-10	#N/A
c42204_g1_i1	-7.34934	2.75059	7.20315e-13	5.56833e-10	AT1G03220
c40919_g1_i1	-5.94878	5.31299	7.50197e-13	5.75141e-10	AT4G17500
c41959_g1_i1	-6.35089	3.68868	7.70787e-13	5.86082e-10	AT4G19170
c38056_g1_i1	-6.48507	3.41558	9.10088e-13	6.86376e-10	AT1G32350
c24872_g2_i1	-10.8341	2.09096	9.54001e-13	7.13693e-10	AT5G39785
c34648_g1_i1	-10.8096	2.06705	1.12666e-12	8.30007e-10	AT4G23030
c37195_g1_i1	-6.72084	3.08139	1.12737e-12	8.30007e-10	#N/A
c79026_g1_i1	5.84911	5.13052	1.20234e-12	8.73731e-10	AT1G07080
c43464_g1_i2	-6.92679	2.88674	1.2056e-12	8.73731e-10	ATMG00180
c44246_g1_i1	-5.67789	8.22832	1.2559e-12	9.03129e-10	AT4G27410
c41712_g1_i1	-7.91647	2.3996	1.27706e-12	9.11282e-10	AT2G45510
c44410_g2_i1	-6.69319	3.05431	1.36452e-12	9.66257e-10	AT2G03220
c46975_g20_i5	-5.84168	5.02276	1.47692e-12	1.03793e-09	ATCG00900
c48999_g1_i1	7.35261	2.6241	1.55112e-12	1.07504e-09	AT3G51860
c46765_g2_i4	-6.67131	3.03289	1.55291e-12	1.07504e-09	ATCG00180
c8135_g1_i2	-5.74279	5.61848	1.76386e-12	1.21203e-09	AT3G18550
c43306_g1_i1	-7.20037	2.60471	1.89704e-12	1.29181e-09	AT5G47910
c8135_g1_i1	-5.73496	5.57993	1.91055e-12	1.29181e-09	AT3G18550
c51620_g1_i1	-6.85903	2.82042	1.92173e-12	1.29181e-09	#N/A
c51620_g3_i1	-6.0969	4.01371	2.07266e-12	1.38324e-09	ATMG00560
c39749_g1_i2	-10.7009	1.96079	2.25644e-12	1.49513e-09	AT1G29640
c48833_g4_i4	-5.63909	6.60265	2.28858e-12	1.497e-09	ATCG00020
c43363_g1_i2	-7.83088	2.31589	2.29154e-12	1.497e-09	AT1G54070
c43363_g1_i3	-7.82047	2.30572	2.46037e-12	1.59605e-09	AT1G54070
c28548_g1_i1	5.99804	3.90109	2.49222e-12	1.60549e-09	AT2G25737
c47383_g7_i2	-5.62737	6.03628	2.90607e-12	1.85918e-09	ATMG01360
c29705_g1_i1	-5.57078	6.99956	3.00151e-12	1.90709e-09	AT2G38470
c45639_g13_i1	-5.59837	6.39506	3.0389e-12	1.91771e-09	AT2G07689
c42123_g1_i1	-6.55665	2.92074	3.3413e-12	2.0943e-09	AT5G06530
c42847_g3_i1	-10.6398	1.90119	3.41017e-12	2.12312e-09	AT3G26300
c49606_g2_i1	-5.81644	4.4666	3.54291e-12	2.19106e-09	ATCG00790
c18584_g1_i1	5.76923	4.66733	3.57991e-12	2.19927e-09	AT5G24655
c49564_g1_i3	-5.71037	5.07933	3.6827e-12	2.24754e-09	ATMG00580
c37210_g1_i1	5.64877	5.33667	3.75415e-12	2.27617e-09	AT5G25940
c41074_g1_i1	-6.00136	3.92016	3.92405e-12	2.35213e-09	AT2G23770
c40376_g2_i1	-5.9044	4.14249	3.9419e-12	2.35213e-09	AT5G65730
c34839_g1_i1	-7.7454	2.2324	3.95551e-12	2.35213e-09	AT2G31945
c50794_g4_i2	-5.54126	6.65714	4.02089e-12	2.37578e-09	AT5G49630
c51620_g4_i2	-6.03602	3.83065	4.11118e-12	2.41376e-09	ATMG01170
c46172_g3_i1	-6.03123	3.69097	5.8349e-12	3.39503e-09	#N/A
c49564_g1_i1	-5.53657	5.81467	5.85572e-12	3.39503e-09	ATMG00580
c15321_g1_i1	-7.6778	2.16645	6.021e-12	3.45647e-09	#N/A
c48833_g2_i3	-5.81346	4.14547	6.08328e-12	3.45647e-09	ATCG00340
c39749_g1_i1	-6.46516	2.83139	6.10882e-12	3.45647e-09	AT1G29640
c43812_g1_i1	7.14381	2.41827	6.11071e-12	3.45647e-09	AT5G48850
c42992_g1_i1	-5.42228	9.27913	6.16247e-12	3.46461e-09	AT1G05010
c46765_g2_i3	-5.88868	3.92363	6.50539e-12	3.61703e-09	ATCG00170
c43812_g1_i2	7.78257	2.14169	6.51154e-12	3.61703e-09	AT3G51280
c46975_g20_i6	-6.01111	3.6713	6.61013e-12	3.64993e-09	ATCG00670
c41485_g1_i1	6.78377	2.61482	6.94545e-12	3.81239e-09	AT2G03550
c45457_g1_i4	-5.78696	4.11958	7.22978e-12	3.94512e-09	ATMG00510
c33259_g1_i1	-7.64277	2.1323	7.62999e-12	4.13733e-09	AT1G11530
c43274_g1_i1	-5.69864	4.35146	7.67122e-12	4.13733e-09	AT3G13227
c45476_g1_i1	-6.41339	2.78088	8.48657e-12	4.55062e-09	AT1G06620
c48833_g2_i1	-5.61982	4.53495	8.96633e-12	4.78024e-09	ATCG00340
c43464_g1_i3	-7.60687	2.09733	9.72466e-12	5.1549e-09	ATMG00180
c24904_g1_i1	-5.43873	5.87292	9.99106e-12	5.26603e-09	ATCG00280
c16333_g1_i1	-7.6008	2.09142	1.01317e-11	5.31e-09	AT4G27360
c48833_g2_i2	-5.55892	4.88722	1.05353e-11	5.4905e-09	ATCG00340
c49213_g1_i1	-5.6736	4.17674	1.15213e-11	5.97037e-09	AT3G19580
c50113_g1_i1	-5.36412	6.96496	1.15848e-11	5.97037e-09	AT5G47560
c42925_g1_i1	-5.44748	5.36002	1.22363e-11	6.27127e-09	AT4G27450
c46975_g20_i2	-5.52944	4.66726	1.23623e-11	6.30102e-09	ATCG00900
c46975_g20_i1	-5.62598	4.28055	1.24328e-11	6.30235e-09	ATCG00670
c42736_g1_i1	6.21068	3.01523	1.27786e-11	6.44243e-09	AT5G48850
c48559_g7_i1	-6.07175	3.01167	1.39456e-11	6.99277e-09	AT1G77750
c44959_g1_i1	-5.67904	4.01425	1.47211e-11	7.3048e-09	AT5G06860
c45457_g1_i6	-5.40549	5.61544	1.47253e-11	7.3048e-09	ATMG00510
c39618_g1_i1	-6.88387	2.29587	1.48393e-11	7.32216e-09	AT1G59590
c50002_g1_i1	-5.33724	6.27864	1.57905e-11	7.7503e-09	AT1G12240
c26703_g1_i1	-5.61377	4.11839	1.70418e-11	8.32042e-09	#N/A
c38678_g1_i1	-7.50652	1.99968	1.83232e-11	8.89923e-09	AT3G48310
c25177_g1_i1	-6.84641	2.25943	1.91104e-11	9.23322e-09	AT3G23240
c43812_g1_i5	6.60935	2.44339	2.1911e-11	1.05315e-08	AT5G48850
c45639_g13_i3	-5.30806	5.94014	2.32738e-11	1.11288e-08	AT2G07689
c41008_g1_i1	-5.21268	9.83842	2.34743e-11	1.11671e-08	AT1G73040
c49215_g4_i3	-5.28974	6.0775	2.36925e-11	1.12135e-08	ATMG00090
c39001_g1_i3	-10.3319	1.60162	2.42199e-11	1.14049e-08	AT1G78990
c47310_g1_i1	-5.23959	7.28795	2.48666e-11	1.16502e-08	AT5G08380
c50659_g1_i2	-5.40058	4.59196	2.73015e-11	1.27268e-08	AT5G47910
c49606_g1_i3	-5.41341	4.69992	2.91688e-11	1.35292e-08	ATCG00740
c48833_g2_i4	-5.3887	4.58041	2.96195e-11	1.36699e-08	ATCG00340
c49606_g1_i2	-5.34186	4.95922	3.23669e-11	1.48639e-08	ATCG00740
c28187_g1_i2	-5.58361	3.82949	3.27667e-11	1.49051e-08	AT4G13090
c45639_g13_i2	-5.22783	6.15735	3.27778e-11	1.49051e-08	AT2G07689
c50113_g1_i2	-5.20112	6.98098	3.30367e-11	1.49495e-08	AT5G47560
c41835_g1_i3	-6.17657	2.55043	4.01604e-11	1.80848e-08	AT1G80840
c51256_g6_i2	-6.72783	2.14422	4.08674e-11	1.83143e-08	ATMG00570
c32199_g1_i1	-5.90147	2.84608	4.24404e-11	1.89278e-08	#N/A
c39319_g1_i1	-10.2343	1.50699	4.35548e-11	1.93319e-08	AT1G30370
c43274_g1_i2	-5.30616	4.76941	4.79277e-11	2.11715e-08	AT3G13227
c31084_g1_i1	-5.22768	5.20466	4.93841e-11	2.17114e-08	AT1G32928
c48412_g2_i2	-7.34157	1.83955	5.27133e-11	2.30658e-08	AT4G19810
c48559_g7_i4	-5.16597	5.66855	5.78048e-11	2.5175e-08	ATMG00520
c45510_g1_i1	-5.29326	4.43745	5.83968e-11	2.53139e-08	AT5G58350
c45639_g13_i4	-5.47573	3.72462	6.58258e-11	2.84016e-08	AT2G07689
c47492_g2_i1	-6.64922	2.06798	6.92198e-11	2.97277e-08	AT5G20950
c39001_g1_i2	-7.28967	1.78928	7.44374e-11	3.18211e-08	AT1G78990
c42346_g1_i1	-10.1296	1.40569	8.66618e-11	3.6877e-08	AT1G30370
c42992_g1_i2	-5.01667	9.08189	8.90026e-11	3.77001e-08	AT1G05010
c41783_g2_i1	6.17291	2.41236	9.0538e-11	3.81762e-08	AT2G18190
c16074_g1_i1	-6.26147	2.2386	9.29541e-11	3.90176e-08	#N/A
c31967_g1_i1	-5.77697	2.72535	9.35769e-11	3.91021e-08	AT5G13080
c50659_g1_i4	-5.18909	4.38661	1.08777e-10	4.52498e-08	AT5G47910
c51869_g1_i4	-6.01225	2.39115	1.14022e-10	4.722e-08	AT5G25930
c44778_g1_i1	-5.19521	4.23644	1.25256e-10	5.16415e-08	#N/A
c58214_g1_i1	-10.0588	1.3373	1.37805e-10	5.65641e-08	AT1G04520
c49005_g3_i1	-5.5955	3.11794	1.43177e-10	5.85104e-08	AT2G38470
c43469_g1_i1	-5.10768	4.69468	1.55185e-10	6.31392e-08	AT1G67340
c49215_g5_i1	-5.7949	2.48918	1.74641e-10	7.07447e-08	AT2G07599
c39929_g1_i1	-5.67916	2.63072	1.75671e-10	7.08526e-08	AT5G56550
c45503_g1_i2	-6.14052	2.12164	2.00584e-10	8.05507e-08	AT3G54420
c44778_g1_i3	-5.14489	4.07343	2.02069e-10	8.07972e-08	#N/A
c49606_g1_i4	-5.47213	3.14696	2.24325e-10	8.93113e-08	ATCG00720
c37419_g1_i1	-9.96228	1.24429	2.40736e-10	9.54352e-08	AT1G55920
c18033_g1_i2	-4.97656	4.98976	2.4921e-10	9.83743e-08	AT1G79160
c49897_g1_i1	-6.10401	2.0864	2.55696e-10	1.00507e-07	AT5G60900
c19620_g1_i1	-7.08743	1.59388	2.68434e-10	1.05069e-07	AT2G25625
c45639_g12_i1	-5.71848	2.41539	2.8185e-10	1.09856e-07	ATMG00070
c51256_g6_i1	-5.42729	3.10358	2.97284e-10	1.15387e-07	ATMG00570
c42102_g2_i1	-9.92863	1.2119	2.99224e-10	1.15656e-07	AT3G26040
c44851_g1_i1	-4.83612	7.83288	3.06775e-10	1.18083e-07	AT3G45300
c47310_g1_i3	-4.85526	6.67827	3.12471e-10	1.19778e-07	AT5G08380
c50663_g4_i1	-5.10065	3.90654	3.15295e-10	1.20363e-07	ATMG00830
c41813_g1_i1	-5.07343	4.00437	3.20737e-10	1.21939e-07	AT4G32480
c44131_g2_i1	-4.83336	7.36715	3.25626e-10	1.23292e-07	AT2G07675
c46975_g6_i1	-5.31967	3.25707	3.34576e-10	1.26166e-07	ATCG00650
c38038_g1_i2	-9.90575	1.1899	3.4684e-10	1.30262e-07	AT3G04720
c43768_g2_i1	-4.89227	5.36307	3.54634e-10	1.32652e-07	AT4G15480
c40757_g1_i1	-7.04335	1.5514	3.58472e-10	1.33549e-07	AT3G28007
c51315_g1_i1	-5.10233	3.77235	3.78934e-10	1.40607e-07	AT3G53810
c50794_g7_i1	-4.79388	8.10809	3.98952e-10	1.47445e-07	AT5G49630
c35336_g1_i2	-4.94511	4.64642	4.00957e-10	1.47598e-07	AT2G29420
c24957_g1_i1	-9.88251	1.16755	4.02924e-10	1.47736e-07	AT5G45710
c25776_g1_i1	6.13851	1.98287	4.41894e-10	1.61387e-07	AT3G17220
c35706_g2_i1	-4.85614	5.26528	4.66676e-10	1.69447e-07	AT3G02230
c45476_g1_i2	-5.52815	2.48504	4.67615e-10	1.69447e-07	AT1G06620
c40438_g2_i1	-6.9886	1.49871	4.82852e-10	1.74287e-07	#N/A
c51129_g2_i1	-4.85207	5.21783	4.93936e-10	1.77597e-07	AT2G18700
c29307_g1_i1	-4.8176	5.83231	4.9924e-10	1.78811e-07	AT2G32210
c43945_g1_i1	-9.84692	1.13336	5.06679e-10	1.80777e-07	AT1G32450
c28331_g1_i1	9.83405	1.09019	5.4754e-10	1.94607e-07	#N/A
c30540_g1_i1	-9.8227	1.11011	5.92055e-10	2.09626e-07	AT5G06300
c39159_g1_i1	-5.19156	3.24669	6.0756e-10	2.14298e-07	AT5G57260
c46989_g1_i1	-5.22658	3.16723	6.12752e-10	2.15073e-07	AT2G36080
c46982_g1_i4	-4.93125	4.08737	6.14395e-10	2.15073e-07	AT4G23810
c39026_g1_i1	6.4194	1.70859	6.42788e-10	2.23327e-07	AT5G39950
c35219_g1_i1	-6.29925	1.73015	6.42788e-10	2.23327e-07	AT2G32030
c41783_g2_i2	5.86166	2.10883	6.51637e-10	2.25168e-07	AT2G18193
c49606_g1_i1	-4.90505	4.38121	6.52943e-10	2.25168e-07	ATCG00740
c38886_g1_i1	5.70995	2.27098	6.61006e-10	2.27105e-07	AT4G10250
c46975_g11_i1	-5.29377	2.97469	6.9632e-10	2.38355e-07	ATCG00680
c42283_g1_i1	-4.90653	4.25443	7.4712e-10	2.54804e-07	AT2G40000
c34079_g1_i1	-4.72499	6.46987	7.54394e-10	2.56342e-07	AT1G06650
c35728_g1_i1	-5.3604	2.5385	7.6633e-10	2.59447e-07	AT1G10070
c47383_g6_i1	-4.97179	3.71604	7.97328e-10	2.6896e-07	#N/A
c16305_g1_i1	-4.8136	4.68462	8.04919e-10	2.70537e-07	AT2G17880
c51869_g1_i1	-4.92434	3.86069	8.35118e-10	2.79674e-07	AT5G25930
c29786_g1_i1	-5.21015	3.02852	8.83663e-10	2.94867e-07	#N/A
c29107_g1_i1	-5.69049	2.0809	8.99611e-10	2.99102e-07	AT4G28530
c23548_g1_i1	-5.20693	3.02542	9.02802e-10	2.99102e-07	AT5G39670
c28187_g1_i1	-5.5357	2.23944	9.15338e-10	3.01555e-07	AT4G13090
c45360_g1_i7	4.75391	5.18201	9.16708e-10	3.01555e-07	AT4G21990
c42870_g5_i1	-6.23445	1.6679	9.31335e-10	3.05284e-07	AT3G07130
c45457_g1_i5	-4.75423	5.10136	9.43067e-10	3.08041e-07	#N/A
c51620_g7_i1	-5.07173	3.23625	1.07291e-09	3.49224e-07	#N/A
c50659_g2_i2	-9.72153	1.01315	1.13224e-09	3.67245e-07	AT5G47910
c34654_g1_i1	-4.88255	3.75985	1.18561e-09	3.83217e-07	AT5G58660
c44890_g1_i2	-4.74417	4.6789	1.19745e-09	3.85698e-07	AT4G34131
c38358_g1_i1	-6.19242	1.62758	1.22433e-09	3.92993e-07	#N/A
c47769_g1_i2	-9.69509	0.987845	1.23156e-09	3.9395e-07	AT2G36780
c41855_g1_i1	-4.93038	3.53381	1.27391e-09	4.06096e-07	AT1G78830
c46975_g13_i1	-6.17525	1.61113	1.3688e-09	4.34851e-07	ATCG00890
c34120_g1_i1	-6.1666	1.60283	1.44798e-09	4.58438e-07	AT1G07900
c45360_g1_i1	4.62839	5.95841	1.48903e-09	4.69829e-07	AT4G21990
c47146_g3_i1	-5.81879	1.81212	1.52974e-09	4.8007e-07	AT5G49620
c49606_g2_i2	-5.1798	2.55182	1.53623e-09	4.8007e-07	ATCG00790
c40908_g1_i2	-5.33827	2.30262	1.53701e-09	4.8007e-07	AT3G14300
c39635_g1_i1	-5.24271	2.42557	1.61611e-09	5.03083e-07	AT5G11070
c49215_g7_i1	-5.03438	3.09549	1.66592e-09	5.16852e-07	#N/A
c57709_g1_i1	-5.43781	2.14555	1.67823e-09	5.18938e-07	AT1G34300
c51620_g3_i5	-5.23287	2.41614	1.72424e-09	5.30804e-07	ATMG00560
c46978_g3_i1	-9.64071	0.935864	1.7365e-09	5.30804e-07	#N/A
c35974_g1_i1	-9.64071	0.935864	1.7365e-09	5.30804e-07	AT1G29290
c18033_g1_i1	-4.73303	4.33354	1.7395e-09	5.30804e-07	AT1G79160
c41152_g1_i1	-6.78947	1.30767	1.75221e-09	5.32932e-07	AT3G51680
c39581_g1_i1	-4.6023	5.94069	1.8102e-09	5.4877e-07	AT4G17030
c38307_g1_i1	-6.13143	1.56916	1.8191e-09	5.49671e-07	#N/A
c43570_g1_i1	-6.75708	1.27669	2.01254e-09	6.06147e-07	AT1G48930
c34065_g1_i1	-4.56057	6.67864	2.01938e-09	6.06238e-07	AT1G07900
c50376_g2_i1	-9.61273	0.909151	2.07135e-09	6.19834e-07	AT1G54730
c32982_g1_i1	6.22567	1.52034	2.16614e-09	6.44046e-07	AT4G09153
c16322_g1_i1	-6.10449	1.54338	2.16614e-09	6.44046e-07	#N/A
c46327_g1_i1	-5.16956	2.70708	2.1886e-09	6.48642e-07	ATMG00110
c34922_g1_i1	-9.59854	0.895605	2.26493e-09	6.69128e-07	#N/A
c37713_g1_i1	-6.09539	1.53468	2.29753e-09	6.76604e-07	AT4G00430
c13412_g1_i1	-9.5842	0.88193	2.4786e-09	7.27619e-07	#N/A
c46975_g21_i1	-5.04348	2.86841	2.551e-09	7.46509e-07	#N/A
c35452_g1_i1	-6.06776	1.50827	2.5874e-09	7.54781e-07	AT2G32300
c50705_g1_i2	-4.49477	7.03671	2.88742e-09	8.39661e-07	AT1G54730
c44405_g1_i1	-4.69928	4.01004	2.9384e-09	8.51003e-07	AT2G44260
c44174_g1_i1	-5.34554	2.05729	2.94478e-09	8.51003e-07	AT4G11650
c29659_g1_i1	-9.55509	0.854184	2.97568e-09	8.57265e-07	AT1G25560
c41960_g1_i1	-4.48638	6.7521	3.17615e-09	9.12047e-07	AT1G28330
c50002_g2_i1	-4.52228	5.47642	3.1855e-09	9.12047e-07	AT1G12240
c42283_g1_i2	-4.68898	3.74912	3.24752e-09	9.26942e-07	AT2G40000
c49215_g9_i1	-9.54031	0.840106	3.26459e-09	9.28955e-07	#N/A
c44824_g1_i2	-5.69334	1.69214	3.28018e-09	9.30538e-07	AT3G21530
c40858_g1_i1	-5.05799	2.43531	3.31478e-09	9.37488e-07	#N/A
c28411_g1_i1	-5.20989	2.17983	3.4327e-09	9.67887e-07	AT2G41380
c39777_g1_i1	-4.74077	3.49443	3.45351e-09	9.6931e-07	AT3G60280
c44131_g1_i1	-5.68513	1.6843	3.45865e-09	9.6931e-07	#N/A
c41835_g1_i1	-6.0205	1.46313	3.50441e-09	9.79177e-07	AT1G80840
c48559_g1_i1	-4.88152	3.05381	3.56658e-09	9.93554e-07	ATMG01410
c49215_g3_i1	-5.30692	2.02041	3.7849e-09	1.05122e-06	ATCG01010
c33380_g2_i1	-4.87196	3.04466	3.79834e-09	1.0518e-06	AT1G68320
c47001_g1_i2	-6.6553	1.17953	3.84822e-09	1.06244e-06	AT2G33500
c48412_g2_i1	-9.5103	0.81153	3.93956e-09	1.08443e-06	AT4G19810
c50659_g1_i5	-5.0738	2.61532	3.99602e-09	1.09672e-06	AT5G47910
c33099_g1_i1	4.46598	6.07753	4.00979e-09	1.09725e-06	AT5G54160
c48559_g8_i1	-4.72886	3.41367	4.13558e-09	1.12835e-06	AT2G07674
c42792_g3_i1	-4.61599	3.83517	4.33408e-09	1.17904e-06	#N/A
c43363_g1_i1	-6.63168	1.15702	4.47069e-09	1.21264e-06	AT1G54070
c42189_g1_i1	-4.46034	5.64947	4.52106e-09	1.22273e-06	AT2G27830
c1891_g1_i1	-9.47964	0.782373	4.77124e-09	1.2792e-06	AT5G61340
c48559_g9_i1	-9.47964	0.782373	4.77124e-09	1.2792e-06	#N/A
c33548_g1_i1	-9.47964	0.782373	4.77124e-09	1.2792e-06	AT4G13450
c50399_g4_i3	-4.70386	3.38979	4.79673e-09	1.28233e-06	AT1G11340
c24957_g1_i2	-6.60766	1.13414	5.20571e-09	1.38767e-06	AT5G45710
c51408_g1_i1	-5.13807	2.11135	5.47605e-09	1.45555e-06	AT1G17860
c40848_g1_i1	-5.24697	1.96326	5.58281e-09	1.47968e-06	AT1G25330
c47936_g1_i5	-4.45686	4.98568	5.63685e-09	1.48975e-06	AT4G05120
c44518_g2_i1	-4.49887	4.61294	5.82359e-09	1.53473e-06	AT3G49940
c50505_g2_i3	5.2521	2.08218	5.93213e-09	1.55891e-06	#N/A
c42189_g1_i2	-4.43968	5.17351	6.13509e-09	1.60769e-06	AT2G27830
c43585_g1_i1	-5.11955	2.0937	6.17571e-09	1.61377e-06	AT4G34131
c50357_g1_i1	-4.3896	5.83587	6.67918e-09	1.74043e-06	AT5G60680
c46172_g1_i3	-4.55614	3.67617	7.03021e-09	1.82677e-06	ATMG00160
c43843_g1_i2	-9.41631	0.722218	7.07851e-09	1.83418e-06	#N/A
c44778_g1_i2	-4.98044	2.52611	7.141e-09	1.84522e-06	#N/A
c45360_g1_i2	4.40764	4.9801	7.2961e-09	1.88006e-06	AT4G21990
c51638_g1_i1	-4.83001	2.78695	7.55628e-09	1.94171e-06	#N/A
c52269_g1_i1	-4.3952	5.23142	7.63816e-09	1.95733e-06	AT2G36690
c16992_g1_i1	-9.40003	0.706777	7.83154e-09	2.00136e-06	#N/A
c41960_g1_i2	-4.3265	7.1977	8.11851e-09	2.06899e-06	AT2G33830
c45639_g4_i2	-6.5331	1.06326	8.33781e-09	2.11906e-06	ATCG01000
c48227_g5_i1	-5.54691	1.55265	8.40666e-09	2.13072e-06	AT1G60140
c48857_g4_i1	-9.38357	0.691167	8.67364e-09	2.18644e-06	AT1G56010
c38358_g1_i2	-9.36691	0.675386	8.67364e-09	2.18644e-06	#N/A
c43464_g1_i1	-4.89324	2.59073	8.82103e-09	2.21757e-06	ATMG00180
c48961_g1_i1	-5.31656	1.72365	8.89623e-09	2.23043e-06	AT4G01950
c48616_g1_i2	-4.45093	4.20724	9.11374e-09	2.2788e-06	AT3G10960
c29424_g1_i1	9.37024	0.640584	9.61643e-09	2.39803e-06	#N/A
c46975_g12_i1	-4.6091	3.22663	9.786e-09	2.43377e-06	ATCG00680
c42870_g2_i1	-5.84712	1.29813	9.89069e-09	2.45324e-06	AT3G07130
c45360_g1_i4	4.44161	4.03428	1.00209e-08	2.47889e-06	AT4G21990
c35706_g1_i1	-4.30792	6.32763	1.01125e-08	2.48926e-06	AT5G15650
c51891_g1_i1	-4.28514	7.97465	1.01164e-08	2.48926e-06	AT2G40140
c37447_g2_i1	6.60884	0.996208	1.0643e-08	2.60502e-06	AT3G58450
c31665_g1_i1	-6.49433	1.02645	1.0643e-08	2.60502e-06	#N/A
c39338_g1_i1	-5.49146	1.49999	1.12856e-08	2.75501e-06	AT1G24620
c31874_g2_i1	-9.31577	0.626971	1.18591e-08	2.88742e-06	AT3G24310
c46328_g2_i1	-4.44545	3.89987	1.25801e-08	3.05494e-06	AT3G26320
c38044_g4_i3	-9.29831	0.610462	1.31916e-08	3.19508e-06	AT3G47800
c34220_g1_i1	-4.90739	2.10594	1.33566e-08	3.22662e-06	#N/A
c37006_g4_i1	-5.46292	1.47293	1.35241e-08	3.25596e-06	AT5G39020
c31071_g1_i1	-5.25065	1.6611	1.35482e-08	3.25596e-06	AT5G18880
c51638_g1_i3	-4.66975	2.85189	1.36344e-08	3.2682e-06	#N/A
c50399_g4_i2	-4.63578	2.9171	1.39206e-08	3.3282e-06	AT1G11340
c41236_g1_i1	-4.25907	5.95461	1.43762e-08	3.42831e-06	AT3G56400
c22243_g1_i1	-9.28063	0.593761	1.46906e-08	3.49429e-06	AT3G56710
c40431_g1_i1	-6.4273	0.962941	1.48786e-08	3.52996e-06	AT1G12740
c33658_g1_i1	5.9065	1.21213	1.50319e-08	3.54818e-06	#N/A
c35950_g1_i1	-5.78059	1.23506	1.50319e-08	3.54818e-06	AT4G37870
c35336_g1_i1	-5.7692	1.22427	1.6146e-08	3.80147e-06	AT2G29420
c42123_g1_i2	-4.61094	2.89352	1.63534e-08	3.84055e-06	AT5G06530
c44405_g1_i2	-4.40627	3.77611	1.76246e-08	4.12831e-06	AT2G44260
c25816_g2_i1	-6.39959	0.936726	1.76677e-08	4.12831e-06	AT5G67190
c49360_g1_i2	-5.05834	1.78414	1.79177e-08	4.17622e-06	AT3G59080
c28069_g2_i1	-9.24462	0.559763	1.82837e-08	4.22094e-06	#N/A
c17273_g1_i1	-9.24462	0.559763	1.82837e-08	4.22094e-06	#N/A
c51869_g1_i2	-9.24462	0.559763	1.82837e-08	4.22094e-06	AT5G25930
c43298_g1_i1	4.19523	7.2927	1.82916e-08	4.22094e-06	AT5G23960
c18968_g1_i1	-4.76935	2.4729	1.91053e-08	4.39778e-06	AT4G28890
c42123_g1_i3	-4.47773	3.17472	1.99354e-08	4.5775e-06	AT5G06530
c38307_g2_i1	-9.22628	0.542457	2.04348e-08	4.68057e-06	#N/A
c48961_g1_i3	-5.7227	1.18029	2.16037e-08	4.92739e-06	AT4G01950
c34337_g1_i1	-4.37487	3.74634	2.16186e-08	4.92739e-06	#N/A
c48662_g1_i1	-4.6205	2.7006	2.22935e-08	5.06876e-06	AT5G60700
c46975_g4_i1	-9.20769	0.524939	2.28675e-08	5.16132e-06	#N/A
c34288_g2_i1	-9.20769	0.524939	2.28675e-08	5.16132e-06	AT2G36780
c36128_g1_i3	-9.20769	0.524939	2.28675e-08	5.16132e-06	AT4G09610
c37149_g2_i1	-6.34252	0.882816	2.51401e-08	5.64679e-06	AT2G42010
c39813_g1_i1	-6.34252	0.882816	2.51401e-08	5.64679e-06	AT4G19950
c18289_g1_i1	-9.18886	0.507204	2.56226e-08	5.74126e-06	#N/A
c40759_g1_i1	-4.44734	3.07318	2.64047e-08	5.90224e-06	AT4G25000
c36545_g1_i2	4.22149	4.61365	2.69748e-08	6.01519e-06	AT2G42200
c36877_g2_i1	-4.50416	2.88358	2.72738e-08	6.06727e-06	AT5G56480
c34220_g2_i1	-4.14422	6.508	2.76176e-08	6.12906e-06	AT4G34970
c36839_g1_i2	-4.56197	2.64519	3.16227e-08	7.00115e-06	AT2G21620
c48616_g1_i1	-4.2254	4.18456	3.17556e-08	7.01383e-06	AT3G10960
c45965_g1_i1	-4.76439	1.97071	3.19985e-08	7.05069e-06	AT3G07870
c38678_g1_i2	-9.15046	0.471062	3.22964e-08	7.09946e-06	AT3G48270
c35732_g1_i1	-4.11859	6.26458	3.29038e-08	7.21588e-06	AT4G02380
c41325_g2_i2	-6.29818	0.84101	3.30299e-08	7.22647e-06	AT5G10770
c34813_g1_i1	-4.36441	3.20286	3.32813e-08	7.26434e-06	AT5G24600
c45360_g1_i5	4.24168	3.84431	3.4599e-08	7.53422e-06	AT4G21990
c49005_g1_i1	-4.94552	1.67758	3.48252e-08	7.56571e-06	#N/A
c32419_g1_i1	-6.2831	0.826799	3.62368e-08	7.854e-06	AT3G18230
c38038_g1_i1	-9.13086	0.452643	3.63334e-08	7.85657e-06	AT3G04720
c49050_g2_i1	-4.4094	2.96071	3.77433e-08	8.14245e-06	AT3G14440
c51191_g2_i1	-5.07135	1.49167	3.9733e-08	8.54416e-06	AT1G55120
c2549_g1_i1	-6.26785	0.812447	3.97895e-08	8.54416e-06	#N/A
c44781_g1_i1	-4.64805	2.04651	4.17172e-08	8.93739e-06	#N/A
c51315_g2_i1	-4.20614	3.94087	4.3054e-08	9.20107e-06	AT2G37710
c48227_g2_i1	-5.2677	1.28853	4.31463e-08	9.20107e-06	AT1G23870
c39101_g1_i1	-4.70866	1.9182	4.3583e-08	9.27289e-06	AT4G25560
c36839_g1_i1	-4.68595	2.24645	4.45511e-08	9.45716e-06	AT2G21620
c27758_g1_i1	-4.0805	5.5743	4.55415e-08	9.64533e-06	AT1G17860
c51763_g4_i1	-9.09086	0.415078	4.61803e-08	9.74205e-06	#N/A
c41783_g1_i1	5.38778	1.258	4.62082e-08	9.74205e-06	AT5G17760
c43216_g3_i1	4.82414	1.88744	4.769e-08	1.00317e-05	AT1G62420
c31874_g1_i1	-6.23687	0.783303	4.81019e-08	1.00954e-05	AT3G24310
c37494_g1_i1	-5.24553	1.26767	4.95107e-08	1.03676e-05	AT5G42380
c47421_g2_i1	-4.01832	8.78317	5.07618e-08	1.06057e-05	AT5G54510
c26345_g1_i1	-9.07043	0.395919	5.21778e-08	1.0791e-05	AT5G59320
c46738_g2_i1	-9.07043	0.395919	5.21778e-08	1.0791e-05	AT4G11900
c75470_g1_i1	-9.07043	0.395919	5.21778e-08	1.0791e-05	#N/A
c50505_g2_i2	9.06697	0.34982	5.21778e-08	1.0791e-05	#N/A
c34785_g1_i1	-4.39923	2.78449	5.22304e-08	1.0791e-05	AT5G05340
c2560_g2_i1	-4.09208	4.82668	5.44944e-08	1.12337e-05	AT3G18570
c37521_g1_i2	4.80057	1.86499	5.46711e-08	1.12451e-05	#N/A
c46326_g1_i4	4.9967	1.58399	5.66914e-08	1.16092e-05	AT2G35060
c48227_g2_i2	-4.86805	1.60465	5.66914e-08	1.16092e-05	AT1G23870
c39171_g1_i1	-4.17656	3.8044	5.72674e-08	1.17014e-05	AT3G23240
c45457_g1_i1	-4.11306	4.39829	5.75353e-08	1.17302e-05	ATMG00510
c35722_g1_i1	-9.04971	0.376501	5.90433e-08	1.20113e-05	#N/A
c46975_g20_i4	-4.03865	5.29935	6.18352e-08	1.25517e-05	ATCG00900
c43954_g1_i3	-4.99288	1.41788	6.48548e-08	1.31359e-05	AT1G10600
c46561_g1_i1	-4.0062	6.00623	6.74414e-08	1.36301e-05	AT5G14450
c50399_g4_i1	-4.35181	2.73984	6.89169e-08	1.3898e-05	AT1G11340
c47977_g1_i1	-4.98277	1.40839	6.90695e-08	1.38986e-05	AT4G24000
c44087_g1_i1	-6.17283	0.723175	7.10863e-08	1.42734e-05	#N/A
c46236_g3_i1	-3.97564	7.17711	7.12955e-08	1.42818e-05	AT4G17900
c46581_g1_i1	4.4208	2.26235	7.14361e-08	1.42818e-05	AT5G20340
c36719_g1_i1	-4.34375	2.73226	7.25402e-08	1.44714e-05	AT3G03170
c51142_g1_i3	-4.1077	3.9163	7.41283e-08	1.47565e-05	AT5G65140
c33380_g1_i1	-4.82314	1.56248	7.51069e-08	1.49192e-05	AT1G25340
c42662_g1_i1	-9.00736	0.336855	7.59584e-08	1.50562e-05	#N/A
c46655_g2_i1	3.97486	6.30943	7.65434e-08	1.51398e-05	AT5G23960
c46373_g1_i1	-4.00143	5.28853	7.68187e-08	1.51619e-05	AT5G65110
c18604_g1_i1	-6.15637	0.707741	7.8568e-08	1.54742e-05	AT3G09220
c45190_g1_i1	-4.00316	5.34885	7.90161e-08	1.55295e-05	AT5G07440
c50254_g1_i1	-4.26873	2.90479	7.94435e-08	1.55805e-05	AT1G61560
c45453_g1_i1	4.09845	3.77735	8.17475e-08	1.59985e-05	AT2G30150
c8252_g1_i1	-4.68812	1.68603	8.39987e-08	1.63827e-05	#N/A
c39832_g1_i1	-3.938	8.13789	8.41056e-08	1.63827e-05	AT5G13870
c39050_g1_i1	-4.7955	1.53657	8.42401e-08	1.63827e-05	AT4G25700
c43814_g1_i1	-6.12286	0.676364	8.6925e-08	1.68342e-05	AT1G44750
c50991_g2_i3	-6.12286	0.676364	8.6925e-08	1.68342e-05	AT4G23160
c50387_g1_i1	-4.08348	3.7902	9.40301e-08	1.81723e-05	AT1G24160
c50858_g2_i2	-4.19526	3.04364	9.45125e-08	1.82275e-05	AT4G05200
c42748_g2_i1	-6.10582	0.660414	9.62699e-08	1.8528e-05	AT5G13170
c47156_g1_i1	-3.93172	6.77233	9.70094e-08	1.86316e-05	AT3G48990
c40845_g3_i1	-4.66275	1.66227	9.83885e-08	1.88575e-05	AT3G55646
c32954_g1_i1	-5.12924	1.15856	1.0149e-07	1.94118e-05	#N/A
c48227_g4_i1	-4.09888	3.39424	1.02864e-07	1.96341e-05	AT1G70290
c46254_g1_i1	-5.4505	0.924305	1.06815e-07	2.03464e-05	AT4G29140
c47712_g1_i2	-4.01397	4.07246	1.08701e-07	2.06632e-05	AT4G31970
c48559_g2_i1	-6.07111	0.627972	1.18458e-07	2.2426e-05	#N/A
c43843_g1_i1	-6.07111	0.627972	1.18458e-07	2.2426e-05	#N/A
c50270_g2_i1	4.13966	3.09613	1.20367e-07	2.2741e-05	AT4G18550
c38760_g1_i1	-4.51894	2.08915	1.23319e-07	2.32514e-05	AT2G32030
c35841_g1_i1	-3.915	5.57559	1.24695e-07	2.34631e-05	AT1G80920
c46477_g1_i1	-4.23247	2.71346	1.25396e-07	2.35474e-05	AT2G44130
c49261_g1_i1	-4.61946	1.62178	1.28782e-07	2.41342e-05	AT5G51970
c41641_g1_i1	-3.87188	7.61797	1.30839e-07	2.44704e-05	AT4G37300
c49491_g1_i1	-3.88837	5.98774	1.34304e-07	2.50679e-05	AT1G23870
c45360_g1_i6	4.002	3.90302	1.35698e-07	2.52771e-05	AT4G21990
c46380_g1_i3	-4.61064	1.61354	1.36024e-07	2.52871e-05	AT5G53950
c6439_g1_i1	-5.07997	1.11248	1.37288e-07	2.5471e-05	AT5G43180
c46765_g1_i4	-3.92151	4.86273	1.38652e-07	2.56335e-05	ATCG00120
c29180_g1_i1	-5.40705	0.883701	1.38992e-07	2.56335e-05	AT5G37490
c17637_g3_i1	-5.40705	0.883701	1.38992e-07	2.56335e-05	#N/A
c46775_g1_i2	-4.34708	2.33037	1.4401e-07	2.65061e-05	AT5G65210
c49491_g1_i2	-3.88849	5.57838	1.44821e-07	2.66026e-05	AT1G23870
c39781_g1_i1	-8.87228	0.210868	1.46828e-07	2.68649e-05	AT3G59010
c8356_g1_i1	-8.87228	0.210868	1.46828e-07	2.68649e-05	ATMG01280
c34972_g1_i1	-4.59284	1.59692	1.51891e-07	2.77365e-05	#N/A
c41631_g1_i1	-4.58386	1.58854	1.60579e-07	2.92654e-05	AT3G12920
c39937_g2_i1	-4.83316	1.2684	1.62666e-07	2.95877e-05	AT3G18670
c36545_g1_i1	4.1142	2.89724	1.63617e-07	2.97025e-05	AT2G42200
c62796_g1_i1	-8.84849	0.188747	1.6842e-07	3.03959e-05	AT3G26040
c27365_g1_i1	-8.84849	0.188747	1.6842e-07	3.03959e-05	AT4G23180
c16347_g1_i1	-8.84849	0.188747	1.6842e-07	3.03959e-05	AT5G26170
c36966_g1_i1	-4.67935	1.42798	1.72636e-07	3.10962e-05	AT3G23240
c20150_g1_i1	-5.99907	0.560796	1.81762e-07	3.26766e-05	AT2G28305
c67904_g1_i1	-3.96803	3.71743	1.85573e-07	3.32972e-05	AT1G58340
c63369_g1_i1	-5.02895	1.06487	1.87462e-07	3.35712e-05	AT5G49450
c49607_g9_i1	-3.93958	3.85531	1.92263e-07	3.43646e-05	AT1G01490
c41470_g3_i1	-4.46135	1.68661	1.94457e-07	3.46901e-05	AT4G35160
c35421_g1_i1	-3.85367	5.0765	1.97169e-07	3.51063e-05	AT5G28050
c46887_g1_i2	-4.79898	1.23654	2.00375e-07	3.56088e-05	AT4G11280
c17277_g1_i1	-5.98049	0.543498	2.02888e-07	3.5861e-05	#N/A
c39001_g1_i1	-5.98049	0.543498	2.02888e-07	3.5861e-05	AT1G32910
c36128_g1_i1	-5.00275	1.04046	2.02954e-07	3.5861e-05	AT4G09610
c45434_g1_i1	3.81057	6.41305	2.05386e-07	3.62217e-05	AT2G18950
c50630_g1_i2	-4.07779	2.86781	2.05887e-07	3.62411e-05	AT4G37370
c46380_g1_i1	-4.64879	1.3995	2.08275e-07	3.65921e-05	AT5G53950
c50976_g3_i1	-3.83288	5.4517	2.09515e-07	3.67403e-05	AT2G47140
c33284_g1_i1	4.33703	1.77845	2.17455e-07	3.80609e-05	AT5G64620
c31215_g1_i1	-8.79968	0.143452	2.22885e-07	3.89377e-05	AT1G29860
c41470_g3_i3	-4.51937	1.52846	2.25684e-07	3.93526e-05	AT4G35160
c51559_g2_i1	-3.82777	5.00103	2.36696e-07	4.11953e-05	AT1G67920
c33598_g3_i1	-4.97607	1.01563	2.3834e-07	4.14038e-05	AT5G62360
c35519_g1_i1	-4.42723	1.65485	2.39955e-07	4.15248e-05	AT4G13395
c38240_g1_i2	-5.31603	0.798872	2.40506e-07	4.15248e-05	AT5G59750
c50399_g2_i2	-5.31603	0.798872	2.40506e-07	4.15248e-05	AT4G27290
c48037_g1_i2	3.79049	6.03783	2.40828e-07	4.15248e-05	AT4G04610
c39937_g1_i2	-4.35367	1.77105	2.51776e-07	4.33321e-05	AT3G18670
c30270_g1_i1	-3.9211	3.63841	2.52977e-07	4.34582e-05	#N/A
c42847_g3_i2	-8.77465	0.120255	2.57175e-07	4.40976e-05	AT3G26300
c42581_g1_i1	5.09592	0.980682	2.58536e-07	4.41934e-05	#N/A
c45360_g1_i3	3.85932	4.05494	2.58686e-07	4.41934e-05	AT4G21990
c47176_g2_i3	-3.98875	3.03212	2.60862e-07	4.44649e-05	AT1G76690
c48037_g1_i1	3.77091	6.37609	2.61234e-07	4.44649e-05	AT4G04610
c32391_g1_i1	-4.33037	2.05963	2.66212e-07	4.51466e-05	#N/A
c46655_g1_i3	4.19853	2.05314	2.66212e-07	4.51466e-05	AT3G32030
c51600_g2_i1	-3.93921	3.24519	2.6791e-07	4.53515e-05	AT5G07580
c50858_g1_i3	-4.32386	2.05355	2.77141e-07	4.68287e-05	AT4G23160
c39773_g1_i2	-4.07898	2.65085	2.77658e-07	4.68308e-05	AT3G52905
c37381_g1_i1	-4.31732	2.04745	2.88564e-07	4.8582e-05	AT3G59880
c46254_g1_i2	-5.28437	0.769442	2.90727e-07	4.88574e-05	AT4G29140
c42391_g1_i1	-3.78818	5.15935	2.91758e-07	4.8942e-05	AT4G17490
c36735_g1_i2	8.76803	0.0664268	2.97358e-07	4.97914e-05	#N/A
c46926_g2_i1	-3.78527	5.11028	3.03364e-07	5.07055e-05	AT4G22070
c41960_g2_i1	-4.36562	1.94569	3.07358e-07	5.12806e-05	#N/A
c48037_g1_i4	3.73675	6.55117	3.16518e-07	5.27142e-05	AT4G21990
c43192_g2_i1	-5.26827	0.754497	3.20078e-07	5.32116e-05	AT2G39210
c34406_g1_i1	-4.56398	1.32068	3.27301e-07	5.43149e-05	AT1G65690
c42140_g1_i1	-4.92117	0.964641	3.31312e-07	5.48825e-05	AT5G26340
c35561_g1_i1	-4.17249	2.27967	3.36402e-07	5.56263e-05	AT2G15220
c5418_g1_i1	-8.72324	0.0726994	3.44558e-07	5.66718e-05	#N/A
c35451_g1_i1	-8.72324	0.0726994	3.44558e-07	5.66718e-05	AT4G31800
c32528_g1_i1	-8.72324	0.0726994	3.44558e-07	5.66718e-05	#N/A
c36433_g1_i1	3.98061	2.8328	3.48666e-07	5.7246e-05	AT5G23960
c45210_g1_i1	3.73223	5.85253	3.49299e-07	5.72487e-05	AT1G43800
c46310_g1_i1	-3.78677	4.37434	3.50339e-07	5.73178e-05	AT2G27500
c35615_g1_i1	4.8226	1.11254	3.57192e-07	5.82056e-05	#N/A
c36314_g1_i1	-4.70367	1.14795	3.57192e-07	5.82056e-05	AT2G28500
c35630_g1_i1	-5.8838	0.453727	3.58275e-07	5.82056e-05	AT3G01190
c36377_g1_i1	-5.8838	0.453727	3.58275e-07	5.82056e-05	AT1G68620
c37447_g2_i2	5.03587	0.924026	3.60365e-07	5.83407e-05	AT3G11930
c39313_g1_i1	-4.90711	0.951605	3.60365e-07	5.83407e-05	AT3G07350
c44148_g1_i1	-4.10116	2.41443	3.62915e-07	5.86512e-05	AT3G52780
c43477_g1_i1	-4.43199	1.44732	3.84623e-07	6.20514e-05	AT1G14700
c20459_g1_i1	5.35874	0.690377	3.8906e-07	6.26583e-05	AT3G56970
c32859_g1_i1	3.98722	2.64875	3.95481e-07	6.35819e-05	AT2G33810
c22181_g1_i1	-8.69683	0.048315	4.00132e-07	6.41074e-05	AT5G08370
c24957_g2_i1	-8.69683	0.048315	4.00132e-07	6.41074e-05	AT4G11660
c10830_g1_i1	5.97394	0.39098	4.03028e-07	6.44602e-05	#N/A
c48879_g3_i5	-4.42194	1.43801	4.08822e-07	6.52744e-05	#N/A
c50787_g1_i5	-4.26328	1.68719	4.16971e-07	6.6461e-05	AT1G71697
c1910_g2_i1	-5.20203	0.693109	4.29559e-07	6.8233e-05	#N/A
c42029_g1_i2	-5.20203	0.693109	4.29559e-07	6.8233e-05	#N/A
c43379_g1_i1	-3.94994	2.74892	4.45853e-07	7.07001e-05	AT1G13520
c35440_g1_i1	-4.0204	2.51575	4.46717e-07	7.07162e-05	AT5G67060
c45864_g1_i2	4.13416	1.87041	4.57995e-07	7.2378e-05	AT1G22150
c48559_g7_i3	-3.73921	4.51435	4.59919e-07	7.25584e-05	AT2G33255
c41840_g1_i1	-3.69628	5.50477	4.64333e-07	7.31018e-05	AT4G28940
c43041_g1_i1	-8.66993	0.0235072	4.65727e-07	7.31018e-05	#N/A
c24872_g1_i1	-8.66993	0.0235072	4.65727e-07	7.31018e-05	AT3G01175
c42028_g1_i1	-3.90458	2.89605	4.67958e-07	7.3328e-05	AT4G01720
c38597_g1_i1	-3.68509	5.83905	4.69907e-07	7.35091e-05	AT4G37260
c41380_g1_i1	-3.65247	9.28043	4.7125e-07	7.35951e-05	AT3G03990
c49215_g6_i1	-4.30101	1.53782	4.90647e-07	7.64956e-05	#N/A
c49238_g3_i1	-3.94509	2.67541	4.98719e-07	7.76236e-05	AT3G16120
c31761_g1_i1	4.15256	1.75367	5.078e-07	7.89047e-05	AT3G05550
c32081_g1_i1	-3.94082	2.67146	5.12049e-07	7.9371e-05	AT1G17860
c44687_g1_i1	-3.91128	2.77895	5.12512e-07	7.9371e-05	AT5G20230
c46775_g1_i1	-4.09204	2.20495	5.33046e-07	8.24134e-05	AT5G65210
c51083_g1_i1	-4.12748	2.12568	5.42328e-07	8.35882e-05	AT1G66950
c33632_g1_i1	-8.64252	-0.00173898	5.43348e-07	8.35882e-05	#N/A
c26191_g1_i1	-8.64252	-0.00173898	5.43348e-07	8.35882e-05	AT1G55290
c45496_g1_i1	-3.67154	5.20263	5.48456e-07	8.42344e-05	AT1G64380
c30197_g1_i1	-3.66686	5.38132	5.50459e-07	8.44022e-05	#N/A
c46172_g1_i1	-4.028	2.34654	5.51746e-07	8.44599e-05	#N/A
c46765_g1_i1	-3.69185	4.79427	5.55926e-07	8.49595e-05	ATCG00120
c46765_g1_i5	-3.68014	4.91532	5.59923e-07	8.54298e-05	ATCG00120
c50387_g1_i2	-3.7917	3.48215	5.66957e-07	8.63609e-05	AT1G24160
c45154_g1_i1	-3.67297	5.06386	5.78494e-07	8.78495e-05	AT2G26190
c17637_g2_i1	-5.80149	0.377623	5.78624e-07	8.78495e-05	#N/A
c32767_g1_i1	5.28486	0.620866	5.81628e-07	8.81613e-05	#N/A
c42910_g1_i1	-3.62474	7.29533	5.92945e-07	8.97301e-05	AT3G63010
c29632_g1_i2	-4.24846	1.83673	6.02927e-07	9.09446e-05	#N/A
c32859_g2_i1	4.33245	1.60938	6.02931e-07	9.09446e-05	#N/A
c45585_g1_i1	-3.77944	3.47081	6.11724e-07	9.2121e-05	AT4G19460
c48463_g2_i2	3.66937	4.83908	6.13256e-07	9.2202e-05	AT5G23960
c47500_g2_i1	-3.85619	2.85128	6.16868e-07	9.25952e-05	AT5G58500
c36580_g1_i1	3.6647	4.88233	6.3022e-07	9.44465e-05	AT1G15380
c45635_g1_i1	-3.66376	4.8225	6.42646e-07	9.61533e-05	AT5G50080
c47356_g1_i1	-3.65262	4.92719	6.46586e-07	9.6587e-05	AT2G30550
c41783_g1_i2	4.38055	1.46836	6.55198e-07	9.77162e-05	AT5G17760
c47001_g1_i1	-4.80468	0.856875	6.62507e-07	9.86476e-05	AT2G33500
c49876_g2_i1	-3.64347	5.21719	6.74445e-07	0.000100264	#N/A
c43953_g1_i1	3.65335	4.76249	6.77658e-07	0.000100581	AT5G23960
c51228_g1_i3	-4.22539	1.81534	6.93761e-07	0.000102806	AT4G24120
c46975_g20_i3	-3.64438	5.01462	6.95809e-07	0.000102945	ATCG00900
c42870_g2_i3	-5.1147	0.612479	7.1557e-07	0.0001057	AT3G07130
c48961_g1_i2	-5.7585	0.337997	7.41895e-07	0.000109415	AT4G01950
c50376_g2_i7	-8.58608	-0.0536105	7.45e-07	0.000109524	AT1G54730
c30845_g1_i1	-8.58608	-0.0536105	7.45e-07	0.000109524	AT4G21200
c32827_g1_i1	-3.68776	3.92831	7.95054e-07	0.000116698	#N/A
c37025_g1_i1	-4.41456	1.18257	8.02958e-07	0.000117672	#N/A
c41547_g1_i1	-3.63887	4.48914	8.05608e-07	0.000117874	AT1G62770
c50706_g1_i2	-3.67717	3.99195	8.0785e-07	0.000118016	AT1G18880
c46541_g5_i2	-3.59715	5.36148	8.17532e-07	0.000119243	AT1G80360
c37521_g1_i1	4.43011	1.30101	8.20606e-07	0.000119503	#N/A
c46579_g2_i1	-3.57922	6.22856	8.37276e-07	0.00012174	AT3G48530
c48037_g1_i3	3.57658	6.05105	8.41991e-07	0.000122234	AT4G04610
c50599_g2_i1	-8.55701	-0.0802701	8.75702e-07	0.000126929	AT4G23990
c46541_g5_i3	-3.57995	5.62393	8.87764e-07	0.000128476	AT1G80360
c42925_g1_i2	-3.5738	5.57422	9.36208e-07	0.000135276	AT4G27450
c46328_g1_i1	-3.66205	3.87928	9.44728e-07	0.000136295	AT3G26290
c46775_g1_i3	-4.0725	1.95323	9.50357e-07	0.000136894	AT5G65210
c36128_g1_i2	-4.74271	0.799794	9.54583e-07	0.00013729	AT4G09610
c47410_g1_i1	-3.98155	2.1028	1.00633e-06	0.000144508	AT1G68620
c51256_g4_i2	-8.52734	-0.107437	1.03208e-06	0.000147976	#N/A
c51256_g11_i1	-4.10195	1.53845	1.04648e-06	0.000149804	AT4G23160
c48412_g1_i1	-4.72679	0.785161	1.04806e-06	0.000149804	AT1G65790
c43905_g2_i1	-3.87533	2.38165	1.05538e-06	0.000150619	AT2G37440
c46975_g9_i1	-5.69152	0.27642	1.09006e-06	0.000155091	ATCG00630
c39559_g1_i1	-5.66849	0.255291	1.09006e-06	0.000155091	AT4G16580
c22798_g2_i1	5.16641	0.509938	1.09757e-06	0.000155682	AT2G37870
c35254_g1_i1	-5.04082	0.544539	1.09757e-06	0.000155682	AT2G15220
c39029_g1_i1	-3.72443	2.89689	1.10544e-06	0.000156559	#N/A
c47983_g1_i1	-3.68277	3.34462	1.12256e-06	0.000158741	AT1G26190
c44194_g1_i1	3.66684	3.27131	1.12716e-06	0.000159149	AT5G67160
c49346_g1_i1	-3.73571	2.79812	1.16389e-06	0.000164031	AT1G25480
c50858_g5_i3	-4.49177	0.952461	1.16527e-06	0.000164031	AT4G23220
c24088_g2_i1	-8.49705	-0.135131	1.21973e-06	0.000171436	#N/A
c48879_g3_i6	-5.02175	0.527038	1.22501e-06	0.000171918	#N/A
c46738_g3_i1	-5.64508	0.233845	1.24339e-06	0.000174234	AT1G11410
c51660_g3_i1	-3.54727	4.66102	1.30897e-06	0.000183148	AT2G21650
c47983_g1_i3	-4.21647	1.2487	1.31276e-06	0.0001834	AT1G26190
c49491_g1_i3	-3.49867	6.20585	1.32611e-06	0.000184988	AT1G23870
c46982_g1_i1	-3.7779	2.52122	1.35011e-06	0.000188052	AT4G23810
c49535_g1_i3	-3.82717	2.33736	1.36834e-06	0.00019003	AT1G13970
c31218_g1_i1	5.12466	0.470998	1.3689e-06	0.00019003	AT1G77093
c47575_g1_i9	-3.55438	4.17938	1.37045e-06	0.00019003	AT5G50740
c36472_g1_i1	-4.67795	0.740344	1.39446e-06	0.000192559	AT2G28710
c35871_g1_i1	-4.6613	0.725088	1.39446e-06	0.000192559	AT5G06720
c34786_g2_i1	-4.05373	1.49425	1.39492e-06	0.000192559	#N/A
c11730_g1_i1	-8.46611	-0.163372	1.4456e-06	0.000198963	#N/A
c16821_g2_i1	-8.46611	-0.163372	1.4456e-06	0.000198963	#N/A
c39034_g1_i1	-3.67947	2.85563	1.45333e-06	0.00019973	AT3G30180
c49338_g1_i1	-3.49779	4.97971	1.57403e-06	0.000215999	AT1G68840
c40873_g1_i1	-4.18117	1.21639	1.61669e-06	0.000221198	#N/A
c43954_g1_i2	-4.18117	1.21639	1.61669e-06	0.000221198	AT1G10600
c45782_g1_i1	-3.49446	4.93311	1.63893e-06	0.000223911	#N/A
c49334_g1_i1	3.88386	1.76066	1.68509e-06	0.000229878	AT3G19000
c46692_g1_i1	-3.45696	6.31156	1.69448e-06	0.00023082	AT4G03560
c46541_g5_i1	-3.47062	5.49431	1.71197e-06	0.00023286	AT1G80360
c34135_g2_i1	-8.43449	-0.192184	1.71836e-06	0.000233046	#N/A
c42149_g1_i1	-8.43449	-0.192184	1.71836e-06	0.000233046	AT4G01250
c34921_g1_i1	-3.53131	3.99436	1.72697e-06	0.000233872	AT1G19530
c33802_g1_i1	-3.8563	2.09144	1.74676e-06	0.000236207	AT3G25400
c46655_g1_i1	3.57865	3.39027	1.77708e-06	0.000239957	AT3G29410
c46541_g11_i2	-4.41862	0.88547	1.78618e-06	0.000240835	#N/A
c42610_g2_i1	-3.51912	4.02595	1.81077e-06	0.000243797	AT2G22420
c39703_g1_i1	-3.47618	4.76502	1.82992e-06	0.000246018	AT4G29780
c41980_g1_i1	-4.26139	1.0421	1.83629e-06	0.000246517	AT2G45760
c48559_g4_i1	-5.57248	0.167507	1.86519e-06	0.000249675	#N/A
c38278_g1_i1	-5.57248	0.167507	1.86519e-06	0.000249675	AT3G61250
c51337_g1_i2	-3.71923	2.46744	1.8685e-06	0.000249757	AT1G64940
c45897_g1_i1	3.42228	6.8457	1.97541e-06	0.000263667	AT3G22890
c51228_g1_i1	-3.73981	2.33776	2.02426e-06	0.000269075	AT4G24120
c817_g2_i1	3.43923	5.42431	2.02443e-06	0.000269075	AT3G29030
c45701_g1_i1	-3.68863	2.50832	2.02463e-06	0.000269075	AT1G13530
c287_g1_i1	-8.40217	-0.221589	2.04881e-06	0.000271511	AT2G47485
c48833_g5_i1	-8.40217	-0.221589	2.04881e-06	0.000271511	ATCG00860
c29424_g1_i2	4.72964	0.637544	2.06744e-06	0.00027359	#N/A
c38595_g1_i2	-3.48167	4.27733	2.111e-06	0.000278956	AT2G24550
c48170_g5_i2	-4.04387	1.30171	2.13529e-06	0.000281765	AT1G72570
c50659_g1_i3	-3.53618	3.45136	2.14208e-06	0.000281769	AT5G47910
c32490_g1_i1	5.68009	0.116379	2.14312e-06	0.000281769	AT5G05880
c22086_g1_i1	-4.13273	1.17214	2.14878e-06	0.000281769	#N/A
c46541_g3_i2	-4.2342	1.01729	2.15052e-06	0.000281769	#N/A
c24823_g1_i1	-4.2342	1.01729	2.15052e-06	0.000281769	AT3G10870
c34313_g1_i1	-3.49147	4.16	2.15438e-06	0.000281878	AT2G05910
c51256_g9_i1	-4.92239	0.43617	2.16178e-06	0.000282447	#N/A
c48879_g3_i4	-3.81698	2.05543	2.20943e-06	0.000288266	#N/A
c48330_g1_i3	-4.12036	1.16087	2.31011e-06	0.00030098	AT3G48520
c37304_g2_i1	-4.90167	0.417283	2.43143e-06	0.000315898	AT4G22990
c47146_g4_i2	-4.90167	0.417283	2.43143e-06	0.000315898	AT5G40350
c19648_g1_i3	-8.3691	-0.251612	2.45054e-06	0.000317049	AT1G01490
c32528_g1_i2	-8.3691	-0.251612	2.45054e-06	0.000317049	#N/A
c37213_g1_i2	-8.3691	-0.251612	2.45054e-06	0.000317049	AT5G09360
c49607_g4_i1	-3.45363	4.048	2.54e-06	0.000328166	AT1G01490
c48463_g2_i1	3.42471	4.6381	2.59147e-06	0.00033435	AT5G23960
c6557_g1_i1	-3.60005	2.61621	2.71084e-06	0.000349265	AT2G18500
c27923_g1_i1	-4.88065	0.398144	2.73851e-06	0.000352341	#N/A
c34786_g1_i1	-3.74459	2.08596	2.84316e-06	0.000365299	#N/A
c32517_g1_i1	-3.79811	1.93453	2.89408e-06	0.000370851	#N/A
c48085_g1_i1	-3.69625	2.21757	2.89837e-06	0.000370851	AT4G24010
c35272_g2_i1	-3.69625	2.21757	2.89837e-06	0.000370851	AT5G03230
c41600_g1_i2	-8.33525	-0.282281	2.94065e-06	0.000374196	AT5G15240
c46975_g10_i1	-8.33525	-0.282281	2.94065e-06	0.000374196	ATCG00860
c16131_g1_i1	-8.33525	-0.282281	2.94065e-06	0.000374196	AT3G16970
c41614_g1_i2	8.31674	-0.353688	2.94065e-06	0.000374196	AT5G10180
c38000_g2_i1	-3.46573	3.50867	2.94898e-06	0.000374742	AT5G51910
c35950_g3_i1	-4.17824	0.966341	2.972e-06	0.000377151	AT4G37870
c45457_g1_i3	-3.3832	4.98846	3.08662e-06	0.000391162	ATMG00510
c39674_g4_i1	-4.06979	1.11484	3.10242e-06	0.000392628	AT2G07771
c45582_g1_i1	-3.34235	6.51929	3.1812e-06	0.000402049	AT5G35735
c51256_g10_i1	-5.46963	0.0739762	3.28997e-06	0.000414666	#N/A
c22375_g2_i1	-5.46963	0.0739762	3.28997e-06	0.000414666	#N/A
c48833_g1_i2	-3.5128	2.853	3.30121e-06	0.000415518	ATCG00860
c47849_g2_i1	-3.36122	5.10097	3.32134e-06	0.000417486	AT5G50210
c45138_g1_i2	-3.64966	2.25551	3.35e-06	0.000420518	AT3G22740
c31761_g1_i2	3.58896	2.47065	3.36806e-06	0.000422213	AT3G05550
c46326_g1_i7	4.08779	1.19641	3.4253e-06	0.00042881	AT2G35060
c40237_g2_i1	-4.50207	0.579936	3.45984e-06	0.000431968	#N/A
c46380_g1_i2	-4.50207	0.579936	3.45984e-06	0.000431968	#N/A
c45862_g1_i1	-4.83767	0.359078	3.48888e-06	0.000433842	AT1G22360
c46887_g1_i1	-4.83767	0.359078	3.48888e-06	0.000433842	AT3G61510
c35464_g1_i1	-4.83767	0.359078	3.48888e-06	0.000433842	AT1G09380
c6557_g2_i1	-3.40088	3.95967	3.49939e-06	0.000434566	AT2G18500
c50367_g2_i1	-3.31993	7.18752	3.51717e-06	0.000436191	AT3G20770
c18323_g2_i1	-8.3006	-0.313624	3.54078e-06	0.000436782	AT5G06720
c44667_g1_i3	-8.3006	-0.313624	3.54078e-06	0.000436782	AT5G05320
c37686_g8_i1	-8.3006	-0.313624	3.54078e-06	0.000436782	AT2G34930
c38044_g3_i1	-8.3006	-0.313624	3.54078e-06	0.000436782	AT5G15140
c35451_g3_i1	-3.83487	1.73523	3.58054e-06	0.000441101	AT1G80840
c51142_g1_i4	-3.40009	3.89625	3.66762e-06	0.000451229	AT5G65140
c4536_g1_i1	3.35346	4.82358	3.69776e-06	0.000454334	AT1G75250
c39345_g1_i2	-3.44462	3.33592	3.71952e-06	0.000456404	AT2G39420
c31797_g1_i2	-5.44273	0.0496044	3.81109e-06	0.000467022	AT3G03530
c47221_g1_i4	-4.48325	0.562861	3.84753e-06	0.000470813	#N/A
c40697_g1_i1	-3.32621	5.62503	3.85217e-06	0.000470813	AT5G21940
c17374_g1_i1	4.94442	0.303897	3.94671e-06	0.000481733	AT5G39300
c44271_g1_i1	3.42535	3.45302	4.03105e-06	0.000491381	AT5G22090
c35820_g1_i2	-4.2768	0.756382	4.04551e-06	0.000492495	#N/A
c47492_g1_i1	-3.31612	5.52709	4.07898e-06	0.000495919	AT5G20950
c39345_g1_i1	-3.73895	1.88064	4.10074e-06	0.000497913	AT2G39420
c31763_g1_i1	-3.48749	2.73219	4.11254e-06	0.000498693	AT1G22990
c40989_g1_i1	-3.3034	5.95722	4.1237e-06	0.000499393	AT1G10070
c43905_g2_i2	-3.55226	2.4498	4.15113e-06	0.000502059	AT2G37440
c28827_g1_i1	-3.85821	1.62418	4.17411e-06	0.000503526	ATCG01040
c38084_g3_i1	3.7261	1.61592	4.17411e-06	0.000503526	AT2G43840
c31470_g1_i1	8.27839	-0.388885	4.27844e-06	0.000514772	AT3G19550
c16821_g1_i1	-8.26509	-0.345671	4.27844e-06	0.000514772	AT3G30210
c47626_g3_i1	-3.45492	3.09846	4.32787e-06	0.000520045	AT5G42900
c50219_g1_i1	-3.33609	4.35353	4.39023e-06	0.000526856	AT3G13790
c50706_g1_i1	-3.36122	4.09691	4.42147e-06	0.000528224	AT1G18880
c21342_g1_i1	5.53747	-0.0153131	4.42441e-06	0.000528224	#N/A
c40352_g1_i1	5.53747	-0.0153131	4.42441e-06	0.000528224	#N/A
c47983_g1_i5	-5.41531	0.0248096	4.42441e-06	0.000528224	AT1G26190
c40063_g1_i1	4.92022	0.281593	4.47145e-06	0.000533154	AT3G10020
c46201_g1_i2	-3.35058	4.15804	4.48878e-06	0.000534533	AT4G39490
c48372_g1_i1	-3.84295	1.30242	4.5092e-06	0.000536277	AT2G44480
c43017_g1_i1	-4.10509	0.9	4.52111e-06	0.000536318	AT3G14850
c33782_g2_i1	-4.10509	0.9	4.52111e-06	0.000536318	AT5G15210
c41747_g1_i1	-3.28868	5.87482	4.60206e-06	0.000545223	AT5G47550
c24545_g1_i2	-3.43026	3.15103	4.60933e-06	0.000545388	AT1G52565
c262_g1_i1	3.70635	1.59789	4.6408e-06	0.000548412	AT1G01470
c41856_g1_i2	-4.44484	0.528087	4.77437e-06	0.000563479	AT3G02800
c47176_g2_i4	-3.67757	1.9284	4.8303e-06	0.000569355	AT1G76690
c50785_g2_i1	-3.902	1.17291	4.86846e-06	0.000573125	#N/A
c44806_g2_i3	-4.22625	0.710631	4.89698e-06	0.000575753	AT4G05200
c43574_g1_i1	-3.25433	7.45842	4.99142e-06	0.000586113	AT4G35220
c51761_g1_i2	-3.49214	2.51823	5.00152e-06	0.000586556	AT4G19810
c44708_g1_i1	-3.35153	3.78668	5.01209e-06	0.000587054	AT2G26150
c49183_g1_i1	-3.25639	7.3806	5.03286e-06	0.000588743	AT4G26140
c40250_g1_i1	-3.25102	7.97712	5.04379e-06	0.000589279	AT2G19570
c34222_g1_i1	-3.77533	1.68106	5.07075e-06	0.000591211	#N/A
c42922_g1_i1	-3.2786	5.48654	5.07308e-06	0.000591211	AT1G73500
c51733_g2_i1	-3.43124	3.03802	5.10742e-06	0.000594467	AT5G55930
c49063_g3_i1	3.6253	1.8379	5.13057e-06	0.000596413	AT3G01350
c35310_g3_i4	5.50718	-0.0431419	5.14799e-06	0.000597689	#N/A
c26093_g1_i1	-3.81245	1.58256	5.16543e-06	0.000598216	AT2G15680
c40966_g1_i1	-3.81245	1.58256	5.16543e-06	0.000598216	#N/A
c36835_g2_i1	-8.22868	-0.378454	5.18875e-06	0.000598674	#N/A
c32715_g1_i2	-8.19133	-0.412008	5.18875e-06	0.000598674	AT1G71120
c24088_g3_i2	-8.19133	-0.412008	5.18875e-06	0.000598674	#N/A
c36910_g3_i1	-4.209	0.69505	5.39512e-06	0.000620941	AT3G53510
c57616_g1_i1	-4.209	0.69505	5.39512e-06	0.000620941	AT4G25150
c44095_g1_i1	3.67622	1.57044	5.4519e-06	0.000626699	AT3G01280
c14301_g1_i1	-4.05935	0.858669	5.86541e-06	0.000673398	#N/A
c41112_g2_i1	-3.74904	1.65721	5.90823e-06	0.000677475	AT5G52300
c49360_g1_i1	-3.59225	2.03802	5.9489e-06	0.000681296	AT3G59080
c46541_g3_i1	-5.35888	-0.02611	6.00382e-06	0.000686738	#N/A
c9410_g1_i2	-3.32821	3.49607	6.03965e-06	0.000689986	AT4G03960
c36626_g1_i3	8.19848	-0.461931	6.31674e-06	0.000716347	#N/A
c37014_g2_i1	-8.15299	-0.446371	6.31674e-06	0.000716347	#N/A
c40489_g1_i1	-8.15299	-0.446371	6.31674e-06	0.000716347	AT5G57510
c31797_g1_i1	-8.15299	-0.446371	6.31674e-06	0.000716347	AT3G03530
c33227_g1_i1	-8.15299	-0.446371	6.31674e-06	0.000716347	#N/A
c42149_g1_i2	-8.15299	-0.446371	6.31674e-06	0.000716347	AT4G01250
c34006_g1_i1	-3.30363	3.80892	6.37186e-06	0.000721716	AT1G58420
c52276_g1_i1	-4.04377	0.844623	6.40675e-06	0.00072417	#N/A
c45950_g3_i1	3.2674	4.26358	6.40913e-06	0.00072417	AT5G47060
c50171_g2_i6	-4.70045	0.23504	6.56495e-06	0.000739659	AT3G47570
c42508_g3_i2	-4.17387	0.66337	6.5671e-06	0.000739659	AT2G18750
c34808_g1_i1	-3.29151	3.86066	6.57241e-06	0.000739659	AT1G25275
c36987_g1_i1	3.38006	2.73426	6.57812e-06	0.000739659	AT5G54490
c69273_g1_i1	3.66194	1.43561	6.64947e-06	0.000746504	AT3G25180
c20524_g1_i1	-3.21401	6.62851	6.65508e-06	0.000746504	AT5G11580
c42870_g4_i1	-3.6454	1.79582	6.75824e-06	0.000757159	ATCG01010
c45864_g1_i8	3.51274	2.06959	6.77408e-06	0.000758019	AT1G22150
c34921_g2_i1	-3.76518	1.53971	6.78549e-06	0.000758381	#N/A
c45236_g1_i1	-3.22477	5.18744	7.00153e-06	0.000781584	AT3G56630
c45974_g1_i1	3.65072	1.42543	7.05396e-06	0.000786491	AT3G20395
c49861_g1_i1	-3.33609	3.20496	7.07583e-06	0.000787982	AT2G37440
c45864_g1_i1	3.49578	2.12687	7.09248e-06	0.00078889	AT1G22150
c40889_g1_i1	3.62455	1.52348	7.17236e-06	0.00079682	AT5G65590
c41531_g1_i1	-3.22133	5.1607	7.18612e-06	0.000797393	AT4G10960
c38000_g1_i1	-3.39218	2.64607	7.21539e-06	0.000799684	AT2G45680
c25810_g1_i2	-4.15597	0.647263	7.25586e-06	0.000802252	#N/A
c40333_g1_i1	-4.15597	0.647263	7.25586e-06	0.000802252	AT1G73805
c45298_g2_i2	-3.29662	3.59635	7.47787e-06	0.000825762	AT1G25550
c31249_g1_i2	-4.67625	0.213278	7.48629e-06	0.000825762	AT5G60800
c38000_g1_i2	-3.30071	3.35929	7.51848e-06	0.000828327	AT2G45680
c47618_g1_i1	-3.42227	2.45515	7.53557e-06	0.000829225	AT3G53720
c47742_g2_i1	3.31823	3.24342	7.61625e-06	0.000837111	AT1G17840
c50413_g2_i1	-4.01211	0.81611	7.66182e-06	0.000841122	AT2G45550
c19777_g1_i1	3.28004	3.54612	7.67745e-06	0.000841584	AT2G20870
c41364_g1_i1	-3.46924	2.24039	7.69256e-06	0.000841584	AT5G53110
c24823_g1_i3	-3.74918	1.21789	7.72037e-06	0.000841584	AT3G10870
c41600_g1_i1	-8.11361	-0.481583	7.72046e-06	0.000841584	AT3G28960
c37213_g1_i1	-8.11361	-0.481583	7.72046e-06	0.000841584	AT5G09360
c22181_g2_i1	-8.11361	-0.481583	7.72046e-06	0.000841584	AT5G08370
c37384_g1_i1	-3.89201	0.954171	7.94171e-06	0.000864686	AT4G38830
c44806_g2_i2	-4.13786	0.630973	8.02481e-06	0.00087271	AT4G05200
c45864_g1_i4	3.50403	1.90439	8.20109e-06	0.00088827	AT1G22150
c39977_g1_i1	3.23894	4.12169	8.20611e-06	0.00088827	AT1G32100
c38084_g1_i1	5.41227	-0.129964	8.22534e-06	0.00088827	AT2G31750
c45864_g1_i6	5.41227	-0.129964	8.22534e-06	0.00088827	AT1G22150
c49195_g1_i1	-5.30014	-0.0789129	8.22534e-06	0.00088827	AT5G51950
c47592_g6_i1	-5.30014	-0.0789129	8.22534e-06	0.00088827	#N/A
c36560_g1_i1	3.80697	1.28765	8.37075e-06	0.000902921	AT5G28490
c44023_g1_i1	3.33368	2.69235	8.65373e-06	0.000932361	AT5G38450
c23303_g1_i2	3.92292	1.04521	8.7754e-06	0.000944373	AT1G12540
c44477_g1_i3	-3.21243	4.24196	8.8449e-06	0.00095075	AT4G28570
c17032_g1_i1	-3.29294	3.16612	8.95133e-06	0.000961076	AT1G19715
c45438_g1_i1	-3.17684	5.49011	9.0271e-06	0.000968092	AT5G09300
c48879_g3_i3	-3.36618	2.7669	9.04672e-06	0.000969075	#N/A
c49535_g4_i3	-3.26213	3.38166	9.09091e-06	0.000972685	AT4G29090
c32123_g1_i1	3.39254	2.45959	9.27021e-06	0.000990727	AT1G64160
c48955_g1_i1	-3.15216	6.77524	9.29829e-06	0.000992585	AT3G23920
c44804_g1_i1	-3.17661	5.22021	9.32453e-06	0.000993216	AT1G10630
c47684_g1_i2	-3.17909	5.17726	9.32925e-06	0.000993216	AT1G31130
c42669_g1_i4	-3.53425	1.89533	9.33632e-06	0.000993216	AT4G18210
c42561_g1_i1	-4.32307	0.418386	9.39195e-06	0.000997989	AT1G14600
c34088_g1_i1	3.37573	2.54613	9.45766e-06	0.000999952	AT3G54070
c36626_g1_i2	8.11389	-0.538823	9.4751e-06	0.000999952	#N/A
c46326_g1_i12	8.11389	-0.538823	9.4751e-06	0.000999952	AT4G13420
c29802_g1_i1	-8.07311	-0.517687	9.4751e-06	0.000999952	AT1G17860
c31215_g2_i1	-8.07311	-0.517687	9.4751e-06	0.000999952	#N/A
c19392_g1_i1	-8.07311	-0.517687	9.4751e-06	0.000999952	AT4G38620
c38455_g2_i1	-3.76343	1.39261	9.52672e-06	0.00100426	AT5G67080
c38865_g1_i1	-4.62661	0.168735	9.78617e-06	0.00103044	#N/A
c37472_g1_i1	4.23169	0.564362	9.84581e-06	0.00103437	#N/A
c44832_g2_i2	-4.10092	0.597826	9.84581e-06	0.00103437	AT5G42900
c41254_g1_i1	-3.47795	2.01992	1.00294e-05	0.00105247	AT4G33580
c50705_g1_i1	-3.96327	0.772248	1.0081e-05	0.0010566	AT1G54730
c48289_g3_i1	-3.3044	2.96258	1.00916e-05	0.0010566	AT1G45616
c46840_g1_i1	-3.14832	5.85534	1.01307e-05	0.00105949	AT5G54080
c42339_g1_i1	3.76953	1.25355	1.01786e-05	0.00106331	AT4G37850
c39106_g1_i1	-3.34543	2.74823	1.02102e-05	0.00106464	AT5G47610
c40504_g2_i1	3.81837	1.13452	1.02143e-05	0.00106464	AT5G49215
c39953_g2_i1	-3.22538	3.65046	1.03637e-05	0.001079	AT4G27470
c38879_g1_i1	-3.31007	2.62199	1.06968e-05	0.00111243	AT5G11620
c45864_g1_i5	3.43117	1.99576	1.08683e-05	0.001129	AT1G22150
c36161_g1_i1	-3.41895	2.12303	1.10476e-05	0.00114635	#N/A
c42100_g1_i1	-3.92977	0.742242	1.1065e-05	0.00114687	AT3G59850
c43959_g1_i1	-3.18285	4.09068	1.11258e-05	0.00115188	AT2G39650
c49848_g3_i1	3.52075	1.54181	1.11544e-05	0.00115356	AT4G12970
c44095_g1_i2	3.4101	2.04936	1.11769e-05	0.00115459	AT3G01280
c42236_g1_i2	3.36999	2.32977	1.13179e-05	0.00116608	AT5G15120
c30851_g1_i1	3.36999	2.32977	1.13179e-05	0.00116608	AT3G15570
c50787_g1_i3	-3.40245	2.18034	1.13258e-05	0.00116608	AT4G09760
c46393_g1_i1	-3.16312	4.56492	1.13497e-05	0.00116725	AT4G13510
c36043_g1_i1	-5.23891	-0.133744	1.13841e-05	0.00116819	#N/A
c34662_g2_i1	-5.23891	-0.133744	1.13841e-05	0.00116819	AT1G24430
c35782_g1_i1	3.27249	2.72118	1.154e-05	0.00118288	AT5G40020
c46655_g1_i2	3.59409	1.24125	1.16205e-05	0.00118981	AT3G29410
c31409_g1_i1	8.06966	-0.578842	1.16786e-05	0.00119182	AT2G47800
c40867_g1_i1	8.06966	-0.578842	1.16786e-05	0.00119182	AT1G71250
c30636_g1_i3	-8.03145	-0.554728	1.16786e-05	0.00119182	AT4G37770
c42651_g2_i4	-3.31229	2.76349	1.17112e-05	0.00119384	AT5G10770
c41850_g2_i1	-3.51506	1.78173	1.181e-05	0.00120258	#N/A
c42581_g1_i2	4.38921	0.324695	1.18914e-05	0.00120955	#N/A
c44663_g1_i3	-3.73072	1.01894	1.19396e-05	0.00121312	AT2G26710
c38972_g1_i1	-3.29971	2.56303	1.20374e-05	0.00122172	AT1G20190
c47213_g1_i1	-3.3495	2.32972	1.20721e-05	0.0012239	AT1G55570
c46859_g1_i1	-3.21637	3.47411	1.21803e-05	0.00123352	AT2G36630
c50413_g1_i4	-3.70903	1.34359	1.21954e-05	0.00123371	AT2G45550
c44487_g1_i1	-3.43575	1.98203	1.22748e-05	0.00124038	AT2G40390
c30197_g1_i2	-3.23975	3.0849	1.23862e-05	0.00125028	#N/A
c50787_g1_i4	-3.20453	3.3018	1.26368e-05	0.00127419	AT1G71697
c41631_g1_i3	-3.6554	1.44067	1.2705e-05	0.00127967	AT3G12920
c50505_g2_i5	4.71046	0.0896834	1.28863e-05	0.00129512	#N/A
c33195_g1_i1	-4.5752	0.122759	1.28863e-05	0.00129512	AT1G26945
c9410_g1_i1	-3.17691	3.87539	1.29176e-05	0.00129686	AT4G03960
c37172_g1_i1	-3.89547	0.711594	1.33653e-05	0.00134036	#N/A
c31249_g1_i3	-5.20729	-0.161971	1.34468e-05	0.00134418	AT3G02960
c16623_g1_i1	-5.20729	-0.161971	1.34468e-05	0.00134418	#N/A
c44093_g1_i1	-5.20729	-0.161971	1.34468e-05	0.00134418	AT5G52450
c47769_g1_i1	-4.04369	0.54662	1.34873e-05	0.00134677	AT2G36780
c42927_g1_i1	-3.36467	2.1465	1.35702e-05	0.00135359	AT5G49750
c38474_g1_i1	-3.14831	4.02683	1.36821e-05	0.00136329	AT4G35750
c47548_g1_i1	-3.17328	3.62632	1.3772e-05	0.00137077	AT5G47910
c50787_g1_i1	-3.27875	2.73343	1.38771e-05	0.00137975	AT1G71697
c32666_g1_i1	3.55496	1.20604	1.42217e-05	0.00141251	AT2G21110
c26047_g1_i1	3.90419	0.816437	1.43463e-05	0.00142184	AT2G06090
c43900_g1_i1	-3.78636	0.859565	1.43463e-05	0.00142184	AT1G61560
c49535_g1_i2	-3.11123	4.6191	1.44431e-05	0.00142541	AT3G29180
c34240_g1_i1	8.02403	-0.619989	1.44592e-05	0.00142541	AT3G52740
c19648_g1_i2	-7.98855	-0.592759	1.44592e-05	0.00142541	AT1G01490
c34754_g1_i1	-7.98855	-0.592759	1.44592e-05	0.00142541	#N/A
c42619_g1_i1	-7.98855	-0.592759	1.44592e-05	0.00142541	AT2G02060
c43653_g1_i4	3.13753	4.00002	1.44852e-05	0.00142646	AT3G18670
c32416_g1_i2	-3.26391	2.7638	1.47028e-05	0.00144635	AT4G38740
c50787_g1_i2	-3.27633	2.43735	1.51917e-05	0.00149286	AT1G71697
c32416_g2_i1	-3.16885	3.50613	1.5216e-05	0.00149367	AT2G16600
c43954_g1_i5	-3.50155	1.66637	1.54029e-05	0.00151042	AT1G10600
c45298_g2_i1	-3.15024	3.60574	1.55315e-05	0.00152142	AT1G25550
c29486_g1_i1	-3.66399	1.30314	1.57077e-05	0.00153705	AT1G23740
c50583_g4_i1	-5.17496	-0.190767	1.59279e-05	0.00155205	AT4G23310
c37916_g1_i5	-5.17496	-0.190767	1.59279e-05	0.00155205	#N/A
c25423_g1_i1	-5.17496	-0.190767	1.59279e-05	0.00155205	AT1G12550
c24088_g3_i1	-5.17496	-0.190767	1.59279e-05	0.00155205	#N/A
c46747_g2_i1	-3.10406	4.34018	1.59763e-05	0.00155513	AT3G47510
c42176_g1_i1	-3.274	2.37989	1.5996e-05	0.00155542	AT3G63060
c50858_g1_i1	-3.3528	2.06382	1.61335e-05	0.00156715	AT4G23140
c44249_g1_i1	-3.04503	7.76424	1.62073e-05	0.00157267	AT5G54770
c39505_g1_i1	-3.1127	4.04416	1.63747e-05	0.00158725	AT3G18080
c35445_g1_i1	-3.10866	4.23598	1.63978e-05	0.00158756	AT2G25810
c45782_g2_i1	-3.04121	8.57105	1.64121e-05	0.00158756	AT2G16500
c47983_g1_i4	-3.56034	1.48718	1.64725e-05	0.00159175	AT1G26190
c48993_g3_i1	-3.51457	1.56681	1.67794e-05	0.00161971	AT3G05220
c51620_g5_i1	-3.17334	3.12379	1.68159e-05	0.00162154	#N/A
c48287_g1_i1	3.40728	1.64073	1.70474e-05	0.00164216	AT3G23770
c44174_g1_i2	-4.52189	0.0752527	1.70996e-05	0.00164548	AT4G11650
c45460_g3_i1	-3.13154	3.58906	1.73042e-05	0.00166344	#N/A
c34593_g2_i1	3.05736	5.42963	1.73883e-05	0.0016698	AT3G63470
c46840_g1_i2	-3.05035	5.65056	1.77297e-05	0.00170083	AT5G54080
c53863_g1_i1	7.97691	-0.662327	1.79859e-05	0.00172006	#N/A
c41614_g1_i3	7.97691	-0.662327	1.79859e-05	0.00172006	AT5G10180
c45997_g2_i1	-7.94433	-0.631831	1.79859e-05	0.00172006	AT5G23370
c47787_g1_i1	-3.16887	3.05509	1.80334e-05	0.00172283	AT1G74780
c34427_g1_i1	-3.0292	7.02612	1.81875e-05	0.00173577	#N/A
c29632_g1_i1	-3.40813	1.78228	1.83212e-05	0.00174673	#N/A
c19855_g1_i1	4.10454	0.448919	1.86624e-05	0.00177743	AT5G42940
c40924_g2_i1	-3.7386	0.817025	1.86873e-05	0.00177798	AT1G71090
c43161_g1_i2	-3.12352	3.31264	1.87471e-05	0.00178183	AT4G31240
c48339_g2_i1	-3.46551	1.63414	1.88865e-05	0.00179325	AT1G68740
c51256_g3_i1	-5.1419	-0.220156	1.89214e-05	0.00179473	#N/A
c40485_g1_i1	-3.43073	1.70624	1.9052e-05	0.00180527	AT5G39110
c48773_g1_i1	-3.15861	3.04594	1.91285e-05	0.00181067	AT1G34300
c45864_g1_i9	3.35033	1.76595	1.91945e-05	0.00181506	AT1G22150
c38595_g1_i1	-3.06338	4.38014	1.93364e-05	0.00182634	AT5G24890
c46738_g3_i2	-4.16666	0.278765	1.93925e-05	0.00182634	AT1G11410
c38744_g4_i4	-4.16666	0.278765	1.93925e-05	0.00182634	AT1G01490
c47221_g1_i3	-4.16666	0.278765	1.93925e-05	0.00182634	#N/A
c42870_g2_i2	-4.49448	0.0508937	1.97573e-05	0.00185881	AT3G07130
c35062_g1_i1	-3.55892	1.35422	2.05662e-05	0.00193295	AT1G13340
c46326_g1_i2	3.34407	1.67493	2.10218e-05	0.00197378	AT2G35060
c45159_g1_i1	-2.99556	8.81064	2.11112e-05	0.00198016	AT4G02280
c27595_g2_i1	-3.06347	4.15294	2.13868e-05	0.00200399	AT1G17860
c44832_g4_i1	-3.13644	2.99275	2.20048e-05	0.00205981	AT5G42900
c44530_g2_i1	-2.99462	7.00694	2.21983e-05	0.00207584	AT1G06570
c35283_g1_i1	-3.70586	0.787947	2.23754e-05	0.00208516	AT1G03130
c34971_g1_i1	-7.89872	-0.672006	2.24824e-05	0.00208516	#N/A
c31071_g2_i1	-7.89872	-0.672006	2.24824e-05	0.00208516	#N/A
c4399_g1_i1	-7.89872	-0.672006	2.24824e-05	0.00208516	AT5G10770
c31978_g1_i2	-7.89872	-0.672006	2.24824e-05	0.00208516	#N/A
c51256_g4_i1	-7.89872	-0.672006	2.24824e-05	0.00208516	#N/A
c28509_g2_i1	-7.89872	-0.672006	2.24824e-05	0.00208516	AT5G52390
c1181_g1_i1	-7.89872	-0.672006	2.24824e-05	0.00208516	#N/A
c41616_g1_i1	-3.06356	3.73619	2.25003e-05	0.00208516	AT3G59940
c35820_g1_i1	-5.10805	-0.250164	2.2545e-05	0.00208721	#N/A
c43050_g1_i2	-3.25589	2.11812	2.28624e-05	0.00211363	AT3G06390
c39470_g1_i2	-4.46653	0.0261119	2.28759e-05	0.00211363	#N/A
c51142_g1_i2	-3.06828	3.57678	2.39955e-05	0.00221487	AT5G65140
c40947_g1_i1	-3.31678	1.87584	2.41004e-05	0.00222234	AT4G03290
c49290_g1_i2	-3.68921	0.773183	2.45136e-05	0.00225819	AT2G24580
c49739_g1_i3	-3.09376	3.31286	2.47236e-05	0.00227509	AT2G20180
c42792_g1_i1	-3.59899	0.901756	2.47461e-05	0.00227509	#N/A
c37486_g1_i2	3.39709	1.31881	2.47862e-05	0.00227652	AT5G20630
c39559_g1_i2	-4.11867	0.236233	2.49918e-05	0.00229314	AT4G16580
c51337_g1_i1	-3.92192	0.438356	2.61012e-05	0.00239256	AT2G12190
c42870_g1_i1	-3.56946	1.21863	2.65744e-05	0.00243353	AT3G07130
c37006_g2_i1	-5.0734	-0.280816	2.69459e-05	0.00246513	AT5G39030
c37031_g1_i1	3.20997	2.18625	2.70738e-05	0.00247438	AT1G55230
c51180_g3_i5	-3.22274	2.08872	2.75516e-05	0.00251557	#N/A
c43291_g1_i1	-3.02503	3.88343	2.76774e-05	0.00252272	AT5G22860
c46041_g1_i2	-2.98221	4.91498	2.76843e-05	0.00252272	AT4G25810
c50450_g1_i4	-3.01085	4.14905	2.80235e-05	0.00254897	AT1G07750
c80242_g1_i1	7.87778	-0.750869	2.82471e-05	0.00254897	AT2G40610
c68085_g1_i1	7.87778	-0.750869	2.82471e-05	0.00254897	#N/A
c15614_g1_i1	7.87778	-0.750869	2.82471e-05	0.00254897	#N/A
c41491_g7_i1	-7.85161	-0.713346	2.82471e-05	0.00254897	#N/A
c23520_g1_i1	-7.85161	-0.713346	2.82471e-05	0.00254897	#N/A
c25583_g1_i1	-7.85161	-0.713346	2.82471e-05	0.00254897	#N/A
c49215_g8_i1	-7.85161	-0.713346	2.82471e-05	0.00254897	#N/A
c24864_g1_i1	-7.85161	-0.713346	2.82471e-05	0.00254897	#N/A
c27365_g1_i2	-7.85161	-0.713346	2.82471e-05	0.00254897	AT4G05200
c46764_g2_i1	-3.23107	2.02756	2.89281e-05	0.00260789	AT1G08920
c34752_g1_i1	-3.08101	2.97707	2.91832e-05	0.00262833	AT5G40690
c35283_g2_i1	-3.90059	0.419488	2.92624e-05	0.0026329	AT1G03130
c30928_g1_i1	3.68619	0.830979	2.93102e-05	0.00263465	AT3G14470
c46859_g1_i2	-3.05873	3.30798	2.94587e-05	0.00264543	AT2G36630
c38252_g1_i1	-2.94833	6.01807	2.95983e-05	0.0026554	AT4G02380
c42651_g2_i3	-3.20927	2.07679	2.97148e-05	0.00266328	AT5G10770
c40734_g3_i1	3.03648	3.23263	2.99964e-05	0.00268593	AT4G29090
c46920_g1_i1	-3.54482	1.1967	3.0439e-05	0.00272293	AT5G02390
c16663_g1_i1	-2.966	4.75554	3.05459e-05	0.00272985	AT4G27280
c44268_g1_i1	-2.95526	5.13694	3.06116e-05	0.00273309	AT1G12780
c50581_g2_i1	-2.93017	7.34232	3.07555e-05	0.0027433	AT1G68020
c39799_g1_i1	4.53034	-0.0728914	3.08679e-05	0.00275068	AT5G52900
c46194_g1_i1	3.56623	1.0699	3.09271e-05	0.00275246	AT4G10380
c47787_g1_i2	-3.31454	1.69905	3.09472e-05	0.00275246	AT1G74780
c43072_g1_i1	3.09417	2.52063	3.11258e-05	0.0027657	AT3G62160
c37269_g2_i1	3.06232	3.01419	3.117e-05	0.00276697	AT4G10270
c40869_g3_i1	3.14411	2.38674	3.22377e-05	0.00285902	AT5G55410
c44416_g1_i1	-3.24261	1.89006	3.2289e-05	0.00285992	AT4G29110
c29928_g1_i1	5.16303	-0.355222	3.23096e-05	0.00285992	#N/A
c38746_g1_i1	-3.6206	0.712557	3.23953e-05	0.00286401	AT2G05940
c45201_g1_i1	-4.06903	0.192396	3.24175e-05	0.00286401	AT1G70300
c42651_g2_i2	-2.98328	4.12467	3.24857e-05	0.0028673	AT5G10770
c35497_g1_i1	3.85673	0.525822	3.27475e-05	0.00288766	AT2G47800
c34088_g1_i3	3.08333	2.51102	3.29148e-05	0.00289966	AT3G54070
c42755_g2_i1	-3.42297	1.36478	3.33371e-05	0.00293407	AT2G03550
c38945_g1_i3	-3.01946	3.1933	3.35459e-05	0.00294966	AT4G37030
c45298_g1_i1	-2.99539	3.78738	3.37979e-05	0.00296845	AT1G13300
c44708_g1_i2	-2.98533	3.88202	3.38237e-05	0.00296845	AT2G26150
c41724_g1_i1	-3.11735	2.58981	3.39064e-05	0.0029729	AT5G14740
c40115_g1_i1	-3.46941	0.968889	3.40325e-05	0.00298113	AT2G36830
c47339_g1_i3	-3.15134	2.15352	3.46964e-05	0.00303643	AT3G48240
c49238_g3_i2	-3.06022	2.85588	3.48131e-05	0.00304377	AT3G16120
c40644_g1_i1	-2.9723	3.91963	3.51244e-05	0.00306809	AT5G24090
c25080_g1_i1	3.12062	2.45774	3.53194e-05	0.00308222	AT5G66985
c44271_g2_i2	3.30724	1.35071	3.54338e-05	0.0030893	AT5G22090
c51869_g1_i3	-7.80292	-0.755922	3.56805e-05	0.00309337	AT5G25930
c18212_g1_i1	-7.80292	-0.755922	3.56805e-05	0.00309337	AT3G22060
c40690_g1_i2	-7.80292	-0.755922	3.56805e-05	0.00309337	AT2G14610
c58517_g1_i1	-7.80292	-0.755922	3.56805e-05	0.00309337	#N/A
c22225_g1_i1	-7.80292	-0.755922	3.56805e-05	0.00309337	#N/A
c44191_g2_i2	-7.80292	-0.755922	3.56805e-05	0.00309337	AT3G61220
c52201_g1_i1	-4.3793	-0.0509244	3.59785e-05	0.00311628	#N/A
c44351_g1_i2	-2.96465	3.94471	3.62298e-05	0.00313513	AT5G18130
c49607_g12_i1	-2.95549	4.34511	3.62905e-05	0.00313746	AT4G29190
c35909_g1_i1	4.1832	0.138816	3.70145e-05	0.0031941	AT4G28088
c39559_g1_i3	-4.04356	0.169963	3.70145e-05	0.0031941	AT4G16580
c39953_g1_i1	-3.0125	3.29283	3.73857e-05	0.00322313	AT4G27470
c36886_g1_i2	-3.19562	1.92428	3.75195e-05	0.00323166	AT2G46640
c48469_g2_i1	-3.0021	3.12211	3.88311e-05	0.00332024	#N/A
c49178_g1_i3	5.12363	-0.390438	3.88701e-05	0.00332024	AT4G16740
c51256_g3_i2	-5.00148	-0.344171	3.88701e-05	0.00332024	#N/A
c34102_g1_i1	-5.00148	-0.344171	3.88701e-05	0.00332024	AT5G47650
c43302_g1_i2	-5.00148	-0.344171	3.88701e-05	0.00332024	AT1G45616
c74134_g1_i1	-5.00148	-0.344171	3.88701e-05	0.00332024	#N/A
c39674_g2_i1	-4.96413	-0.376937	3.88701e-05	0.00332024	#N/A
c29180_g1_i2	-4.96413	-0.376937	3.88701e-05	0.00332024	AT5G37490
c1277_g1_i2	-4.96413	-0.376937	3.88701e-05	0.00332024	#N/A
c39301_g1_i1	-3.06199	2.70787	3.93449e-05	0.00335771	AT3G12750
c34593_g1_i1	2.97678	3.36496	4.02074e-05	0.00342816	AT3G52020
c57533_g1_i1	3.81374	0.48734	4.0412e-05	0.00343928	AT4G33790
c47459_g3_i2	-3.6907	0.530184	4.0412e-05	0.00343928	AT4G01330
c41856_g1_i3	-3.23962	1.7228	4.04644e-05	0.00344059	AT5G16480
c41474_g1_i1	-2.97666	3.42935	4.0845e-05	0.00346977	AT2G45550
c31622_g1_i1	-3.83463	0.361341	4.15609e-05	0.00352735	#N/A
c40453_g1_i1	-3.19559	1.84854	4.19278e-05	0.003548	AT3G60010
c51065_g3_i1	3.17059	1.83522	4.19278e-05	0.003548	ATMG00810
c31746_g1_i1	-4.34901	-0.0775558	4.20337e-05	0.003548	AT3G23530
c28462_g1_i1	-4.34901	-0.0775558	4.20337e-05	0.003548	#N/A
c25408_g1_i1	-4.34901	-0.0775558	4.20337e-05	0.003548	AT2G42360
c17671_g1_i1	-4.34901	-0.0775558	4.20337e-05	0.003548	AT5G06760
c49535_g1_i1	-2.92526	4.15547	4.29846e-05	0.00362497	AT3G29180
c38280_g1_i1	3.11917	2.10558	4.31264e-05	0.00363204	AT5G35550
c29975_g1_i1	3.70201	0.634502	4.31467e-05	0.00363204	AT4G14465
c47575_g1_i1	-3.24245	1.63534	4.38325e-05	0.00368628	#N/A
c34088_g1_i2	2.96601	3.14545	4.38706e-05	0.00368628	AT3G54070
c46488_g1_i1	-2.9152	4.15984	4.50823e-05	0.00376407	#N/A
c47281_g3_i1	2.89042	4.68977	4.52628e-05	0.00376407	AT2G29500
c43130_g1_i1	-2.85961	7.17713	4.5272e-05	0.00376407	#N/A
c33398_g1_i1	7.77134	-0.845122	4.53239e-05	0.00376407	AT5G02500
c51653_g1_i1	7.77134	-0.845122	4.53239e-05	0.00376407	#N/A
c43812_g1_i7	7.77134	-0.845122	4.53239e-05	0.00376407	AT1G04770
c28069_g3_i1	-7.75252	-0.79981	4.53239e-05	0.00376407	#N/A
c29268_g1_i1	-7.75252	-0.79981	4.53239e-05	0.00376407	#N/A
c31771_g1_i2	-7.75252	-0.79981	4.53239e-05	0.00376407	AT5G49700
c8057_g1_i1	-7.75252	-0.79981	4.53239e-05	0.00376407	#N/A
c79475_g1_i1	-7.75252	-0.79981	4.53239e-05	0.00376407	AT1G35210
c38535_g1_i3	-7.75252	-0.79981	4.53239e-05	0.00376407	AT2G45360
c35177_g1_i1	-7.75252	-0.79981	4.53239e-05	0.00376407	#N/A
c44663_g1_i1	-3.45513	1.11721	4.62558e-05	0.00383703	AT2G26710
c44656_g1_i1	-2.87952	5.05646	4.63085e-05	0.00383703	AT1G06290
c41859_g1_i1	-3.32074	1.39465	4.63265e-05	0.00383703	AT5G23850
c49955_g1_i1	-2.8781	5.24898	4.66649e-05	0.00386162	AT3G26000
c44630_g1_i1	3.94047	0.301536	4.68449e-05	0.00387305	AT5G49690
c33874_g1_i6	-4.92579	-0.410473	4.69243e-05	0.00387617	AT5G22470
c47482_g1_i1	-2.86757	5.55355	4.72017e-05	0.00389475	AT1G68570
c48396_g1_i1	-2.8676	5.55842	4.72333e-05	0.00389475	AT1G32640
c44574_g2_i1	-2.9498	3.40573	4.74939e-05	0.00391276	AT3G50930
c37965_g1_i1	2.91496	3.90671	4.84195e-05	0.00398548	AT1G62510
c38746_g1_i2	-3.99121	0.12401	4.85126e-05	0.00398607	AT2G05940
c38707_g1_i1	-3.99121	0.12401	4.85126e-05	0.00398607	AT5G06839
c42581_g1_i3	3.22537	1.38191	4.91653e-05	0.00403404	#N/A
c48810_g3_i3	-2.88947	4.40097	4.92037e-05	0.00403404	AT2G39710
c58042_g1_i1	-4.31807	-0.104694	4.92269e-05	0.00403404	AT4G12560
c35133_g1_i1	-3.04443	2.2854	4.95117e-05	0.00405379	AT4G32480
c50858_g5_i2	-3.454	0.774118	4.95606e-05	0.00405423	AT4G23220
c44806_g2_i4	-3.65013	0.494578	5.00907e-05	0.00409398	AT4G05200
c39737_g1_i1	-2.84954	5.8783	5.14076e-05	0.00419512	AT3G18080
c49194_g1_i2	-2.8688	4.68783	5.14187e-05	0.00419512	AT4G16130
c46558_g1_i1	-3.29873	1.37526	5.21961e-05	0.00425481	AT4G36250
c41254_g1_i2	-3.14699	1.80578	5.2395e-05	0.00426727	AT4G33580
c44806_g2_i5	-3.52999	0.632973	5.24687e-05	0.00426953	AT4G05200
c39435_g1_i1	-3.23577	1.5335	5.33181e-05	0.00433152	AT1G72310
c46734_g1_i2	-2.99298	2.72387	5.3324e-05	0.00433152	AT5G03795
c50900_g1_i1	-2.90498	3.74316	5.34374e-05	0.00433694	AT4G22990
c42725_g1_i1	-2.93691	3.09306	5.35664e-05	0.00434361	#N/A
c48993_g8_i1	-3.03923	2.47601	5.3759e-05	0.00435541	AT3G05220
c39560_g1_i1	2.98086	2.61617	5.42983e-05	0.00439527	#N/A
c48339_g2_i2	-3.13873	1.79853	5.48152e-05	0.00443324	AT1G68740
c47813_g1_i1	-3.2876	1.36547	5.54331e-05	0.00447932	AT5G59730
c44832_g2_i1	-3.96431	0.100467	5.56909e-05	0.00449621	AT5G42900
c39419_g2_i1	-3.0732	2.02231	5.57391e-05	0.00449621	#N/A
c41591_g1_i1	-2.97056	2.77703	5.61135e-05	0.00452248	AT1G78290
c44694_g1_i1	-3.19549	1.59403	5.66233e-05	0.0045596	AT1G68390
c50505_g2_i4	5.04145	-0.463524	5.68506e-05	0.00456207	#N/A
c42307_g1_i1	5.04145	-0.463524	5.68506e-05	0.00456207	#N/A
c38435_g1_i1	-4.8864	-0.444818	5.68506e-05	0.00456207	#N/A
c33131_g2_i1	-4.8864	-0.444818	5.68506e-05	0.00456207	AT4G33720
c50179_g1_i1	-3.13042	1.79124	5.73586e-05	0.00459102	AT5G67090
c45864_g1_i7	4.39641	-0.1923	5.77951e-05	0.00459102	AT1G22150
c23362_g1_i1	-4.28645	-0.132358	5.77951e-05	0.00459102	AT2G40030
c18084_g1_i1	7.71502	-0.894628	5.79138e-05	0.00459102	#N/A
c18874_g1_i1	-7.7003	-0.845094	5.79138e-05	0.00459102	#N/A
c4524_g1_i1	-7.7003	-0.845094	5.79138e-05	0.00459102	AT1G29140
c34288_g1_i1	-7.7003	-0.845094	5.79138e-05	0.00459102	AT2G36780
c29516_g1_i1	-7.7003	-0.845094	5.79138e-05	0.00459102	AT3G61690
c31719_g5_i1	-7.7003	-0.845094	5.79138e-05	0.00459102	AT4G21380
c35460_g1_i1	-7.7003	-0.845094	5.79138e-05	0.00459102	AT2G40330
c19310_g1_i1	-7.7003	-0.845094	5.79138e-05	0.00459102	AT5G19790
c25616_g1_i1	-7.7003	-0.845094	5.79138e-05	0.00459102	AT5G24950
c12618_g1_i1	-7.7003	-0.845094	5.79138e-05	0.00459102	#N/A
c46316_g1_i1	-3.51116	0.616511	5.79418e-05	0.00459102	AT4G25970
c42109_g1_i1	-3.06608	2.01607	5.79538e-05	0.00459102	AT4G36850
c44278_g2_i1	-2.88752	3.7452	5.81472e-05	0.00460241	AT2G46680
c29717_g1_i1	-2.84449	4.88803	5.86687e-05	0.00463973	#N/A
c42671_g2_i1	-3.4197	0.744139	5.94081e-05	0.0046902	AT1G14040
c42783_g1_i1	-3.4197	0.744139	5.94081e-05	0.0046902	AT5G57500
c35310_g3_i2	3.88995	0.256535	5.9769e-05	0.00470668	#N/A
c38084_g2_i1	3.88995	0.256535	5.9769e-05	0.00470668	AT1G05675
c22798_g1_i1	3.88995	0.256535	5.9769e-05	0.00470668	AT2G37870
c47657_g2_i1	-2.84062	4.66314	5.98326e-05	0.00470769	AT1G15100
c43909_g1_i1	-2.9165	3.0752	5.99977e-05	0.00471669	AT5G53290
c35046_g1_i1	-3.05892	2.00981	6.02653e-05	0.00473371	#N/A
c50376_g2_i6	-2.994	2.3421	6.034e-05	0.00473557	AT5G18840
c40220_g1_i2	3.4796	0.830056	6.04527e-05	0.0047404	AT1G71000
c44477_g1_i1	-2.83898	4.44184	6.23112e-05	0.00488201	AT4G28570
c44311_g1_i3	-3.01343	2.20504	6.24488e-05	0.00488866	AT3G14770
c45995_g1_i2	3.16202	1.42272	6.27164e-05	0.00490144	AT2G46570
c50900_g1_i2	-2.89772	3.33723	6.27178e-05	0.00490144	AT4G22990
c29443_g1_i1	2.84198	4.21971	6.29521e-05	0.00491561	AT5G24860
c45639_g3_i1	-3.49208	0.599857	6.40476e-05	0.00499313	#N/A
c46062_g1_i2	4.068	0.0361598	6.40524e-05	0.00499313	#N/A
c42889_g1_i1	-2.79246	7.86703	6.42978e-05	0.00500805	AT5G02230
c50450_g1_i2	-2.86207	3.79031	6.453e-05	0.00502191	AT1G07750
c12517_g1_i1	2.8937	3.08194	6.46526e-05	0.0050248	#N/A
c37908_g1_i1	-2.79804	6.67573	6.46754e-05	0.0050248	AT3G12710
c36385_g1_i1	-3.40224	0.728911	6.51217e-05	0.00505524	AT3G48880
c44500_g1_i1	3.4128	0.933144	6.62135e-05	0.0051357	AT5G48140
c50235_g3_i1	-2.90887	2.95227	6.65489e-05	0.00515103	AT1G55740
c39504_g1_i1	-3.34414	1.16394	6.6555e-05	0.00515103	AT4G36380
c48170_g2_i1	-3.29555	1.25237	6.65778e-05	0.00515103	AT4G27310
c48945_g1_i2	-2.84131	4.24487	6.66739e-05	0.00515417	AT1G13740
c29515_g1_i1	-3.71752	0.25884	6.76616e-05	0.00521748	#N/A
c33474_g1_i1	-3.71752	0.25884	6.76616e-05	0.00521748	AT5G23530
c45639_g9_i1	-3.71752	0.25884	6.76616e-05	0.00521748	#N/A
c37486_g1_i1	3.04178	1.97946	6.78286e-05	0.00522601	AT5G20630
c68132_g1_i1	4.36089	-0.223743	6.80293e-05	0.00523398	AT1G70890
c43870_g1_i5	-2.88645	3.30418	6.80449e-05	0.00523398	AT2G29420
c31719_g8_i1	-4.84591	-0.48001	6.91332e-05	0.00530889	AT1G61610
c34497_g1_i2	-4.84591	-0.48001	6.91332e-05	0.00530889	AT2G27690
c45201_g2_i1	-2.9945	2.1885	6.92812e-05	0.00531586	AT1G70300
c53562_g1_i1	3.70029	0.386435	6.97257e-05	0.00534554	AT2G27035
c50858_g5_i1	-3.18519	1.48912	7.01383e-05	0.00536937	AT4G23190
c19661_g1_i1	-2.77638	7.76036	7.01523e-05	0.00536937	AT5G59310
c45509_g1_i2	-2.78301	6.53974	7.07677e-05	0.00541201	AT2G35940
c48153_g1_i1	-2.87469	3.31711	7.12399e-05	0.00544363	AT2G34930
c29034_g1_i1	-3.38457	0.713519	7.14438e-05	0.00545064	AT5G04760
c40081_g2_i1	-2.7782	6.75969	7.14491e-05	0.00545064	AT1G05010
c25629_g2_i1	-3.08814	1.75424	7.21776e-05	0.00550169	AT1G21000
c16921_g1_i1	-2.78253	6.00334	7.22944e-05	0.00550607	AT2G24100
c49722_g1_i1	-2.76983	7.57218	7.28197e-05	0.00554153	AT3G51840
c41128_g3_i1	4.0377	0.00932573	7.38123e-05	0.00560786	AT5G33370
c31249_g1_i1	-3.90895	0.0521828	7.38123e-05	0.00560786	AT3G02960
c45509_g1_i1	-2.81655	4.29268	7.42978e-05	0.00561573	AT2G35940
c20459_g1_i2	7.65641	-0.945868	7.44607e-05	0.00561573	AT3G56970
c16075_g1_i1	7.65641	-0.945868	7.44607e-05	0.00561573	AT1G20990
c31614_g1_i1	7.65641	-0.945868	7.44607e-05	0.00561573	#N/A
c79902_g1_i1	-7.64612	-0.891865	7.44607e-05	0.00561573	AT4G18910
c16531_g1_i1	-7.64612	-0.891865	7.44607e-05	0.00561573	AT4G23160
c47146_g4_i1	-7.64612	-0.891865	7.44607e-05	0.00561573	AT5G40350
c37907_g2_i1	-7.64612	-0.891865	7.44607e-05	0.00561573	AT5G39150
c23362_g2_i1	-7.64612	-0.891865	7.44607e-05	0.00561573	#N/A
c43954_g1_i6	-3.23063	1.31549	7.52939e-05	0.00567395	AT1G10600
c41583_g1_i1	-3.07954	1.74672	7.56192e-05	0.00569384	AT1G25330
c36556_g1_i1	-2.79931	4.69632	7.58708e-05	0.00570816	AT5G20650
c43905_g2_i3	-2.8126	4.26647	7.64452e-05	0.00574444	AT2G37440
c38294_g1_i1	-2.76128	7.33075	7.6477e-05	0.00574444	AT4G34710
c48479_g1_i1	-3.35949	1.03304	7.70854e-05	0.00578546	#N/A
c33782_g1_i1	-2.84589	3.58281	7.75685e-05	0.00581701	AT1G69600
c817_g1_i1	3.23012	0.91785	7.76435e-05	0.00581793	#N/A
c41426_g1_i1	2.90834	2.58868	7.80715e-05	0.00584431	AT3G25900
c33617_g1_i1	-3.31435	0.833163	7.81216e-05	0.00584431	AT1G32520
c46326_g1_i5	3.50361	0.668321	7.84456e-05	0.00585774	AT4G13420
c51446_g1_i8	-3.36668	0.69796	7.84456e-05	0.00585774	AT1G04120
c50171_g2_i1	-3.45316	0.565956	7.84905e-05	0.00585774	AT5G46330
c36499_g1_i1	-2.95923	2.21094	7.90307e-05	0.00589332	AT2G40200
c37595_g1_i1	-3.07088	1.73916	7.92415e-05	0.00590429	AT3G03280
c26589_g1_i2	-2.94937	2.48578	7.96723e-05	0.00593162	AT3G29575
c68077_g1_i1	4.32448	-0.255878	8.02885e-05	0.00596122	#N/A
c35160_g1_i1	4.32448	-0.255878	8.02885e-05	0.00596122	#N/A
c23606_g1_i1	-4.22106	-0.18935	8.02885e-05	0.00596122	#N/A
c44077_g1_i1	-2.77977	4.81625	8.0327e-05	0.00596122	AT2G40080
c41856_g1_i1	-2.93045	2.55259	8.07212e-05	0.00598569	AT3G02800
c36239_g1_i1	-2.85939	3.23301	8.08471e-05	0.00599024	AT2G16385
c37617_g1_i1	3.14052	1.20376	8.10734e-05	0.00600221	#N/A
c40243_g1_i1	-2.93713	2.51737	8.13232e-05	0.0060159	AT5G42750
c47310_g1_i2	-2.75332	6.50451	8.21484e-05	0.00607211	AT5G08380
c36155_g1_i1	-2.78024	4.72954	8.23432e-05	0.00608166	AT3G21510
c51480_g1_i3	-2.86809	3.11436	8.29584e-05	0.00612222	AT1G15170
c48973_g5_i1	4.9543	-0.540459	8.43945e-05	0.00619862	#N/A
c13723_g2_i1	-4.80425	-0.516094	8.43945e-05	0.00619862	#N/A
c37322_g1_i1	-4.80425	-0.516094	8.43945e-05	0.00619862	#N/A
c31089_g1_i1	-4.80425	-0.516094	8.43945e-05	0.00619862	#N/A
c64641_g1_i1	-4.80425	-0.516094	8.43945e-05	0.00619862	#N/A
c71_g1_i1	-4.80425	-0.516094	8.43945e-05	0.00619862	#N/A
c36494_g1_i1	3.11398	1.284	8.53254e-05	0.00626203	#N/A
c44311_g1_i4	-2.90862	2.61231	8.60107e-05	0.00630734	AT3G14770
c33383_g1_i1	3.48401	0.651008	8.62073e-05	0.00631178	#N/A
c46132_g1_i2	3.48401	0.651008	8.62073e-05	0.00631178	#N/A
c37894_g1_i1	2.83435	3.15046	8.6571e-05	0.00633341	AT4G14550
c49739_g1_i2	-3.24628	1.20921	8.66484e-05	0.00633407	AT2G20180
c35524_g1_i1	-3.66788	0.215688	8.711e-05	0.0063628	AT4G29090
c37384_g2_i2	-3.54343	0.401479	8.7455e-05	0.00638297	AT4G23180
c31444_g1_i1	-2.79212	4.03903	8.77512e-05	0.00639891	AT4G36470
c48433_g1_i1	-2.73627	7.01497	8.78113e-05	0.00639891	AT5G67360
c47742_g2_i3	3.03914	1.64712	8.83535e-05	0.00643337	AT1G17840
c48429_g1_i3	-3.16201	1.36616	8.92773e-05	0.00649554	AT3G57230
c45888_g2_i1	-3.08387	1.58624	8.97514e-05	0.00651981	AT4G01070
c40485_g2_i1	-3.08387	1.58624	8.97514e-05	0.00651981	AT5G39150
c33383_g1_i2	3.19661	0.88858	9.12738e-05	0.0066252	#N/A
c44854_g4_i1	-3.28123	0.804403	9.30196e-05	0.00674665	#N/A
c27595_g1_i1	-2.92112	2.17781	9.38877e-05	0.00680429	#N/A
c47587_g1_i1	-3.33021	0.666324	9.48195e-05	0.00686645	AT5G65550
c15037_g1_i1	4.28712	-0.288736	9.50166e-05	0.00687465	AT5G54160
c46764_g1_i1	-2.74327	5.25287	9.50809e-05	0.00687465	AT1G54730
c40486_g1_i1	-2.73146	5.94873	9.52094e-05	0.00687859	AT5G67620
c18124_g1_i1	-7.58983	-0.940225	9.63608e-05	0.00691866	AT4G19810
c51191_g1_i2	-7.58983	-0.940225	9.63608e-05	0.00691866	AT3G13790
c25987_g1_i1	-7.58983	-0.940225	9.63608e-05	0.00691866	#N/A
c36835_g1_i1	-7.58983	-0.940225	9.63608e-05	0.00691866	AT5G57620
c4208_g1_i1	-7.58983	-0.940225	9.63608e-05	0.00691866	#N/A
c64139_g1_i1	-7.58983	-0.940225	9.63608e-05	0.00691866	AT3G17220
c59973_g1_i1	-7.58983	-0.940225	9.63608e-05	0.00691866	#N/A
c27990_g1_i1	-7.58983	-0.940225	9.63608e-05	0.00691866	AT2G18680
c13711_g2_i1	3.53484	0.486253	9.65848e-05	0.00692938	AT4G23160
c41303_g1_i1	-3.31648	0.995394	9.67155e-05	0.0069334	AT2G04495
c49063_g3_i3	3.97513	-0.0458699	9.86135e-05	0.00703683	AT3G01350
c31797_g1_i3	-3.85139	0.00220769	9.86135e-05	0.00703683	AT3G03530
c57602_g1_i1	-3.85139	0.00220769	9.86135e-05	0.00703683	#N/A
c38531_g1_i1	-3.85139	0.00220769	9.86135e-05	0.00703683	AT5G19600
c42029_g1_i1	-3.85139	0.00220769	9.86135e-05	0.00703683	#N/A
c35003_g1_i1	-3.85139	0.00220769	9.86135e-05	0.00703683	#N/A
c39764_g1_i1	3.78327	0.162137	9.9074e-05	0.00705548	AT3G13840
c46188_g1_i2	-3.64241	0.193613	9.9074e-05	0.00705548	AT1G67623
c31991_g1_i2	-3.221	1.18713	9.9103e-05	0.00705548	AT1G74650
c44200_g1_i1	-2.76248	4.06542	9.97704e-05	0.00709754	AT5G04760
c44530_g2_i2	-2.70451	8.2615	0.000102166	0.00726239	AT1G06570
c40595_g1_i1	2.91514	2.27683	0.000102763	0.00729924	AT1G68510
c46132_g1_i1	3.07485	1.24983	0.00010323	0.00732681	#N/A
c44519_g1_i3	-4.76135	-0.553116	0.000103439	0.00733477	AT2G01300
c47936_g1_i4	-2.83437	2.82561	0.0001035	0.00733477	AT4G05120
c45639_g4_i3	-3.10038	1.41512	0.000104269	0.00738358	ATCG01000
c45701_g1_i3	-2.87505	2.5443	0.000104621	0.00740288	AT1G13530
c42644_g1_i2	-2.76016	3.82757	0.000104851	0.0074135	AT2G47140
c19682_g1_i1	2.97182	1.79513	0.000105698	0.00746766	AT5G36110
c52774_g1_i1	2.92085	2.19009	0.000106116	0.00749151	AT3G15540
c41156_g2_i1	-2.74456	4.10019	0.000107558	0.00758282	AT2G26490
c47316_g5_i1	3.16231	0.858708	0.000107573	0.00758282	#N/A
c26589_g1_i1	-3.02578	1.62016	0.00010788	0.0075987	AT3G29575
c45509_g1_i3	-2.69886	6.54819	0.000109449	0.00770333	AT2G35940
c42102_g3_i1	-2.88169	2.1949	0.000109806	0.00772262	AT3G26040
c33971_g2_i2	2.9519	1.90078	0.000110373	0.0077566	#N/A
c33261_g1_i1	-3.04465	1.55213	0.000110627	0.00776856	#N/A
c41859_g2_i1	-2.77541	3.54024	0.000110988	0.00778759	AT2G45830
c44351_g1_i4	-2.7513	3.78943	0.000111065	0.00778759	AT5G18130
c41535_g1_i1	-2.78635	3.26314	0.000111645	0.00782234	AT2G28630
c12660_g1_i1	4.24877	-0.32235	0.000112765	0.00788397	AT4G15755
c49924_g1_i2	4.24877	-0.32235	0.000112765	0.00788397	AT2G30660
c49919_g5_i1	3.12705	0.959815	0.000112823	0.00788397	#N/A
c28932_g1_i1	-3.61647	0.171191	0.000112865	0.00788397	AT2G02240
c46039_g1_i1	2.69601	6.2135	0.000113043	0.00788828	AT4G37990
c49739_g1_i1	-2.85117	2.6002	0.000113097	0.00788828	AT2G20180
c25101_g1_i1	3.94279	-0.0742708	0.00011434	0.00796902	AT2G07050
c49607_g2_i1	-2.70472	5.26323	0.000114695	0.00798778	AT2G19810
c48153_g1_i2	-3.2928	0.633973	0.000115018	0.00800421	AT5G40170
c39505_g2_i1	-2.73064	4.24048	0.000115533	0.00803408	AT3G18080
c34282_g1_i1	-2.71215	4.81778	0.000116142	0.00807032	AT5G66590
c38165_g1_i1	-2.69689	5.47595	0.000117551	0.00816213	AT1G56220
c37269_g1_i1	2.69311	5.57622	0.000117686	0.00816542	AT4G10270
c44351_g1_i1	-2.738	3.79323	0.000118185	0.00819386	AT5G18130
c50630_g1_i1	-3.10458	1.3162	0.000120964	0.00838034	AT4G37370
c46734_g1_i1	-2.8544	2.48651	0.000121908	0.00843942	AT5G03795
c42017_g2_i1	-2.88097	2.3379	0.000123772	0.00856122	#N/A
c35335_g1_i1	-3.45198	0.32237	0.000124037	0.00856122	AT4G25433
c26388_g1_i1	-3.45198	0.32237	0.000124037	0.00856122	AT4G38470
c1620_g1_i1	-3.45198	0.32237	0.000124037	0.00856122	#N/A
c49194_g1_i3	-2.70728	4.46514	0.000124235	0.00856853	AT4G16130
c48087_g2_i1	-2.67295	6.6051	0.000125388	0.00858973	AT2G35390
c24635_g1_i1	7.53153	-1.05407	0.000125561	0.00858973	AT1G11080
c42003_g7_i1	7.53153	-1.05407	0.000125561	0.00858973	AT5G60020
c36453_g1_i2	-7.53125	-0.990285	0.000125561	0.00858973	#N/A
c46765_g3_i1	-7.53125	-0.990285	0.000125561	0.00858973	#N/A
c34135_g2_i2	-7.53125	-0.990285	0.000125561	0.00858973	#N/A
c24810_g1_i1	-7.53125	-0.990285	0.000125561	0.00858973	#N/A
c30636_g1_i2	-7.53125	-0.990285	0.000125561	0.00858973	AT4G37770
c51856_g1_i1	-7.53125	-0.990285	0.000125561	0.00858973	AT5G60900
c46859_g2_i2	-7.53125	-0.990285	0.000125561	0.00858973	#N/A
c15670_g1_i1	-7.53125	-0.990285	0.000125561	0.00858973	AT4G11650
c46959_g1_i3	-3.20938	1.04619	0.000126407	0.00864124	AT1G28710
c46326_g1_i6	3.40285	0.579622	0.00012685	0.00865878	AT4G13420
c48429_g1_i4	-3.27372	0.617518	0.00012685	0.00865878	AT3G57230
c16262_g1_i1	-4.71713	-0.591126	0.000127312	0.0086775	AT1G73965
c33881_g1_i1	-4.71713	-0.591126	0.000127312	0.0086775	AT2G03810
c44332_g1_i1	-3.59006	0.148411	0.000128791	0.00877185	AT2G22790
c48339_g2_i3	-2.84944	2.16703	0.000130493	0.00888129	AT1G68740
c38632_g1_i1	-2.66076	6.96901	0.000130648	0.00888532	AT5G58070
c47281_g2_i1	2.89009	2.06537	0.000132153	0.00898105	AT1G07400
c41548_g2_i1	3.90972	-0.103235	0.000132862	0.00900562	AT1G78955
c49676_g4_i2	-3.79143	-0.0495816	0.000132862	0.00900562	AT4G02340
c40936_g2_i3	-3.79143	-0.0495816	0.000132862	0.00900562	AT1G58190
c42339_g1_i3	3.4668	0.426523	0.000132902	0.00900562	AT4G37850
c41287_g1_i1	-2.73919	3.52735	0.00013323	0.00902121	AT3G13430
c44278_g2_i2	-2.72099	3.70031	0.000133495	0.00903258	AT2G46680
c44328_g1_i1	-2.70338	4.05219	0.000134379	0.00908579	AT2G42900
c44574_g1_i1	-2.72143	3.68453	0.000134674	0.00909908	AT3G50930
c42714_g2_i2	2.80439	2.42515	0.000135348	0.00913797	#N/A
c48948_g1_i6	3.06627	1.0277	0.000136087	0.00918118	AT4G05030
c35834_g1_i1	-2.94929	1.7091	0.000136606	0.0092095	AT3G04300
c48244_g1_i4	-3.08095	1.29571	0.000136938	0.00922515	AT1G61210
c42003_g6_i1	2.68972	4.13093	0.000140862	0.00948262	AT5G03260
c43920_g1_i1	-2.82488	2.19533	0.000141219	0.00949979	AT5G01210
c44351_g1_i3	-2.69899	3.9716	0.000141783	0.00953079	AT5G18130
c49876_g1_i1	-2.65371	5.83302	0.000142529	0.00956968	AT2G16980
c42224_g4_i1	-2.71942	3.58179	0.000142568	0.00956968	AT1G02400
c42927_g2_i1	-2.82973	2.15004	0.000144933	0.00972143	AT5G49760
c41569_g1_i1	2.90692	1.7387	0.000145045	0.00972186	AT5G06080
c30928_g1_i2	3.31426	0.68444	0.000145838	0.00976799	AT3G14470
c46998_g5_i1	-3.56316	0.125262	0.000147215	0.009846	AT4G23180
c49454_g4_i1	-3.56316	0.125262	0.000147215	0.009846	AT1G65790
c48879_g3_i1	-2.82129	2.41686	0.000147707	0.00987177	#N/A
c44637_g1_i4	-3.32965	0.459146	0.000148152	0.00989439	AT5G13730
c34601_g1_i1	-2.63235	8.32252	0.00014894	0.00993537	AT4G27270
c43050_g1_i1	-2.83491	2.10329	0.00014898	0.00993537	AT3G06390
c45201_g3_i1	-2.77983	2.64629	0.000149548	0.00996609	AT1G70300
c29164_g1_i1	-3.2264	0.917004	0.000154617	0.0102671	AT3G02230
c19373_g2_i1	3.87587	-0.132786	0.000154728	0.0102671	#N/A
c38084_g4_i1	3.87587	-0.132786	0.000154728	0.0102671	AT1G05680
c34161_g1_i1	-3.76049	-0.0761989	0.000154728	0.0102671	AT1G34070
c30928_g1_i3	3.36049	0.542572	0.000154729	0.0102671	AT3G14470
c37149_g1_i1	-3.2348	0.58403	0.000154729	0.0102671	AT2G42010
c42979_g1_i1	-2.78729	2.545	0.000155229	0.0102929	AT3G46540
c26003_g1_i1	4.81284	-0.66403	0.000157376	0.0103982	#N/A
c42219_g1_i2	-4.67151	-0.630177	0.000157376	0.0103982	AT1G07390
c29730_g1_i1	-4.67151	-0.630177	0.000157376	0.0103982	AT2G30230
c46172_g2_i1	-4.67151	-0.630177	0.000157376	0.0103982	#N/A
c39720_g1_i1	-4.67151	-0.630177	0.000157376	0.0103982	AT4G21410
c46926_g4_i5	-3.40399	0.281109	0.000157637	0.0104024	#N/A
c38830_g1_i1	-2.69415	3.62813	0.000157664	0.0104024	AT1G28190
c44532_g4_i2	4.20937	-0.356756	0.000160239	0.0105497	#N/A
c35026_g1_i1	-4.08064	-0.31066	0.000160239	0.0105497	AT1G29290
c32191_g1_i1	-4.08064	-0.31066	0.000160239	0.0105497	#N/A
c45349_g1_i1	-2.76571	2.63414	0.000161258	0.0106093	AT1G62400
c47137_g1_i1	-2.61554	8.84289	0.000161986	0.0106497	AT5G61820
c38278_g2_i1	-7.47018	-1.04217	0.000164799	0.0107131	AT5G16770
c41775_g1_i1	-7.47018	-1.04217	0.000164799	0.0107131	#N/A
c74635_g1_i1	-7.47018	-1.04217	0.000164799	0.0107131	AT3G20362
c79662_g1_i1	-7.47018	-1.04217	0.000164799	0.0107131	#N/A
c46975_g7_i1	-7.47018	-1.04217	0.000164799	0.0107131	#N/A
c41381_g1_i6	-7.47018	-1.04217	0.000164799	0.0107131	AT1G67000
c33030_g1_i1	-7.47018	-1.04217	0.000164799	0.0107131	#N/A
c31565_g1_i1	-7.47018	-1.04217	0.000164799	0.0107131	#N/A
c38869_g1_i1	-7.47018	-1.04217	0.000164799	0.0107131	ATMG00710
c26588_g1_i1	-7.47018	-1.04217	0.000164799	0.0107131	AT2G41380
c59356_g1_i1	-7.47018	-1.04217	0.000164799	0.0107131	AT2G30070
c74234_g1_i1	7.46479	-1.11133	0.000164799	0.0107131	#N/A
c59411_g1_i1	7.46479	-1.11133	0.000164799	0.0107131	#N/A
c69108_g1_i1	7.46479	-1.11133	0.000164799	0.0107131	AT5G42180
c33354_g1_i1	7.46479	-1.11133	0.000164799	0.0107131	#N/A
c38394_g1_i1	7.46479	-1.11133	0.000164799	0.0107131	#N/A
c47937_g1_i1	-3.04477	1.26442	0.000165403	0.0107448	AT5G54160
c46442_g1_i1	-2.62963	5.43179	0.000165747	0.0107597	AT1G29340
c39436_g1_i1	-2.79248	2.16747	0.000167689	0.0108781	AT4G30420
c10371_g1_i1	3.66807	0.061203	0.000168571	0.0109168	#N/A
c40238_g1_i1	-3.53575	0.101731	0.000168571	0.0109168	#N/A
c41426_g1_i2	2.86502	1.82534	0.000168639	0.0109168	AT3G25900
c38247_g1_i1	2.93565	1.40075	0.000168858	0.0109234	#N/A
c43161_g1_i1	-2.7088	3.1734	0.000169798	0.0109765	AT4G31240
c35059_g2_i1	2.92412	1.471	0.000170279	0.0109891	AT2G45190
c37811_g1_i1	2.92412	1.471	0.000170279	0.0109891	AT2G36870
c41584_g1_i1	3.01902	0.986842	0.000170349	0.0109891	AT3G54450
c40652_g1_i1	2.69798	3.1855	0.000173009	0.011153	AT1G12060
c51142_g1_i1	-2.89454	1.66191	0.000173661	0.0111873	AT5G65140
c51446_g1_i2	-3.1406	0.683206	0.000175558	0.0113016	AT1G04120
c48223_g2_i1	-2.74668	2.61777	0.000178462	0.0114806	#N/A
c42224_g4_i3	-2.61243	5.74006	0.000179291	0.0115259	AT1G47990
c73389_g1_i1	3.02649	0.872818	0.000181665	0.0116705	AT5G65090
c50376_g2_i10	-2.67209	3.52353	0.000183684	0.011792	AT5G18840
c40907_g1_i1	-2.6591	3.79947	0.0001846	0.0118426	AT4G01410
c35254_g2_i1	-3.08748	1.07133	0.000185485	0.0118758	AT2G15220
c45460_g1_i1	-3.08748	1.07133	0.000185485	0.0118758	#N/A
c49607_g2_i2	-2.60208	5.86409	0.000185502	0.0118758	AT2G19810
c42644_g1_i1	-2.67637	3.27733	0.000185649	0.0118771	AT2G47140
c39868_g1_i1	-2.79787	2.26617	0.000186714	0.011937	AT4G13620
c38628_g1_i3	-3.05799	1.16548	0.00018685	0.0119374	AT5G41540
c41335_g1_i2	3.31684	0.504554	0.000189466	0.0120879	AT4G30880
c45526_g2_i1	-3.19479	0.549739	0.000189466	0.0120879	AT5G64750
c48429_g1_i2	-2.9175	1.52664	0.000190705	0.012155	AT3G57230
c48699_g2_i1	-2.64033	3.93426	0.000190779	0.012155	AT3G16720
c46429_g1_i1	-2.58662	7.12978	0.000191207	0.0121738	AT1G33400
c35440_g1_i2	-4.00495	-0.37542	0.000191901	0.0122013	#N/A
c46172_g7_i1	-4.00495	-0.37542	0.000191901	0.0122013	#N/A
c24413_g1_i1	3.63777	0.0348395	0.000193372	0.012278	#N/A
c43045_g1_i1	-3.50781	0.0778053	0.000193372	0.012278	AT5G05340
c42858_g2_i2	-2.65325	3.59301	0.000193772	0.012295	AT5G06060
c47202_g5_i2	-2.59221	5.93683	0.000193963	0.0122987	AT5G64430
c38858_g1_i1	3.20416	0.750004	0.000195315	0.0123155	#N/A
c28363_g1_i2	4.76243	-0.707654	0.000195424	0.0123155	#N/A
c42345_g1_i1	-4.62441	-0.67033	0.000195424	0.0123155	AT2G23610
c42724_g1_i2	-4.62441	-0.67033	0.000195424	0.0123155	#N/A
c49926_g2_i1	-4.62441	-0.67033	0.000195424	0.0123155	#N/A
c30393_g1_i1	-4.62441	-0.67033	0.000195424	0.0123155	#N/A
c10547_g1_i1	-4.62441	-0.67033	0.000195424	0.0123155	AT2G43870
c49454_g3_i1	-4.62441	-0.67033	0.000195424	0.0123155	AT1G65790
c27230_g1_i1	-4.62441	-0.67033	0.000195424	0.0123155	AT4G23140
c41591_g2_i2	-2.69094	2.85177	0.000196599	0.0123812	AT1G78290
c42096_g1_i4	-3.12203	0.970587	0.000198399	0.0124861	#N/A
c47799_g1_i1	2.9674	1.05349	0.000199338	0.0125367	#N/A
c48372_g1_i3	-2.77206	2.04934	0.000200024	0.0125713	AT2G44480
c47339_g1_i2	-2.79429	1.96018	0.000200348	0.012583	AT3G48240
c69018_g1_i1	2.92232	1.21409	0.000200481	0.012583	#N/A
c46876_g1_i5	-2.84114	1.75591	0.000200913	0.0126015	AT1G14190
c34656_g1_i1	3.4979	0.208872	0.00020148	0.012603	#N/A
c44506_g3_i1	3.4979	0.208872	0.00020148	0.012603	#N/A
c51480_g1_i4	-3.35435	0.23862	0.00020148	0.012603	AT1G15180
c36910_g2_i1	-3.35435	0.23862	0.00020148	0.012603	AT3G53510
c42085_g1_i1	-2.5908	5.14895	0.000207938	0.0129972	AT3G16350
c44727_g1_i1	2.79654	1.98444	0.000208062	0.0129972	AT1G10380
c46961_g1_i1	-2.5781	6.14679	0.000208296	0.0130031	AT3G11660
c50273_g1_i1	-2.79878	1.90671	0.000208926	0.0130336	AT1G68190
c48610_g4_i3	-2.60129	4.57511	0.000209688	0.0130663	AT5G23870
c44890_g1_i1	-2.73224	2.45993	0.000209731	0.0130663	AT4G34131
c49454_g2_i1	-3.69655	-0.130972	0.000211308	0.0131557	AT4G21390
c42224_g4_i2	-2.62037	3.90409	0.000211784	0.0131765	AT1G02400
c45410_g1_i1	-2.5626	8.56682	0.000213103	0.0132497	AT3G18830
c42669_g1_i3	-2.99508	1.22162	0.000213925	0.0132778	AT4G18210
c44059_g1_i1	-2.99508	1.22162	0.000213925	0.0132778	#N/A
c49346_g1_i2	-3.16307	0.862253	0.000213985	0.0132778	AT1G25480
c50450_g1_i1	-3.01814	1.13118	0.000214192	0.0132791	AT1G07750
c33923_g2_i1	-3.10694	0.95759	0.000214292	0.0132791	AT1G66950
c39959_g1_i1	-2.62063	3.86434	0.000214714	0.0132964	AT2G27080
c43130_g1_i2	-2.5621	7.2885	0.000216297	0.0133855	#N/A
c42484_g1_i2	-2.61781	3.88869	0.000216528	0.0133901	AT5G24470
c38866_g1_i1	-2.66316	2.91089	0.000217672	0.0133901	AT4G38260
c50399_g2_i1	-7.40642	-1.09602	0.00021796	0.0133901	AT4G27290
c30607_g1_i1	-7.40642	-1.09602	0.00021796	0.0133901	#N/A
c50583_g3_i4	-7.40642	-1.09602	0.00021796	0.0133901	AT4G23180
c2833_g1_i1	-7.40642	-1.09602	0.00021796	0.0133901	#N/A
c29871_g1_i1	-7.40642	-1.09602	0.00021796	0.0133901	#N/A
c51729_g1_i1	-7.40642	-1.09602	0.00021796	0.0133901	#N/A
c7002_g1_i2	-7.40642	-1.09602	0.00021796	0.0133901	AT3G47580
c45321_g1_i2	-7.40642	-1.09602	0.00021796	0.0133901	AT5G20400
c65412_g1_i1	7.39481	-1.17091	0.00021796	0.0133901	AT4G34210
c41502_g1_i4	-2.82356	1.74085	0.00022019	0.0135181	AT2G35640
c48440_g1_i2	-2.60144	4.18389	0.000220349	0.0135189	AT2G48010
c41539_g1_i1	-2.55902	6.89287	0.000221176	0.0135607	AT1G01140
c22859_g1_i1	2.83434	1.61043	0.000222016	0.0136032	#N/A
c33874_g1_i3	-3.47931	0.0534717	0.000222231	0.0136074	AT5G22470
c51008_g1_i4	-2.63894	3.42275	0.000224514	0.0137381	#N/A
c44182_g1_i1	-2.64116	3.40598	0.000224967	0.0137568	AT1G42430
c42651_g3_i1	-2.74421	2.3084	0.000225147	0.0137588	AT5G10770
c48372_g1_i2	-2.76074	2.23429	0.000226993	0.0138624	AT2G44480
c43653_g4_i1	2.88387	1.27123	0.000227239	0.0138683	AT5G35830
c47230_g1_i3	-3.32888	0.216892	0.000228285	0.013923	AT1G73040
c43111_g1_i2	2.80094	1.7701	0.000229306	0.0139761	AT4G20040
c32222_g1_i1	-3.96557	-0.408938	0.000230561	0.0139981	#N/A
c49338_g3_i1	-3.96557	-0.408938	0.000230561	0.0139981	#N/A
c49514_g3_i2	-3.96557	-0.408938	0.000230561	0.0139981	AT5G36930
c38762_g1_i1	-3.96557	-0.408938	0.000230561	0.0139981	#N/A
c46721_g1_i2	-3.04489	1.03468	0.000230573	0.0139981	AT5G28770
c42003_g5_i3	2.93641	1.02687	0.000230573	0.0139981	AT5G60020
c50267_g1_i14	3.37078	0.342872	0.000231473	0.0140436	AT1G55490
c35826_g1_i1	-3.15365	0.514605	0.000232936	0.0140926	#N/A
c48429_g1_i1	-3.15365	0.514605	0.000232936	0.0140926	AT3G57230
c36077_g1_i2	3.16625	0.717107	0.000233106	0.0140926	#N/A
c29308_g1_i1	3.16625	0.717107	0.000233106	0.0140926	#N/A
c44271_g2_i1	3.01631	0.732682	0.000233106	0.0140926	AT5G22090
c35310_g3_i5	3.2135	0.596767	0.000233346	0.0140926	AT1G59750
c37663_g1_i1	-3.08411	0.634972	0.000233346	0.0140926	AT2G43820
c45273_g1_i2	-2.60955	3.62065	0.000233865	0.0141075	AT1G49740
c47816_g1_i1	-2.57446	4.743	0.000233987	0.0141075	AT1G30760
c46796_g1_i1	-2.59692	3.92295	0.000234047	0.0141075	AT2G44500
c48699_g1_i1	-2.60969	3.75716	0.000237397	0.014298	#N/A
c31870_g1_i1	-2.56322	5.24052	0.000237521	0.014298	AT5G07710
c46197_g1_i3	2.59766	3.67392	0.00023767	0.014298	AT1G14700
c51157_g2_i1	-2.73403	2.06801	0.000239961	0.0144264	#N/A
c38628_g1_i2	-2.6608	2.73808	0.000242436	0.0145658	AT2G20142
c51935_g1_i5	-2.56828	4.71612	0.000243262	0.0146015	AT1G34260
c50661_g2_i2	4.71018	-0.75262	0.000243817	0.0146015	#N/A
c33010_g1_i1	4.71018	-0.75262	0.000243817	0.0146015	#N/A
c22368_g3_i1	-4.57572	-0.711648	0.000243817	0.0146015	#N/A
c38435_g1_i2	-4.57572	-0.711648	0.000243817	0.0146015	#N/A
c38466_g1_i1	-2.57313	4.50967	0.000244427	0.0146285	AT4G27470
c40001_g1_i2	3.76927	-0.225204	0.000247831	0.0148131	AT1G24430
c33874_g1_i8	-3.66348	-0.159168	0.000247831	0.0148131	AT5G22470
c26589_g1_i3	-2.64815	2.7572	0.000252707	0.0150949	AT1G13740
c43653_g4_i2	2.79494	1.70486	0.000253012	0.0151034	AT5G35830
c37207_g1_i1	-2.61115	3.45362	0.000253565	0.0151267	AT3G15760
c42418_g1_i1	-2.53368	6.40852	0.000256521	0.0152865	AT1G01720
c43909_g1_i2	-2.62758	3.08069	0.000256574	0.0152865	AT5G53290
c46747_g4_i1	-3.06478	0.618525	0.000257011	0.0153027	#N/A
c37792_g1_i1	-2.5344	6.29472	0.000257435	0.0153181	AT3G09925
c44084_g1_i1	-3.13262	0.496709	0.000258681	0.0153824	AT2G28690
c47624_g1_i1	-2.5763	3.91809	0.000258967	0.0153846	AT3G13110
c43486_g1_i1	-3.30294	0.194828	0.000259049	0.0153846	AT5G09970
c44820_g1_i2	-2.56489	4.33355	0.00026033	0.0154507	AT3G16785
c41403_g2_i1	-2.59303	3.57442	0.000260746	0.0154656	AT4G35600
c173_g1_i1	2.5914	3.65457	0.00026225	0.015539	AT3G51860
c49869_g2_i1	-2.7744	1.76393	0.000262319	0.015539	AT1G75290
c38280_g1_i2	2.89184	1.09173	0.000263781	0.0156156	AT5G35550
c51374_g1_i3	-2.58981	3.52208	0.00027071	0.0160155	AT1G61210
c49872_g2_i1	-2.52274	6.4014	0.000271059	0.016026	AT4G14580
c35525_g1_i1	2.54705	4.4169	0.000274339	0.0162096	AT5G47920
c50256_g1_i1	-2.51341	7.19122	0.000277513	0.0163867	AT3G23150
c29411_g2_i1	4.08427	-0.465117	0.000277936	0.0163908	AT1G20030
c39407_g1_i2	-3.92507	-0.443264	0.000277936	0.0163908	AT2G28200
c42990_g1_i1	2.72075	2.10875	0.000282634	0.0166573	AT5G60490
c39006_g1_i1	-2.96324	1.08414	0.000283004	0.0166685	AT5G66800
c52115_g1_i1	2.55121	4.08538	0.000285617	0.0168117	#N/A
c49290_g1_i1	-3.11129	0.478585	0.000287576	0.0169163	AT2G24580
c6192_g1_i1	-7.33971	-1.15198	0.000290613	0.0169948	#N/A
c79880_g1_i1	-7.33971	-1.15198	0.000290613	0.0169948	#N/A
c33598_g1_i1	-7.33971	-1.15198	0.000290613	0.0169948	AT5G62360
c32194_g1_i1	-7.33971	-1.15198	0.000290613	0.0169948	AT5G07100
c49657_g2_i3	-7.33971	-1.15198	0.000290613	0.0169948	#N/A
c15608_g1_i1	-7.33971	-1.15198	0.000290613	0.0169948	#N/A
c33209_g1_i1	7.32126	-1.23303	0.000290613	0.0169948	#N/A
c26079_g1_i1	7.32126	-1.23303	0.000290613	0.0169948	AT5G47635
c19286_g1_i1	7.32126	-1.23303	0.000290613	0.0169948	#N/A
c35556_g1_i1	3.73191	-0.257357	0.000291391	0.0169948	#N/A
c42868_g1_i1	3.73191	-0.257357	0.000291391	0.0169948	#N/A
c47983_g1_i2	-3.62964	-0.187933	0.000291391	0.0169948	AT1G26190
c46655_g2_i2	3.32026	0.299174	0.000291475	0.0169948	AT5G23960
c25977_g1_i1	3.32026	0.299174	0.000291475	0.0169948	AT5G16170
c44597_g1_i1	2.64263	2.42875	0.00029294	0.0170694	AT2G38080
c35395_g1_i1	-3.42057	0.00352289	0.000295197	0.0171902	#N/A
c38644_g1_i1	2.74236	1.77757	0.000296192	0.0172373	AT3G01516
c48778_g1_i2	-2.61713	2.7308	0.000297203	0.0172853	AT5G61350
c50976_g3_i2	-2.51992	5.07208	0.000300044	0.0174396	AT2G47140
c42085_g1_i2	-2.51147	5.15048	0.000304195	0.0176412	AT3G16350
c40054_g1_i1	-2.61265	2.72699	0.000304232	0.0176412	AT5G18150
c34046_g1_i1	4.65598	-0.799012	0.000305695	0.0176412	#N/A
c45864_g1_i3	4.65598	-0.799012	0.000305695	0.0176412	AT1G22150
c40001_g1_i1	4.65598	-0.799012	0.000305695	0.0176412	AT1G24430
c29928_g1_i2	4.65598	-0.799012	0.000305695	0.0176412	#N/A
c30820_g1_i1	4.65598	-0.799012	0.000305695	0.0176412	#N/A
c40660_g1_i1	-4.52532	-0.754201	0.000305695	0.0176412	AT2G21610
c34185_g1_i1	-4.52532	-0.754201	0.000305695	0.0176412	AT3G10660
c37241_g2_i5	-4.52532	-0.754201	0.000305695	0.0176412	AT3G16120
c40955_g4_i1	-4.52532	-0.754201	0.000305695	0.0176412	#N/A
c49670_g1_i1	-2.56809	3.28621	0.000305795	0.0176412	AT1G60190
c46519_g2_i2	-2.56791	3.24641	0.000309597	0.0178495	AT1G02860
c51903_g1_i2	-2.98608	0.98431	0.000310413	0.0178847	AT1G14040
c40535_g2_i1	-2.76409	1.62196	0.000310595	0.0178847	AT1G05420
c22173_g1_i1	3.14949	0.541513	0.000312634	0.017991	AT4G03400
c40227_g1_i1	-3.02905	0.890774	0.000317781	0.0182759	AT5G14130
c33590_g1_i1	-2.64482	2.42309	0.000319162	0.0183439	#N/A
c2516_g1_i1	-3.08964	0.460229	0.000320045	0.0183833	AT5G01780
c40253_g1_i1	-2.48898	6.57144	0.000322001	0.0184842	AT2G40300
c47253_g2_i4	2.6212	2.54016	0.000322448	0.0184984	AT5G62000
c44663_g1_i2	-2.93499	1.06003	0.000326221	0.0187032	AT2G26710
c51228_g1_i2	-2.61449	2.57245	0.000327393	0.0187573	AT4G24120
c40519_g2_i1	2.534	3.77791	0.000327567	0.0187573	AT2G23170
c51097_g2_i1	-2.80042	1.42659	0.000329308	0.0188453	#N/A
c35833_g1_i1	2.50853	4.35147	0.000331858	0.0189795	AT4G35640
c45605_g1_i3	-2.53651	3.76541	0.000332971	0.0190315	AT3G10910
c40552_g2_i1	2.8559	0.958086	0.000334812	0.0191249	AT5G46290
c43486_g1_i2	-3.24963	0.14965	0.000335144	0.0191321	AT5G09970
c2260_g1_i1	4.04004	-0.503099	0.000336207	0.0191557	#N/A
c39245_g3_i6	-3.88341	-0.478437	0.000336207	0.0191557	#N/A
c32266_g1_i1	-3.88341	-0.478437	0.000336207	0.0191557	AT3G51550
c34742_g1_i1	-2.57231	3.05686	0.000336384	0.0191557	AT4G14450
c46909_g1_i1	-2.49539	4.96029	0.000338557	0.0192676	AT3G14200
c49123_g1_i3	3.50979	-0.0756504	0.000341233	0.0193961	#N/A
c40931_g2_i1	-3.39028	-0.0221232	0.000341233	0.0193961	#N/A
c38511_g1_i2	3.69356	-0.290233	0.000343491	0.0195006	#N/A
c23367_g1_i1	3.69356	-0.290233	0.000343491	0.0195006	#N/A
c31915_g2_i1	-3.01296	0.877028	0.000344458	0.0195391	#N/A
c23303_g1_i1	2.63363	2.12052	0.000344592	0.0195391	AT5G51790
c46326_g1_i13	3.1275	0.522619	0.000345287	0.0195666	AT4G13420
c48392_g1_i1	-2.65282	2.27265	0.000346512	0.0196241	AT1G23090
c37474_g1_i1	-2.69255	1.81623	0.000346804	0.0196284	AT2G16790
c43742_g1_i5	-2.57399	2.78035	0.000347011	0.0196284	AT5G62740
c48905_g1_i2	-2.48994	5.03003	0.000349299	0.0197457	AT5G11010
c30360_g1_i1	-2.49064	4.81456	0.000351986	0.0198855	AT5G27460
c47904_g1_i2	-2.86359	1.21146	0.000354528	0.0200047	AT3G26320
c36910_g1_i1	-2.86359	1.21146	0.000354528	0.0200047	AT2G37360
c45733_g1_i2	2.89957	0.764274	0.000355341	0.0200384	AT1G24140
c35896_g1_i1	-2.54376	3.20571	0.000356053	0.0200664	AT4G35750
c45974_g1_i2	2.83924	0.94393	0.000361326	0.0203512	AT3G20395
c50428_g1_i1	-2.64558	2.22436	0.000363414	0.020446	AT1G22640
c32474_g1_i1	2.60364	2.36126	0.00036345	0.020446	AT1G79760
c29308_g2_i2	3.06688	0.631457	0.000367677	0.0206713	#N/A
c32367_g1_i1	3.2679	0.254127	0.000368942	0.0207298	#N/A
c48674_g1_i1	-2.53103	3.25481	0.00037086	0.020825	AT1G07250
c34852_g1_i1	-2.45896	6.57257	0.000371641	0.0208562	AT5G52430
c47502_g1_i1	-2.45379	7.54466	0.00037288	0.020913	AT2G19900
c48938_g1_i1	2.48947	4.15038	0.000374359	0.0209833	AT1G02460
c36974_g1_i1	-2.47201	5.06955	0.000376368	0.0210832	AT3G02110
c25543_g1_i1	2.81477	1.02603	0.000376767	0.0210928	AT1G69850
c48680_g1_i4	-2.85067	1.20048	0.000378375	0.0211701	AT1G48720
c47012_g5_i1	2.46761	5.21165	0.000379196	0.0212032	#N/A
c46933_g1_i1	3.35528	0.0858059	0.000382127	0.0213234	#N/A
c44005_g2_i1	-3.22222	0.126513	0.000382127	0.0213234	AT1G62400
c47769_g1_i3	-3.22222	0.126513	0.000382127	0.0213234	AT2G36780
c32112_g1_i1	2.51619	3.24222	0.000383109	0.0213234	AT5G24580
c49133_g1_i3	2.59072	2.41813	0.00038474	0.0213234	AT5G53020
c50392_g1_i3	-2.53389	3.13488	0.000385128	0.0213234	AT5G40640
c24220_g1_i1	4.59966	-0.846923	0.000385253	0.0213234	#N/A
c37728_g1_i1	4.59966	-0.846923	0.000385253	0.0213234	#N/A
c44468_g2_i1	4.59966	-0.846923	0.000385253	0.0213234	#N/A
c31492_g1_i1	-4.4731	-0.798066	0.000385253	0.0213234	AT1G64340
c32395_g2_i1	-4.4731	-0.798066	0.000385253	0.0213234	AT4G39670
c53268_g1_i1	-4.4731	-0.798066	0.000385253	0.0213234	#N/A
c44981_g4_i1	-4.4731	-0.798066	0.000385253	0.0213234	AT4G23180
c48559_g5_i1	-4.4731	-0.798066	0.000385253	0.0213234	#N/A
c38922_g1_i1	-4.4731	-0.798066	0.000385253	0.0213234	#N/A
c30483_g1_i1	-4.4731	-0.798066	0.000385253	0.0213234	#N/A
c43352_g1_i1	-4.4731	-0.798066	0.000385253	0.0213234	AT1G13110
c74256_g1_i1	2.48169	4.16247	0.000390633	0.0214146	#N/A
c78756_g1_i1	-7.26977	-1.21024	0.000390825	0.0214146	#N/A
c44191_g2_i3	-7.26977	-1.21024	0.000390825	0.0214146	AT3G61220
c42619_g1_i3	-7.26977	-1.21024	0.000390825	0.0214146	#N/A
c42219_g1_i3	-7.26977	-1.21024	0.000390825	0.0214146	AT1G07390
c39622_g1_i1	-7.26977	-1.21024	0.000390825	0.0214146	AT4G21490
c13716_g1_i1	-7.26977	-1.21024	0.000390825	0.0214146	#N/A
c63007_g1_i1	-7.26977	-1.21024	0.000390825	0.0214146	AT4G09510
c17593_g1_i1	-7.26977	-1.21024	0.000390825	0.0214146	AT4G19810
c60049_g1_i1	-7.26977	-1.21024	0.000390825	0.0214146	AT3G22560
c30581_g1_i1	-7.26977	-1.21024	0.000390825	0.0214146	#N/A
c36200_g2_i1	-7.26977	-1.21024	0.000390825	0.0214146	#N/A
c25941_g1_i1	-7.26977	-1.21024	0.000390825	0.0214146	#N/A
c20521_g3_i1	-7.26977	-1.21024	0.000390825	0.0214146	#N/A
c6186_g1_i1	-7.26977	-1.21024	0.000390825	0.0214146	#N/A
c9281_g1_i1	7.24376	-1.2979	0.000390825	0.0214146	AT1G70210
c21673_g1_i1	7.24376	-1.2979	0.000390825	0.0214146	#N/A
c25154_g1_i1	3.47594	-0.10463	0.000395255	0.0215808	#N/A
c51682_g1_i7	-3.35934	-0.048239	0.000395255	0.0215808	AT4G05200
c50171_g2_i2	-3.35934	-0.048239	0.000395255	0.0215808	AT5G46330
c34142_g1_i1	-3.35934	-0.048239	0.000395255	0.0215808	#N/A
c38698_g2_i1	-3.35934	-0.048239	0.000395255	0.0215808	#N/A
c46998_g2_i2	-3.35934	-0.048239	0.000395255	0.0215808	AT4G05200
c40914_g1_i1	-2.7514	1.46444	0.000400533	0.0218562	AT3G19615
c50267_g1_i12	3.04615	0.613706	0.000403738	0.0220181	#N/A
c35008_g1_i1	-2.89155	1.02308	0.000405207	0.0220463	#N/A
c47618_g1_i2	-2.89155	1.02308	0.000405207	0.0220463	AT3G53720
c48948_g1_i3	2.79885	1.01253	0.000405207	0.0220463	AT4G05030
c46941_g1_i1	2.79885	1.01253	0.000405207	0.0220463	AT3G12320
c33629_g1_i1	-3.55947	-0.247266	0.000405979	0.0220504	#N/A
c34658_g1_i1	-3.55947	-0.247266	0.000405979	0.0220504	#N/A
c36306_g2_i1	-2.49957	3.70636	0.000405995	0.0220504	AT4G25810
c48610_g3_i1	-2.54325	2.75438	0.000406612	0.022071	#N/A
c51740_g1_i3	-2.50766	3.27365	0.00040766	0.0220901	AT2G03220
c49845_g3_i1	3.99441	-0.542094	0.000408153	0.0220901	AT2G02560
c27445_g1_i1	3.99441	-0.542094	0.000408153	0.0220901	AT1G64160
c28105_g1_i2	-3.84051	-0.514502	0.000408153	0.0220901	#N/A
c30258_g1_i2	-3.84051	-0.514502	0.000408153	0.0220901	#N/A
c34522_g1_i3	-3.09694	0.261205	0.000415922	0.0224712	AT1G06460
c68097_g1_i1	-3.09694	0.261205	0.000415922	0.0224712	AT5G51160
c36775_g1_i1	-3.09694	0.261205	0.000415922	0.0224712	AT2G36090
c31991_g1_i1	-2.92476	0.932102	0.000421524	0.0227473	AT1G74650
c38851_g1_i1	-2.92476	0.932102	0.000421524	0.0227473	AT4G08570
c47487_g1_i2	3.0825	0.48408	0.000422388	0.0227807	AT2G26150
c41856_g1_i4	-2.72957	1.44597	0.000423133	0.0227951	AT5G16480
c46764_g2_i2	-3.0095	0.730821	0.000423146	0.0227951	AT1G08920
c48814_g1_i1	-2.45483	4.63434	0.000427075	0.0229934	AT3G51940
c35008_g1_i2	-2.6037	2.00689	0.000429992	0.023137	#N/A
c38945_g1_i1	-2.54537	2.64018	0.000430902	0.0231725	AT4G37030
c41389_g1_i8	-2.7439	1.3787	0.000437519	0.0235011	AT2G23620
c42003_g5_i1	2.71501	1.36787	0.000437519	0.0235011	AT5G60020
c30755_g1_i1	-2.42051	7.26133	0.000441644	0.023709	AT1G17860
c32613_g1_i1	2.55306	2.48234	0.00044473	0.0238609	AT2G36985
c10651_g1_i1	-2.45686	4.37709	0.000445206	0.0238726	AT5G59320
c47775_g1_i2	-2.57972	2.33026	0.000448377	0.0240287	AT3G13450
c47176_g2_i5	2.45242	4.10967	0.0004491	0.0240535	AT1G76690
c42610_g2_i2	-2.43054	5.35988	0.000451497	0.024168	AT2G22420
c39856_g1_i1	-2.41982	6.60565	0.000452623	0.0242143	AT4G25700
c48536_g1_i1	-2.90902	0.918747	0.000455672	0.0243493	AT4G13420
c46326_g1_i8	2.78809	0.900619	0.000455672	0.0243493	AT2G35060
c33874_g1_i2	-3.32772	-0.0748421	0.000458791	0.0245018	AT5G22470
c47775_g1_i1	-2.51758	2.91563	0.000461395	0.0246268	AT1G55510
c49334_g1_i2	2.84156	0.715158	0.000462261	0.0246588	AT3G19000
c42316_g1_i1	-2.73232	1.36892	0.000463529	0.0247122	AT4G33680
c52043_g2_i2	-2.52602	2.62387	0.000464062	0.0247264	#N/A
c50645_g1_i2	-2.64811	1.7191	0.000464642	0.0247315	AT2G15620
c51365_g1_i2	-2.42119	5.63146	0.000464691	0.0247315	AT1G45249
c46909_g1_i4	-2.41313	6.48422	0.000468668	0.0249289	AT3G14200
c42851_g1_i2	2.76647	0.985136	0.0004694	0.0249535	AT4G10250
c50428_g2_i2	-2.45245	4.00301	0.000474456	0.0252078	AT2G41640
c39340_g1_i2	3.65416	-0.323865	0.000481147	0.0254613	#N/A
c37972_g1_i1	3.65416	-0.323865	0.000481147	0.0254613	#N/A
c38707_g1_i2	-3.52306	-0.277886	0.000481147	0.0254613	AT5G06839
c42096_g1_i2	-3.52306	-0.277886	0.000481147	0.0254613	#N/A
c51682_g1_i9	-3.48572	-0.309178	0.000481147	0.0254613	AT4G23180
c43963_g1_i1	-3.48572	-0.309178	0.000481147	0.0254613	AT1G53920
c46723_g2_i4	-3.48572	-0.309178	0.000481147	0.0254613	AT2G20142
c34444_g1_i1	2.43107	4.61035	0.000484226	0.0256096	AT2G37870
c34354_g1_i1	4.54105	-0.896456	0.000488131	0.0257427	#N/A
c31535_g1_i1	4.54105	-0.896456	0.000488131	0.0257427	#N/A
c22443_g1_i1	4.54105	-0.896456	0.000488131	0.0257427	#N/A
c44750_g2_i1	-4.41892	-0.843325	0.000488131	0.0257427	AT3G56380
c45726_g1_i3	-4.41892	-0.843325	0.000488131	0.0257427	#N/A
c40809_g1_i1	-2.8931	0.905266	0.000492871	0.0259632	AT5G23530
c42143_g1_i1	2.77063	0.88589	0.000492871	0.0259632	AT5G47500
c29670_g1_i1	3.12774	0.341713	0.000496502	0.02608	AT2G47800
c44947_g2_i1	-2.99962	0.38435	0.000496502	0.02608	#N/A
c47548_g2_i1	-2.97622	0.364732	0.000496502	0.02608	AT5G47910
c47914_g2_i6	-2.97622	0.364732	0.000496502	0.02608	AT3G02850
c33133_g1_i1	3.94729	-0.582157	0.000497338	0.02608	#N/A
c34807_g1_i1	-3.79629	-0.551503	0.000497338	0.02608	AT3G63088
c34161_g1_i2	-3.79629	-0.551503	0.000497338	0.02608	AT1G34070
c29355_g1_i1	-3.79629	-0.551503	0.000497338	0.02608	AT4G10265
c42396_g1_i1	3.29404	0.033519	0.000499278	0.0261522	AT3G53190
c35341_g1_i2	3.29404	0.033519	0.000499278	0.0261522	#N/A
c33098_g1_i1	2.67861	1.40905	0.000499734	0.0261613	#N/A
c51935_g1_i2	-2.42566	4.55861	0.000500646	0.0261943	AT1G34260
c39445_g2_i1	-2.47064	3.16429	0.000502887	0.0262915	#N/A
c51446_g1_i3	-2.76487	1.22311	0.000503071	0.0262915	AT1G04120
c42585_g1_i1	2.8217	0.69841	0.000505369	0.0263967	AT4G13710
c50376_g2_i2	-2.45491	3.4897	0.000509309	0.0265875	AT5G18840
c22859_g2_i1	2.45988	3.2301	0.000511055	0.0266637	#N/A
c35319_g1_i1	2.68855	1.26976	0.000512317	0.0267145	#N/A
c40924_g1_i1	-2.61414	1.75008	0.000515659	0.0268736	AT1G71090
c35167_g1_i1	2.52704	2.39704	0.000517538	0.0269565	AT3G48320
c49341_g4_i1	-2.38368	9.32022	0.000522259	0.0271871	AT4G26850
c48475_g1_i1	-2.42864	4.01596	0.000525862	0.0272345	AT5G52430
c43368_g2_i1	-2.41945	4.25701	0.000527967	0.0272345	AT5G64300
c40131_g2_i1	-2.48416	2.95931	0.000528405	0.0272345	AT5G41040
c44854_g1_i3	-2.48344	2.75873	0.000529404	0.0272345	AT4G35070
c30677_g1_i1	-7.19626	-1.27098	0.000530405	0.0272345	#N/A
c1914_g2_i1	-7.19626	-1.27098	0.000530405	0.0272345	AT4G13990
c13554_g1_i1	-7.19626	-1.27098	0.000530405	0.0272345	AT4G16740
c4602_g2_i1	-7.19626	-1.27098	0.000530405	0.0272345	#N/A
c39600_g1_i4	-7.19626	-1.27098	0.000530405	0.0272345	AT5G02070
c24818_g1_i1	-7.19626	-1.27098	0.000530405	0.0272345	AT1G22400
c27148_g1_i1	-7.19626	-1.27098	0.000530405	0.0272345	#N/A
c22430_g1_i1	-7.19626	-1.27098	0.000530405	0.0272345	#N/A
c4602_g1_i1	-7.19626	-1.27098	0.000530405	0.0272345	AT2G24120
c42507_g1_i1	-7.19626	-1.27098	0.000530405	0.0272345	#N/A
c25699_g1_i1	-7.19626	-1.27098	0.000530405	0.0272345	#N/A
c33475_g1_i1	-7.19626	-1.27098	0.000530405	0.0272345	#N/A
c2964_g1_i1	-7.19626	-1.27098	0.000530405	0.0272345	#N/A
c33881_g1_i2	-7.19626	-1.27098	0.000530405	0.0272345	AT2G03810
c30594_g1_i1	7.16185	-1.36578	0.000530405	0.0272345	AT5G54300
c50505_g2_i1	7.16185	-1.36578	0.000530405	0.0272345	#N/A
c70759_g1_i1	7.16185	-1.36578	0.000530405	0.0272345	#N/A
c38573_g1_i1	7.16185	-1.36578	0.000530405	0.0272345	#N/A
c47253_g2_i11	2.5149	2.51082	0.000530484	0.0272345	AT5G62000
c49178_g1_i1	3.18563	0.183834	0.000530803	0.0272345	AT4G16740
c33971_g2_i1	3.18563	0.183834	0.000530803	0.0272345	#N/A
c41631_g1_i2	-3.04553	0.218097	0.000530803	0.0272345	AT3G12920
c49736_g4_i1	-2.43238	3.80903	0.000531529	0.0272567	AT4G36040
c41124_g1_i3	3.40575	-0.164374	0.000533686	0.0273438	AT3G01760
c35503_g2_i1	-2.43956	3.71088	0.000533818	0.0273438	AT4G32250
c51008_g1_i3	-2.45455	3.37369	0.000535074	0.027393	#N/A
c32065_g1_i1	-2.48063	2.93282	0.000536786	0.0274655	AT1G78850
c44203_g1_i2	2.8322	0.576499	0.000537282	0.0274757	#N/A
c39042_g1_i1	2.50564	2.58949	0.000539077	0.0275523	AT1G58070
c49513_g1_i2	-2.4368	3.52139	0.000542291	0.0277014	AT5G14760
c49197_g1_i1	-2.38439	6.12196	0.00054462	0.0277929	AT2G01190
c51682_g1_i5	-2.83151	0.972284	0.000544888	0.0277929	AT4G23180
c51761_g1_i3	-2.46817	3.01426	0.000544982	0.0277929	AT4G19810
c41047_g1_i1	2.53363	2.03603	0.000549404	0.0279751	AT4G11521
c47744_g2_i6	-2.57762	1.83159	0.000549448	0.0279751	AT5G14230
c41025_g1_i1	-2.3773	6.9147	0.00054946	0.0279751	AT5G21090
c36750_g1_i1	-2.40234	4.59738	0.00055047	0.0280112	AT4G35550
c29164_g2_i1	-2.95445	0.684183	0.000552913	0.0281201	AT3G08900
c47383_g2_i2	-2.42161	3.95472	0.000557682	0.0283471	AT5G01820
c46711_g1_i1	-2.38397	5.64879	0.000558861	0.0283914	AT1G58120
c39868_g1_i2	-2.48016	2.6732	0.000560085	0.028438	AT4G13620
c31149_g1_i1	-2.59612	1.73495	0.000564332	0.028638	AT3G62690
c42940_g3_i1	2.57214	1.98247	0.000566305	0.0287224	AT5G59720
c50773_g2_i3	-3.44737	-0.341172	0.000571838	0.0289415	AT1G15150
c37785_g1_i1	-3.44737	-0.341172	0.000571838	0.0289415	AT3G62550
c38698_g2_i2	-3.44737	-0.341172	0.000571838	0.0289415	#N/A
c51817_g2_i2	-2.73891	1.20123	0.000572084	0.0289415	#N/A
c45354_g1_i6	-3.13671	0.0547605	0.000572185	0.0289415	AT1G61890
c45682_g1_i1	2.3668	7.22698	0.00057527	0.0290817	AT4G25980
c40042_g1_i1	2.61779	1.55425	0.000576695	0.0291379	AT5G04200
c10669_g1_i1	2.7165	0.943059	0.000587533	0.0296693	AT3G24068
c42339_g1_i2	2.96015	0.540454	0.000592004	0.0298772	AT4G37850
c50819_g2_i4	-2.44624	3.06116	0.000592294	0.0298772	AT1G54570
c44654_g1_i2	2.45501	2.73058	0.000593125	0.0299029	AT3G10410
c40141_g1_i1	-2.37378	5.3335	0.000593729	0.029917	AT4G02440
c51580_g3_i3	2.51209	2.13799	0.000600033	0.0302144	#N/A
c51797_g1_i6	3.15713	0.15963	0.000600932	0.0302144	#N/A
c33295_g1_i1	-3.01913	0.196044	0.000600932	0.0302144	AT3G57450
c40036_g2_i1	-3.01913	0.196044	0.000600932	0.0302144	AT3G16520
c38329_g2_i1	2.38732	4.28202	0.000604346	0.0303695	AT5G64410
c42109_g1_i4	-2.52685	2.24709	0.000607468	0.0304386	AT4G36850
c48678_g1_i3	-2.53485	1.94911	0.000608054	0.0304386	AT3G11760
c45856_g2_i1	-2.45299	2.95633	0.000608289	0.0304386	#N/A
c19977_g1_i1	3.89858	-0.623348	0.000608346	0.0304386	AT4G04480
c46326_g1_i3	3.89858	-0.623348	0.000608346	0.0304386	AT4G13420
c31719_g2_i1	-3.75068	-0.589492	0.000608346	0.0304386	AT1G11340
c38219_g1_i1	-3.75068	-0.589492	0.000608346	0.0304386	#N/A
c43919_g1_i1	-3.75068	-0.589492	0.000608346	0.0304386	#N/A
c44710_g1_i1	2.37424	5.06016	0.000609083	0.0304591	AT3G16920
c45201_g2_i2	-2.47683	2.5521	0.00061004	0.0304905	AT1G70300
c33418_g1_i1	-2.71247	1.17902	0.000610422	0.0304932	#N/A
c44456_g1_i1	-2.37182	5.10374	0.000611632	0.0305372	AT4G37790
c48063_g1_i1	-2.36066	6.14806	0.000612937	0.0305859	AT2G40940
c48886_g2_i2	-2.38949	4.20423	0.000614534	0.0306491	AT2G17760
c43994_g1_i1	-2.4356	3.26909	0.000616478	0.0307161	AT3G45640
c42602_g1_i1	2.75637	0.763321	0.000616541	0.0307161	#N/A
c46326_g1_i14	4.47997	-0.947724	0.000621965	0.0308646	AT4G13420
c10877_g1_i1	4.47997	-0.947724	0.000621965	0.0308646	AT1G43650
c28996_g2_i1	4.47997	-0.947724	0.000621965	0.0308646	#N/A
c33947_g1_i3	4.47997	-0.947724	0.000621965	0.0308646	#N/A
c31283_g1_i1	-4.36262	-0.890071	0.000621965	0.0308646	AT1G15400
c79182_g1_i1	-4.36262	-0.890071	0.000621965	0.0308646	AT4G23160
c37304_g1_i1	-4.36262	-0.890071	0.000621965	0.0308646	AT4G22990
c35474_g1_i1	-3.26233	-0.129586	0.000622182	0.0308646	AT5G47850
c50020_g3_i1	-2.92823	0.324671	0.000622782	0.0308778	AT4G19810
c41502_g1_i3	-2.52935	1.89521	0.000629886	0.0312133	AT2G35640
c50921_g1_i1	-2.49804	2.33607	0.000632548	0.0313285	AT3G11690
c48886_g2_i1	-2.38119	4.22498	0.000636523	0.0315086	AT2G17760
c42930_g1_i1	-2.3798	4.36309	0.000637625	0.0315463	AT3G04530
c42144_g1_i1	-2.346	7.0052	0.000639425	0.0316185	AT4G05160
c43653_g4_i5	2.6841	1.01169	0.000640652	0.0316623	AT3G18670
c47482_g4_i1	-2.34743	6.43885	0.000645838	0.0319016	AT1G68570
c37385_g1_i1	-2.39165	3.91831	0.000647384	0.0319609	AT5G61430
c49426_g1_i2	-2.38659	3.96985	0.000649309	0.0320389	AT1G07710
c47202_g5_i4	-2.35079	5.88811	0.000652241	0.0321665	AT5G64430
c47697_g1_i1	-2.40837	3.19035	0.000654647	0.032268	AT4G13840
c51480_g1_i6	-2.42038	3.27453	0.000657484	0.0323906	AT1G15170
c43077_g1_i2	-2.66085	1.30884	0.000659912	0.0324757	AT4G11070
c39619_g1_i1	2.6245	1.29158	0.000659912	0.0324757	AT4G10265
c44182_g1_i2	-2.40468	3.41552	0.000661843	0.0325535	AT1G42430
c50438_g3_i2	2.61621	1.35651	0.000663348	0.0326102	#N/A
c47513_g1_i1	-2.3371	7.47315	0.000663753	0.0326128	AT5G63190
c42143_g1_i3	2.37966	3.8017	0.00066453	0.0326246	AT5G47500
c50906_g1_i3	2.40561	3.14924	0.000664695	0.0326246	AT4G12320
c48610_g4_i1	-2.36968	4.48922	0.000665491	0.0326464	AT5G23870
c35059_g1_i1	2.73704	0.747125	0.000671796	0.0329383	AT2G45190
c32081_g1_i2	-2.57816	1.5983	0.000673718	0.033015	AT1G17860
c43530_g1_i2	-2.99222	0.173645	0.00068133	0.0333308	AT3G12750
c1614_g1_i1	3.57198	-0.393545	0.000681598	0.0333308	AT3G01500
c32840_g1_i1	3.57198	-0.393545	0.000681598	0.0333308	AT2G41290
c42345_g2_i1	-3.40799	-0.373902	0.000681598	0.0333308	AT3G50440
c42558_g2_i1	2.48205	2.11282	0.000688681	0.0336594	AT1G75250
c25426_g1_i1	-2.47997	2.32097	0.00069225	0.033816	AT1G65450
c44311_g1_i6	-2.71463	1.08574	0.000692619	0.0338162	AT3G14770
c45047_g1_i4	-2.42439	2.70936	0.000696852	0.034005	AT4G24220
c47202_g5_i1	-2.34259	5.2776	0.000697786	0.0340326	AT5G64430
c42109_g1_i2	-2.67248	1.23466	0.000698481	0.0340486	AT4G36850
c51580_g1_i1	2.41414	3.04475	0.000699347	0.034073	#N/A
c38598_g1_i1	2.54172	1.76787	0.000710669	0.034582	AT2G45190
c45794_g1_i1	-2.32868	6.47631	0.000710798	0.034582	AT1G08570
c48610_g4_i2	-2.39309	3.33939	0.000711329	0.034582	AT5G23870
c35036_g1_i2	2.98805	0.403802	0.000711427	0.034582	AT5G46450
c43291_g1_i2	-2.40397	3.24265	0.00071166	0.034582	AT5G22860
c43197_g1_i1	-2.5136	2.06987	0.000712862	0.034617	AT3G18710
c51480_g1_i2	-2.48109	2.24751	0.000713406	0.034617	AT1G71140
c51600_g2_i6	-2.4739	2.31591	0.000713498	0.034617	#N/A
c44496_g1_i1	-2.3735	3.52871	0.000720116	0.0348348	AT5G01830
c40089_g1_i1	2.91515	0.502399	0.000720674	0.0348348	AT2G39700
c49176_g7_i1	-2.35898	4.02144	0.000722512	0.0348348	AT4G18910
c19392_g1_i2	-7.11881	-1.33444	0.000726851	0.0348348	AT4G38620
c27404_g2_i1	-7.11881	-1.33444	0.000726851	0.0348348	#N/A
c12509_g1_i2	-7.11881	-1.33444	0.000726851	0.0348348	#N/A
c33499_g2_i1	-7.11881	-1.33444	0.000726851	0.0348348	#N/A
c33205_g1_i1	-7.11881	-1.33444	0.000726851	0.0348348	#N/A
c39600_g1_i5	-7.11881	-1.33444	0.000726851	0.0348348	AT5G02070
c19524_g1_i1	-7.11881	-1.33444	0.000726851	0.0348348	#N/A
c32407_g1_i1	-7.11881	-1.33444	0.000726851	0.0348348	#N/A
c23075_g1_i1	-7.11881	-1.33444	0.000726851	0.0348348	#N/A
c41266_g1_i1	-7.11881	-1.33444	0.000726851	0.0348348	AT5G52605
c28069_g1_i1	-7.11881	-1.33444	0.000726851	0.0348348	#N/A
c73760_g1_i1	-7.11881	-1.33444	0.000726851	0.0348348	AT1G11050
c50376_g2_i5	-7.11881	-1.33444	0.000726851	0.0348348	AT5G18840
c20818_g1_i1	7.07502	-1.43696	0.000726851	0.0348348	AT1G32100
c28996_g1_i1	7.07502	-1.43696	0.000726851	0.0348348	#N/A
c29359_g3_i1	7.07502	-1.43696	0.000726851	0.0348348	AT5G64667
c55431_g1_i1	7.07502	-1.43696	0.000726851	0.0348348	#N/A
c22228_g2_i1	7.07502	-1.43696	0.000726851	0.0348348	AT1G47480
c50267_g2_i1	7.07502	-1.43696	0.000726851	0.0348348	#N/A
c37634_g1_i1	7.07502	-1.43696	0.000726851	0.0348348	#N/A
c16396_g1_i1	-3.22849	-0.157767	0.000727001	0.0348348	AT2G18420
c35760_g2_i6	-2.79371	0.821598	0.000736227	0.0352587	AT5G66430
c35064_g3_i2	-2.76886	0.919618	0.000738955	0.0353529	AT4G05200
c41317_g1_i2	2.66474	0.899728	0.000738955	0.0353529	AT5G61430
c45366_g2_i4	2.35223	4.16099	0.000739381	0.035355	AT3G26700
c51077_g1_i4	-2.7003	1.07375	0.000742351	0.0354787	AT4G13030
c42940_g3_i4	2.36719	3.64996	0.000745401	0.0355412	AT5G59720
c47557_g4_i1	-2.3506	4.16244	0.000745708	0.0355412	AT3G10330
c16762_g1_i1	3.84816	-0.665732	0.000747106	0.0355412	AT5G60830
c29184_g1_i1	3.84816	-0.665732	0.000747106	0.0355412	#N/A
c50267_g1_i9	3.84816	-0.665732	0.000747106	0.0355412	#N/A
c33874_g1_i5	-3.70357	-0.628523	0.000747106	0.0355412	AT5G22470
c31015_g1_i1	-3.70357	-0.628523	0.000747106	0.0355412	#N/A
c36593_g1_i1	-3.70357	-0.628523	0.000747106	0.0355412	AT5G40170
c48623_g1_i1	-3.70357	-0.628523	0.000747106	0.0355412	AT5G05340
c36358_g1_i1	3.197	-0.0485987	0.000755559	0.0358697	AT3G50390
c31898_g1_i2	-3.07675	0.00483793	0.000755559	0.0358697	AT4G20970
c44806_g2_i1	-3.07675	0.00483793	0.000755559	0.0358697	AT4G23180
c50691_g1_i1	-3.07675	0.00483793	0.000755559	0.0358697	#N/A
c49194_g1_i9	-2.33664	4.63255	0.000761435	0.0361302	AT4G16130
c44182_g1_i3	-2.36941	3.58311	0.000766433	0.0363488	AT1G42430
c41420_g2_i1	-2.31345	6.02285	0.00077803	0.0368799	AT5G38530
c50815_g1_i1	-2.31022	6.28282	0.000781875	0.0370432	AT4G01870
c41335_g1_i1	3.023	0.252922	0.000785052	0.0371747	AT4G30880
c7663_g1_i1	-2.62374	1.27783	0.000790922	0.0374336	AT1G75490
c48559_g7_i2	-2.32376	4.79259	0.000793228	0.0375236	AT2G33255
c44322_g4_i1	4.41617	-1.00085	0.000797167	0.0375567	#N/A
c39694_g1_i3	4.41617	-1.00085	0.000797167	0.0375567	#N/A
c41548_g5_i1	4.41617	-1.00085	0.000797167	0.0375567	AT1G78955
c44191_g3_i5	-4.30404	-0.938405	0.000797167	0.0375567	AT3G61220
c52114_g1_i3	-4.30404	-0.938405	0.000797167	0.0375567	AT5G63020
c31978_g1_i1	-4.30404	-0.938405	0.000797167	0.0375567	#N/A
c68861_g1_i1	-4.30404	-0.938405	0.000797167	0.0375567	AT2G26170
c39049_g1_i2	-4.30404	-0.938405	0.000797167	0.0375567	#N/A
c51365_g1_i1	-2.30748	5.932	0.000798742	0.0376118	AT1G45249
c50034_g4_i2	2.39354	2.65441	0.00080329	0.0378068	#N/A
c39407_g1_i1	-2.37091	3.30382	0.00080386	0.0378144	AT2G28200
c29312_g1_i1	3.52906	-0.42967	0.000814859	0.0382736	#N/A
c47415_g2_i2	3.52906	-0.42967	0.000814859	0.0382736	#N/A
c44203_g1_i5	3.52906	-0.42967	0.000814859	0.0382736	AT3G62100
c42553_g1_i1	2.30758	5.13844	0.000821088	0.0385467	AT3G22840
c49216_g1_i2	-2.53756	1.56446	0.000822131	0.0385761	AT5G06570
c41298_g1_i1	-2.55188	1.51151	0.000825505	0.0386982	#N/A
c43372_g1_i1	-2.39432	2.8368	0.000825568	0.0386982	AT5G14280
c48331_g1_i1	-2.43749	2.32137	0.00082834	0.0388085	AT2G34930
c44820_g1_i3	-2.33468	3.75242	0.000839546	0.0393131	AT5G27930
c47325_g1_i2	-2.3031	5.4715	0.000839957	0.0393131	AT4G23740
c19542_g1_i1	3.29363	-0.258836	0.000851461	0.0398314	AT4G35600
c46243_g1_i3	-2.29573	5.66451	0.000853939	0.0399273	AT1G14330
c50921_g3_i1	-2.73649	0.892539	0.000863403	0.0403312	#N/A
c46865_g1_i1	2.30714	4.55225	0.000863449	0.0403312	AT2G30490
c48905_g1_i1	-2.29518	5.25957	0.000870136	0.0405654	AT5G11010
c33865_g1_i1	3.16315	-0.0770302	0.00087065	0.0405654	#N/A
c46326_g1_i10	3.16315	-0.0770302	0.00087065	0.0405654	AT4G13420
c41778_g1_i1	-3.04581	-0.0207946	0.00087065	0.0405654	#N/A
c40605_g1_i1	-3.04581	-0.0207946	0.00087065	0.0405654	#N/A
c44654_g2_i1	2.29577	5.29354	0.00087234	0.0406026	AT3G45010
c32945_g1_i1	2.67743	0.697427	0.00087276	0.0406026	AT2G19770
c38506_g1_i1	2.67743	0.697427	0.00087276	0.0406026	AT5G53110
c38809_g1_i1	2.69638	0.59367	0.000877005	0.0407592	#N/A
c34595_g1_i1	2.69638	0.59367	0.000877005	0.0407592	AT2G06090
c37366_g1_i1	2.71875	0.481905	0.000880555	0.0409037	AT4G25050
c49944_g1_i3	-2.7866	0.38547	0.000882874	0.0409909	AT3G26040
c49607_g7_i1	-2.30061	4.39349	0.000902774	0.0418939	AT2G19810
[truncated: 39 more rows]

## Sheet: HS 6 vs HS 0
	logFC	logCPM	PValue	FDR	TAIR annotation
c34079_g1_i1	-8.76236	9.61012	2.08682e-21	1.34671e-16	AT1G06650
c45803_g3_i2	-9.17547	7.23506	6.62277e-21	2.13697e-16	AT4G35160
c25157_g1_i1	-10.6641	6.23041	1.09363e-20	2.35255e-16	#N/A
c45803_g3_i1	-8.68347	7.95395	1.57336e-20	2.53838e-16	AT4G35160
c40759_g1_i1	-8.34198	9.19122	3.78331e-20	4.88304e-16	AT4G25000
c31157_g1_i1	8.90744	5.78839	2.05005e-19	2.20496e-15	AT5G33340
c8049_g1_i1	-9.44033	5.95795	2.52921e-19	2.32979e-15	AT2G18660
c48623_g1_i1	-9.42087	5.93869	2.88814e-19	2.32979e-15	AT5G05340
c44174_g1_i1	-8.05802	6.70182	4.63403e-18	3.32281e-14	AT4G11650
c43945_g1_i1	-13.0944	4.85822	5.79947e-18	3.74263e-14	AT1G32450
c39436_g1_i1	-13.0113	4.77669	1.01755e-17	5.96967e-14	AT4G30420
c43833_g1_i1	8.2008	5.29647	2.04479e-17	1.09384e-13	AT5G12380
c17952_g1_i1	-12.8973	4.6649	2.20348e-17	1.09384e-13	AT4G33720
c40485_g1_i1	-7.79463	6.44103	2.81709e-17	1.29856e-13	AT5G39110
c40485_g2_i1	-7.60078	6.65881	3.79605e-17	1.63316e-13	AT5G39150
c41008_g1_i1	-7.17671	12.2775	4.13237e-17	1.66674e-13	AT1G73040
c32637_g1_i1	-7.28486	8.44744	4.40772e-17	1.67322e-13	AT1G73040
c30568_g1_i3	9.67384	4.13918	5.17615e-17	1.85576e-13	#N/A
c45503_g1_i2	-7.31369	7.53455	6.84437e-17	2.32471e-13	AT3G54420
c20394_g1_i2	-8.50399	5.03477	1.51079e-16	4.87486e-13	#N/A
c20394_g1_i1	-7.82206	5.32412	3.87635e-16	1.18621e-12	#N/A
c26345_g1_i1	-7.81586	5.31803	4.04385e-16	1.18621e-12	AT5G59320
c28548_g1_i1	7.74969	4.36424	7.53465e-16	2.037e-12	AT2G25737
c42265_g3_i1	-12.3695	4.14979	7.8132e-16	2.037e-12	#N/A
c62759_g1_i1	-7.21905	6.15788	7.89118e-16	2.037e-12	AT5G24090
c26166_g1_i1	-8.97862	4.56921	1.08355e-15	2.68945e-12	AT1G05260
c49045_g3_i1	7.32949	4.77859	2.04088e-15	4.878e-12	AT1G48100
c18604_g1_i1	-7.55244	5.05965	2.42268e-15	5.58376e-12	AT3G09220
c39436_g1_i3	-12.1658	3.95218	3.05699e-15	6.80276e-12	AT4G30420
c42390_g1_i1	-7.09864	5.58792	3.58253e-15	7.7065e-12	AT2G01890
c29410_g1_i1	7.23567	4.51531	4.03348e-15	8.39667e-12	AT3G26040
c42895_g1_i1	-7.43248	4.94228	5.44227e-15	1.08766e-11	AT4G17090
c41481_g1_i1	-7.70672	4.81141	5.56182e-15	1.08766e-11	AT5G41080
c50637_g1_i1	-8.69588	4.29366	7.29353e-15	1.38436e-11	AT2G48020
c41617_g2_i1	-8.67299	4.2714	8.55504e-15	1.5774e-11	AT1G57570
c31619_g1_i1	6.4869	6.87202	1.13253e-14	2.03018e-11	#N/A
c47490_g1_i1	-6.59391	6.53037	1.40722e-14	2.45442e-11	AT3G57240
c48101_g2_i1	-11.935	3.72909	1.45298e-14	2.46754e-11	AT1G17710
c40759_g2_i1	-8.56676	4.16824	1.74331e-14	2.88468e-11	AT4G25000
c47131_g2_i2	-7.25355	4.76759	1.81787e-14	2.93286e-11	#N/A
c50179_g1_i1	-6.93047	5.23479	2.3147e-14	3.64333e-11	AT5G67090
c45476_g1_i1	-6.912	5.21673	2.62978e-14	4.04071e-11	AT1G06620
c40838_g1_i1	-6.9413	5.02886	2.78849e-14	4.14074e-11	AT5G23240
c32114_g1_i1	-6.9362	5.02388	2.88642e-14	4.14074e-11	#N/A
c46747_g6_i7	-6.61989	5.69248	2.96606e-14	4.14074e-11	AT1G01340
c47915_g1_i1	-6.68134	5.62931	3.00851e-14	4.14074e-11	AT2G03090
c43255_g1_i1	-6.61813	5.90971	3.01569e-14	4.14074e-11	AT1G61800
c25386_g2_i1	-7.149	4.66574	3.64443e-14	4.89979e-11	AT3G02310
c46933_g3_i3	7.09641	3.96258	4.68795e-14	6.17412e-11	AT4G33220
c48999_g1_i2	7.75385	3.08675	5.51108e-14	7.11304e-11	AT3G51860
c38531_g1_i1	-6.47585	5.86831	5.67825e-14	7.1851e-11	AT5G19600
c39360_g1_i1	-6.34849	6.22282	7.03719e-14	8.73342e-11	AT1G14540
c44128_g1_i1	6.76121	4.20625	9.43126e-14	1.14837e-10	AT5G01580
c32178_g1_i1	-7.53573	4.09112	1.02429e-13	1.22411e-10	AT5G49690
c47592_g10_i1	-6.43067	5.6208	1.06094e-13	1.24485e-10	AT3G21550
c49045_g1_i1	8.53391	2.97067	1.11716e-13	1.28741e-10	AT1G48100
c42153_g2_i1	-8.27334	3.88432	1.22855e-13	1.39093e-10	#N/A
c42099_g2_i1	6.96082	3.56402	1.54892e-13	1.72342e-10	#N/A
c27758_g1_i1	-6.04536	7.47599	1.74091e-13	1.9042e-10	AT1G17860
c42265_g2_i1	-11.5509	3.36013	1.83968e-13	1.97869e-10	AT4G38770
c19620_g1_i1	-6.18539	6.06301	2.10573e-13	2.22772e-10	AT2G25625
c44016_g1_i1	11.1886	2.8614	2.30554e-13	2.39977e-10	AT1G66150
c38026_g1_i1	-11.4654	3.2784	3.24061e-13	3.31952e-10	AT3G24420
c25689_g1_i1	-7.34618	3.90826	3.63743e-13	3.61739e-10	#N/A
c38598_g1_i1	-11.4476	3.26148	3.64351e-13	3.61739e-10	AT2G45190
c49261_g1_i1	-5.97482	6.70452	4.28564e-13	4.19044e-10	AT5G51970
c42153_g2_i2	-8.07365	3.69206	4.61857e-13	4.44858e-10	#N/A
c37195_g1_i1	-5.8197	8.3947	5.49232e-13	5.21238e-10	#N/A
c4581_g1_i1	-6.01756	6.08935	5.88363e-13	5.50282e-10	AT2G13810
c48101_g2_i2	-6.98815	4.11346	6.76741e-13	6.23898e-10	AT1G17710
c28411_g1_i1	-6.41543	4.73301	7.27772e-13	6.61494e-10	AT2G41380
c46747_g6_i3	-6.58322	4.42641	8.78707e-13	7.8759e-10	AT1G01340
c46747_g6_i6	-6.55827	4.40228	1.04248e-12	9.19034e-10	AT1G01340
c42028_g1_i1	-6.14609	5.22983	1.05384e-12	9.19034e-10	AT4G01720
c41105_g1_i1	8.18546	2.60956	1.12666e-12	9.69438e-10	AT2G34060
c46747_g6_i1	-6.54229	4.38683	1.15979e-12	9.84813e-10	AT1G01340
c44191_g5_i1	-6.06717	5.26629	1.20424e-12	1.00928e-09	AT3G61220
c30755_g1_i1	-5.69322	8.39158	1.24517e-12	1.0302e-09	AT1G17860
c47281_g3_i1	6.36093	3.63195	1.45537e-12	1.18887e-09	AT2G29500
c50450_g1_i2	-5.77049	6.50472	1.67811e-12	1.35369e-09	AT1G07750
c48101_g1_i2	-6.80686	3.9389	2.25798e-12	1.76298e-09	AT1G17710
c45476_g1_i2	-5.97309	5.27973	2.26037e-12	1.76298e-09	AT1G06620
c46483_g1_i1	-5.65659	7.24873	2.28959e-12	1.76298e-09	AT5G18980
c50399_g6_i1	-7.83152	3.46008	2.29477e-12	1.76298e-09	AT1G65790
c40495_g1_i1	-6.1129	4.79222	2.39776e-12	1.82043e-09	AT5G64230
c30568_g1_i2	7.17614	2.48999	2.4697e-12	1.85325e-09	#N/A
c43133_g1_i1	-7.81332	3.44269	2.54323e-12	1.8865e-09	AT5G62680
c38863_g1_i1	5.84716	4.88053	2.62673e-12	1.92629e-09	AT1G62510
c42109_g1_i3	-6.25719	4.36489	2.66013e-12	1.92887e-09	AT4G36850
c41247_g1_i1	6.97265	2.84852	2.73983e-12	1.96458e-09	AT4G08950
c37213_g1_i1	-11.1258	2.9557	2.94547e-12	2.08882e-09	AT5G09360
c42109_g1_i2	-7.02152	3.59683	3.04381e-12	2.13173e-09	AT4G36850
c34605_g1_i1	5.55464	7.78768	3.07203e-12	2.13173e-09	AT5G52640
c48999_g1_i1	8.02281	2.44034	3.25445e-12	2.23429e-09	AT3G51860
c44687_g1_i1	-6.3779	4.22825	3.39528e-12	2.30643e-09	AT5G20230
c41627_g1_i1	-11.0805	2.91285	3.95551e-12	2.65901e-09	AT4G34320
c42109_g1_i1	-6.71181	3.84766	4.20852e-12	2.78669e-09	AT4G36850
c34189_g3_i1	-6.43354	3.97409	4.2699e-12	2.78669e-09	AT3G55240
c47131_g2_i1	-5.94486	4.7777	4.27499e-12	2.78669e-09	#N/A
c44959_g1_i1	-6.40631	3.94797	5.11205e-12	3.29901e-09	AT5G06860
c37107_g1_i1	6.15476	3.59423	5.44709e-12	3.48042e-09	AT5G08020
c45780_g2_i1	-11.0258	2.86118	5.5708e-12	3.52457e-09	AT1G70510
c45503_g1_i1	-5.47005	7.80071	6.04987e-12	3.79051e-09	AT3G54420
c23845_g1_i1	-5.59895	5.90131	7.59164e-12	4.68813e-09	AT3G04720
c34306_g1_i1	6.68082	2.95864	7.70046e-12	4.68813e-09	#N/A
c33707_g1_i1	6.68082	2.95864	7.70046e-12	4.68813e-09	AT5G48500
c45780_g2_i2	-7.63228	3.27021	8.25607e-12	4.97941e-09	AT1G70510
c46547_g3_i1	-5.42143	7.63612	8.40077e-12	5.01977e-09	AT3G49960
c45210_g1_i1	10.632	2.28049	9.12075e-12	5.37376e-09	AT1G43800
c44107_g1_i1	-5.4652	6.62852	9.15972e-12	5.37376e-09	AT3G26320
c41128_g6_i1	-10.9481	2.78789	9.3355e-12	5.42754e-09	AT5G33370
c29107_g1_i1	-5.48461	6.43599	9.70271e-12	5.59067e-09	AT4G28530
c38347_g1_i2	-6.29786	3.84415	1.0452e-11	5.96908e-09	AT2G26660
c44663_g1_i3	-6.56508	3.70722	1.09863e-11	6.21921e-09	AT2G26710
c47055_g2_i1	6.6261	2.90255	1.11988e-11	6.28439e-09	AT1G72210
c46197_g1_i3	6.03973	3.47802	1.15884e-11	6.44695e-09	AT1G14700
c52227_g1_i1	-7.57168	3.21265	1.25072e-11	6.89861e-09	AT4G08150
c37889_g1_i1	-6.80115	3.38687	1.29166e-11	7.03069e-09	#N/A
c20513_g1_i1	-5.43377	6.35368	1.29645e-11	7.03069e-09	AT1G19610
c36987_g1_i1	5.86859	3.84048	1.49222e-11	8.0249e-09	AT5G54490
c42858_g2_i3	-5.60435	5.27826	1.5075e-11	8.04009e-09	AT2G29330
c8109_g1_i1	-5.30315	8.1487	1.64789e-11	8.65143e-09	AT1G75750
c34320_g1_i2	-7.52769	3.17093	1.64894e-11	8.65143e-09	#N/A
c44890_g1_i3	-7.50193	3.14653	1.92912e-11	9.97879e-09	AT4G34131
c39001_g1_i3	-6.11342	3.97435	1.93286e-11	9.97879e-09	AT1G78990
c47153_g1_i1	-6.19128	3.74239	2.07619e-11	1.06337e-08	AT5G14570
c39557_g3_i1	-5.55077	5.22646	2.15413e-11	1.0946e-08	AT2G35940
c42927_g1_i1	-5.48437	5.38093	2.22642e-11	1.11437e-08	AT5G49750
c40175_g1_i1	-5.35221	6.37101	2.22756e-11	1.11437e-08	AT5G62360
c36306_g2_i1	-5.57118	5.07945	2.38465e-11	1.18378e-08	AT4G25810
c42203_g1_i1	-6.16985	3.72196	2.40579e-11	1.18515e-08	AT4G00210
c44663_g1_i2	-6.16552	3.71784	2.4574e-11	1.20141e-08	AT2G26710
c38267_g1_i1	-5.45451	5.35208	2.70609e-11	1.31304e-08	AT2G14095
c79017_g1_i1	-5.6567	4.63379	2.73929e-11	1.31923e-08	AT1G75750
c48101_g1_i1	-6.68137	3.27327	2.81873e-11	1.34743e-08	AT1G17710
c44663_g1_i1	-6.13488	3.68866	2.98083e-11	1.41445e-08	AT2G26710
c47983_g1_i3	-6.39438	3.54452	3.33085e-11	1.56793e-08	AT1G26190
c45780_g2_i3	-7.41491	3.0642	3.35288e-11	1.56793e-08	AT1G70510
c48713_g1_i1	5.42552	4.40723	3.90818e-11	1.81447e-08	AT1G02730
c49178_g1_i2	-10.7209	2.57464	3.95777e-11	1.82436e-08	AT4G16740
c39001_g1_i2	-5.68237	4.37738	4.0432e-11	1.85052e-08	AT1G78990
c42153_g2_i3	-7.38704	3.03788	4.10595e-11	1.86601e-08	#N/A
c24813_g1_i1	-5.58762	4.68961	4.19188e-11	1.89174e-08	AT1G15385
c51917_g2_i2	-5.65028	4.49397	4.60522e-11	2.06384e-08	AT5G07010
c35452_g1_i1	-6.60191	3.19812	4.67196e-11	2.07931e-08	AT2G32300
c44016_g1_i2	10.3716	2.00662	4.91875e-11	2.17415e-08	AT1G66150
c37213_g1_i2	-10.686	2.54204	5.02257e-11	2.20494e-08	AT5G09360
c44095_g1_i2	7.58637	1.98432	5.56318e-11	2.42577e-08	AT3G01280
c39366_g1_i1	5.6585	3.51291	5.70316e-11	2.47012e-08	AT5G10150
c46279_g2_i1	-5.42744	4.84988	5.95573e-11	2.55589e-08	AT1G55760
c46060_g2_i1	-6.56371	3.16205	5.98041e-11	2.55589e-08	#N/A
c23278_g1_i1	-10.6555	2.51349	6.10265e-11	2.59098e-08	#N/A
c50401_g1_i1	-5.0957	7.65655	6.91239e-11	2.91558e-08	AT3G10740
c33380_g2_i1	-5.58627	4.43258	6.9759e-11	2.92326e-08	AT1G68320
c42496_g1_i1	5.95215	3.02368	7.2265e-11	3.00874e-08	AT2G26440
c47983_g1_i1	-5.28632	5.37942	7.43063e-11	3.0739e-08	AT1G26190
c50450_g1_i4	-5.28092	5.37421	7.68217e-11	3.15771e-08	AT1G07750
c38598_g1_i2	-7.28881	2.94527	7.73791e-11	3.15913e-08	AT2G45190
c43768_g2_i1	-5.08105	7.55384	7.78351e-11	3.15913e-08	AT4G15480
c73758_g1_i1	-10.603	2.46457	8.66242e-11	3.47888e-08	#N/A
c49334_g1_i3	-5.68904	4.03401	8.67914e-11	3.47888e-08	AT3G19000
c46041_g1_i2	-10.5923	2.45458	9.11616e-11	3.6315e-08	AT4G25810
c33098_g1_i2	-7.25066	2.90937	9.6466e-11	3.79669e-08	#N/A
c42927_g2_i1	-5.19036	5.55603	9.64852e-11	3.79669e-08	AT5G49760
c28187_g1_i2	-5.28313	5.04515	9.83141e-11	3.84521e-08	AT4G13090
c45939_g2_i1	5.19728	5.01128	9.99782e-11	3.88674e-08	AT4G02320
c31847_g1_i1	-7.2429	2.90208	1.03936e-10	4.01641e-08	#N/A
c39557_g3_i2	-5.24733	5.21841	1.09586e-10	4.20954e-08	AT2G35940
c33380_g1_i1	-6.47042	3.07415	1.10291e-10	4.21154e-08	AT1G25340
c49407_g5_i2	5.12335	5.14435	1.17778e-10	4.47099e-08	AT3G14240
c46324_g1_i2	5.45367	3.63343	1.19948e-10	4.52675e-08	AT2G16440
c42109_g1_i4	-5.50135	4.35131	1.21483e-10	4.558e-08	AT4G36850
c46197_g1_i1	5.93551	2.51696	1.31885e-10	4.89904e-08	AT1G14700
c31215_g1_i1	-5.65934	3.79275	1.3209e-10	4.89904e-08	AT1G29860
c49353_g2_i1	-6.42851	3.03475	1.44381e-10	5.32428e-08	AT5G45110
c44706_g2_i1	-4.92817	9.45524	1.63215e-10	5.98462e-08	AT5G50260
c51917_g2_i3	-5.36484	4.3542	1.84255e-10	6.71792e-08	AT5G07010
c37210_g1_i1	7.38345	1.77155	2.08782e-10	7.56939e-08	AT5G25940
c40652_g1_i1	5.2366	3.83735	2.14678e-10	7.73967e-08	AT1G12060
c37001_g1_i1	-5.10071	5.3146	2.20211e-10	7.89507e-08	AT5G14780
c43706_g1_i1	5.58289	2.84395	2.35561e-10	8.39873e-08	AT2G13610
c39354_g3_i1	-6.34463	2.95603	2.44171e-10	8.62087e-08	AT3G25810
c44405_g1_i2	-5.08505	5.29956	2.44463e-10	8.62087e-08	AT2G44260
c43477_g1_i1	-5.01441	5.65456	2.46341e-10	8.63988e-08	AT1G14700
c42651_g2_i1	-4.89658	7.4853	2.52393e-10	8.80428e-08	AT5G10770
c46041_g1_i1	-5.71046	3.59088	2.60315e-10	9.03182e-08	AT4G14130
c45721_g1_i1	5.55497	3.14233	2.63047e-10	9.07778e-08	AT1G71000
c46496_g1_i1	5.54464	2.9777	2.9123e-10	9.99694e-08	AT2G40550
c41128_g5_i1	-10.3967	2.27285	3.01057e-10	1.02796e-07	AT5G33370
c49407_g5_i1	4.95679	5.20901	3.06014e-10	1.03938e-07	AT3G14240
c42224_g4_i3	5.05197	4.51208	3.15295e-10	1.0653e-07	AT1G47990
c42003_g3_i1	5.77086	2.34835	3.68534e-10	1.2387e-07	AT5G60020
c42537_g1_i1	-10.3593	2.23818	3.80208e-10	1.26848e-07	AT5G06900
c35512_g1_i1	4.92959	5.11043	3.81328e-10	1.26848e-07	AT1G74310
c35716_g1_i2	-5.02124	5.06458	3.96435e-10	1.31198e-07	AT5G42210
c44970_g1_i1	7.27921	1.66214	4.02924e-10	1.32148e-07	AT1G25270
c39135_g2_i1	-10.3529	2.23232	4.03401e-10	1.32148e-07	#N/A
c32065_g1_i1	-5.02452	5.12802	4.06046e-10	1.32342e-07	AT1G78850
c32051_g1_i1	-6.25955	2.8764	4.25127e-10	1.37865e-07	AT1G61110
c34189_g3_i2	-6.25156	2.86894	4.4163e-10	1.42501e-07	#N/A
c51716_g3_i2	-4.86461	6.23191	4.48175e-10	1.43893e-07	AT3G48270
c47500_g2_i1	-5.04532	4.81743	4.57561e-10	1.4618e-07	AT5G58500
c44095_g1_i1	10.0174	1.63257	4.69147e-10	1.49142e-07	AT3G01280
c52001_g2_i1	-4.99684	4.91254	5.30898e-10	1.66819e-07	AT4G27290
c38399_g1_i2	-5.60155	3.48803	5.32382e-10	1.66819e-07	AT4G31940
c45420_g1_i2	-4.82418	6.48262	5.33324e-10	1.66819e-07	AT4G35090
c30845_g1_i1	-5.29952	3.84899	5.35091e-10	1.66819e-07	AT4G21200
c38314_g1_i1	5.71152	2.28759	5.50601e-10	1.70829e-07	#N/A
c50450_g1_i1	-5.67504	3.2539	5.70434e-10	1.76136e-07	AT1G07750
c25211_g1_i1	-6.20268	2.8233	6.02126e-10	1.85036e-07	AT5G36110
c22409_g1_i4	-10.2813	2.16616	6.16805e-10	1.87759e-07	AT3G11340
c33163_g1_i1	6.13664	1.98519	6.16805e-10	1.87759e-07	AT1G62500
c38387_g1_i1	4.99646	4.23959	6.32098e-10	1.91511e-07	AT2G25060
c46761_g1_i1	4.87144	4.81313	6.37485e-10	1.92241e-07	AT5G48570
c42149_g1_i1	-6.95095	2.62884	6.57293e-10	1.97292e-07	AT4G01250
c34406_g1_i1	-5.65358	3.23376	6.60448e-10	1.97321e-07	AT1G65690
c48791_g2_i1	-10.2612	2.14755	6.98725e-10	2.07795e-07	AT1G02205
c32610_g1_i1	-5.01331	4.71064	7.11072e-10	2.10497e-07	AT3G48140
c41627_g1_i3	-6.92696	2.6065	7.52996e-10	2.20978e-07	AT4G34320
c49876_g2_i1	-4.72101	7.40838	7.53328e-10	2.20978e-07	#N/A
c47983_g1_i4	-5.38769	3.53597	7.60004e-10	2.21928e-07	AT1G26190
c50108_g1_i3	-5.90324	3.08081	7.79886e-10	2.26708e-07	AT3G18180
c51682_g1_i8	-10.2407	2.1287	7.92773e-10	2.29421e-07	AT4G23180
c50179_g1_i2	-5.02796	4.55875	8.10752e-10	2.33576e-07	AT5G67090
c25694_g1_i1	-4.73206	6.56524	8.68907e-10	2.49218e-07	AT4G33790
c34565_g1_i1	-5.36509	3.51471	8.78097e-10	2.50063e-07	AT1G32170
c50906_g2_i1	9.9232	1.5328	8.83477e-10	2.50063e-07	AT4G12320
c46555_g1_i1	9.9232	1.5328	8.83477e-10	2.50063e-07	AT3G63200
c38347_g1_i1	-5.18434	4.04961	9.35738e-10	2.63698e-07	AT2G26660
c43683_g2_i1	-5.18968	3.9083	9.78253e-10	2.74481e-07	#N/A
c52001_g2_i3	-4.87824	4.92811	9.88361e-10	2.76116e-07	AT4G27290
c46381_g1_i1	-10.206	2.0967	1.02555e-09	2.8527e-07	AT3G10570
c44191_g2_i2	-6.87775	2.56072	1.04169e-09	2.88516e-07	AT3G61220
c15803_g1_i1	-4.66993	7.35935	1.04729e-09	2.88827e-07	AT3G51895
c42898_g1_i1	-4.67357	7.2387	1.05228e-09	2.88971e-07	AT3G56360
c42412_g1_i1	7.1072	1.48156	1.13224e-09	3.09609e-07	AT2G21050
c31188_g1_i1	-4.97003	4.5037	1.17218e-09	3.19179e-07	AT1G78780
c79596_g1_i1	-4.93297	4.63419	1.18035e-09	3.20054e-07	AT2G22860
c40957_g3_i1	-5.31358	3.46631	1.20958e-09	3.26607e-07	AT3G06490
c39050_g1_i1	-5.15482	3.87539	1.22279e-09	3.27929e-07	AT4G25700
c44018_g1_i2	-5.27584	3.64237	1.22464e-09	3.27929e-07	AT1G29050
c37877_g1_i1	-10.1704	2.06395	1.24951e-09	3.33206e-07	AT5G36110
c48412_g1_i1	-5.82182	3.00464	1.29159e-09	3.4301e-07	AT1G65790
c47405_g1_i1	7.08676	1.46011	1.34054e-09	3.54552e-07	AT3G51740
c16322_g1_i1	-5.53789	3.12546	1.37702e-09	3.61239e-07	#N/A
c47148_g1_i1	5.16681	3.01942	1.37702e-09	3.61239e-07	AT1G44900
c46324_g1_i1	5.1614	3.13156	1.44814e-09	3.78358e-07	AT2G07690
c49185_g1_i1	5.51592	2.35442	1.45681e-09	3.79089e-07	AT4G13370
c41974_g4_i2	-6.05902	2.68962	1.48923e-09	3.84748e-07	AT2G46870
c15551_g1_i1	4.99798	3.44621	1.49048e-09	3.84748e-07	AT5G52860
c266_g1_i1	4.65296	5.90712	1.51422e-09	3.89318e-07	AT1G50010
c42715_g1_i1	4.67131	5.28293	1.54643e-09	3.96022e-07	AT4G33420
c38696_g1_i1	4.74165	4.62706	1.65889e-09	4.23141e-07	AT3G46940
c46070_g1_i1	4.8721	3.68085	1.73546e-09	4.40931e-07	AT5G60450
c8806_g1_i1	-6.02661	2.65956	1.77195e-09	4.46683e-07	AT5G39670
c42224_g4_i1	5.26531	2.52239	1.77195e-09	4.46683e-07	AT1G02400
c32081_g1_i1	-5.4064	3.30464	1.8305e-09	4.59647e-07	AT1G17860
c47575_g1_i7	-6.02193	2.65521	1.85152e-09	4.63125e-07	AT5G50740
c31657_g1_i1	7.02364	1.39386	1.89581e-09	4.70417e-07	AT2G01610
c44405_g1_i1	-4.71397	5.32597	1.90033e-09	4.70417e-07	AT2G44260
c40431_g1_i1	-4.99564	4.1251	1.90254e-09	4.70417e-07	AT1G12740
c42932_g1_i1	4.67184	4.93145	1.91516e-09	4.70655e-07	AT2G46950
c7954_g1_i1	-5.23822	3.39566	1.91809e-09	4.70655e-07	AT1G02070
c40956_g1_i1	4.80343	4.00198	2.01967e-09	4.93702e-07	AT1G73590
c6079_g1_i1	-10.0812	1.98205	2.15843e-09	5.22303e-07	#N/A
c36464_g2_i1	-6.75775	2.44942	2.16811e-09	5.22303e-07	AT3G46890
c42149_g1_i2	-6.75775	2.44942	2.16811e-09	5.22303e-07	AT4G01250
c21969_g1_i1	4.64462	4.88138	2.16904e-09	5.22303e-07	#N/A
c51034_g4_i1	-4.86773	4.31621	2.19186e-09	5.25123e-07	AT5G49360
c31565_g1_i1	-5.73554	2.92414	2.19703e-09	5.25123e-07	#N/A
c32909_g1_i1	-4.97147	3.98108	2.27064e-09	5.40714e-07	AT5G41761
c49322_g1_i1	5.79915	2.05252	2.29753e-09	5.45105e-07	AT3G28345
c46041_g1_i3	-10.0735	1.975	2.31604e-09	5.47485e-07	AT4G14130
c39513_g1_i1	-4.67307	5.24465	2.34654e-09	5.5267e-07	AT2G15220
c39749_g1_i1	-4.7224	4.89794	2.39857e-09	5.6287e-07	AT1G29640
c42265_g2_i2	-10.0502	1.95364	2.67065e-09	6.24448e-07	AT4G38770
c18285_g1_i1	-5.02576	3.75384	2.72716e-09	6.3536e-07	#N/A
c44370_g1_i1	-4.73896	4.73301	2.89006e-09	6.70889e-07	AT3G63470
c38125_g1_i1	5.75611	2.00826	2.91801e-09	6.72538e-07	AT3G15680
c48411_g1_i3	5.44624	2.01613	2.91801e-09	6.72538e-07	AT1G08440
c43900_g1_i1	-4.92485	4.05829	2.98586e-09	6.85728e-07	AT1G61560
c4781_g1_i1	-4.56747	5.92287	3.2096e-09	7.34498e-07	AT1G48910
c44971_g1_i1	5.74148	1.9932	3.29567e-09	7.51529e-07	AT3G42660
c46933_g2_i1	5.03021	3.00038	3.31478e-09	7.53226e-07	AT3G43270
c42433_g1_i1	-4.50361	6.90426	3.34477e-09	7.57373e-07	AT2G01670
c51154_g2_i2	-6.67949	2.37708	3.45865e-09	7.80421e-07	AT5G54570
c48411_g1_i1	5.72669	1.978	3.50441e-09	7.87992e-07	AT1G08440
c45682_g1_i3	5.02256	2.99273	3.5344e-09	7.89715e-07	AT4G25980
c47813_g1_i1	-5.14108	3.30488	3.57196e-09	7.89715e-07	AT5G59730
c47983_g1_i2	-10.0024	1.90991	3.57326e-09	7.89715e-07	AT1G26190
c39436_g1_i2	-9.99431	1.90248	3.57326e-09	7.89715e-07	AT4G30420
c22409_g1_i1	-9.99431	1.90248	3.57326e-09	7.89715e-07	AT3G11340
c46449_g1_i1	4.72522	3.71581	3.63093e-09	7.99722e-07	AT4G23800
c30579_g1_i3	-4.82941	4.18348	3.82858e-09	8.40386e-07	AT3G15030
c38329_g1_i1	6.39012	1.67243	3.84822e-09	8.41834e-07	AT5G64410
c44249_g1_i1	-4.44977	7.73506	3.91677e-09	8.5164e-07	AT5G54770
c35716_g1_i1	-4.5416	5.62298	3.93236e-09	8.5164e-07	AT2G16990
c41557_g1_i1	-4.58122	5.35792	3.93264e-09	8.5164e-07	AT1G19900
c38867_g1_i1	4.52086	5.08109	4.13368e-09	8.86309e-07	AT2G23060
c30568_g1_i1	6.37199	1.65355	4.14663e-09	8.86309e-07	#N/A
c46771_g1_i1	5.82598	1.6639	4.14663e-09	8.86309e-07	AT4G25780
c44566_g1_i1	-4.51402	5.94531	4.14766e-09	8.86309e-07	AT4G22920
c34056_g1_i1	-4.44386	7.33755	4.35761e-09	9.28099e-07	AT2G15220
c51142_g1_i3	-4.59707	4.98927	4.41047e-09	9.36267e-07	AT5G65140
c36116_g1_i1	-5.88403	2.5277	4.43486e-09	9.38359e-07	#N/A
c40727_g1_i1	-9.96137	1.87238	4.47069e-09	9.39778e-07	AT1G79670
c37828_g1_i3	-9.96137	1.87238	4.47069e-09	9.39778e-07	AT3G01970
c50942_g1_i2	5.11107	2.36647	4.65363e-09	9.75057e-07	AT2G37420
c45965_g1_i1	-4.85769	3.87407	4.67183e-09	9.75702e-07	AT3G07870
c47153_g1_i3	-5.61042	2.80786	4.86258e-09	1.01098e-06	AT5G14570
c43050_g1_i1	-5.86845	2.51333	4.88433e-09	1.01098e-06	AT3G06390
c46705_g1_i1	-4.7909	4.1472	4.88775e-09	1.01098e-06	AT1G76160
c46197_g1_i2	5.66599	1.91558	5.10709e-09	1.05297e-06	AT3G17790
c41235_g1_i1	4.66218	3.65391	5.34506e-09	1.09853e-06	AT5G60800
c28187_g1_i1	-5.07456	3.2429	5.47634e-09	1.12194e-06	AT4G13090
c22268_g1_i1	-4.4948	5.45187	5.68286e-09	1.1602e-06	#N/A
c33406_g1_i6	-5.5806	2.78022	5.69908e-09	1.1602e-06	AT5G58260
c50275_g1_i2	-5.02943	3.41136	5.77816e-09	1.1726e-06	AT2G32530
c39414_g1_i1	5.34053	1.90812	5.80883e-09	1.17513e-06	AT1G11220
c41627_g1_i2	-5.29821	2.90252	6.20395e-09	1.25114e-06	AT4G34320
c43590_g1_i6	-4.52786	5.01832	6.32532e-09	1.27165e-06	AT5G13080
c40728_g1_i1	-4.49706	5.24028	6.39285e-09	1.28123e-06	AT1G62710
c43179_g1_i2	4.92744	2.89775	6.41833e-09	1.28236e-06	AT5G60930
c46070_g1_i2	4.68833	3.62209	6.45383e-09	1.28547e-06	AT5G60450
c36528_g2_i1	-4.57206	4.8111	6.52677e-09	1.296e-06	AT1G08465
c39354_g4_i1	-9.89313	1.81013	6.56996e-09	1.30057e-06	AT4G16740
c46247_g1_i3	4.36373	7.37081	6.64643e-09	1.31168e-06	AT5G02500
c46816_g1_i1	-4.51607	5.13818	6.67315e-09	1.31168e-06	AT2G39980
c27411_g1_i1	-4.65961	4.37557	6.68708e-09	1.31168e-06	AT1G67030
c44899_g1_i1	5.05173	2.30655	6.89933e-09	1.34922e-06	AT3G15550
c43176_g1_i1	4.7436	3.11004	6.93106e-09	1.35133e-06	AT5G13840
c36434_g1_i1	-6.55353	2.26105	7.49027e-09	1.45256e-06	#N/A
c46254_g7_i1	-4.5002	4.99219	7.49531e-09	1.45256e-06	AT4G27290
c42748_g2_i1	-9.87556	1.79411	7.69628e-09	1.4826e-06	AT5G13170
c35592_g1_i1	-9.87556	1.79411	7.69628e-09	1.4826e-06	AT4G34230
c52001_g2_i2	-4.5613	4.6879	7.7996e-09	1.49803e-06	AT4G27290
c41040_g1_i1	5.02087	2.60463	7.88937e-09	1.50732e-06	AT1G30840
c50031_g1_i1	4.89429	2.86468	7.89466e-09	1.50732e-06	AT3G57830
c41723_g1_i1	5.24841	2.08199	7.93392e-09	1.51035e-06	AT4G39700
c51454_g1_i1	4.64187	3.51658	8.16499e-09	1.54976e-06	AT3G20150
c40002_g1_i1	-5.16334	3.07799	8.25162e-09	1.56161e-06	AT1G17100
c25494_g1_i1	5.71214	1.54637	8.33781e-09	1.57331e-06	AT1G31335
c48559_g7_i4	4.3271	7.03953	8.44683e-09	1.58923e-06	ATMG00520
c39671_g1_i1	-9.84878	1.76975	9.03865e-09	1.69564e-06	AT2G27180
c44064_g1_i1	4.76336	2.84355	9.08494e-09	1.69938e-06	AT2G01950
c51142_g3_i1	5.56985	1.81681	9.23962e-09	1.72332e-06	AT3G63010
c41913_g1_i2	-4.36422	6.14114	9.30606e-09	1.72833e-06	AT1G70670
c32517_g1_i1	-5.5055	2.71076	9.32001e-09	1.72833e-06	#N/A
c46247_g1_i4	4.30433	7.29639	9.47267e-09	1.7516e-06	AT5G02500
c39106_g1_i1	-4.60303	4.32236	9.59852e-09	1.7698e-06	AT5G47610
c42619_g1_i2	-5.75435	2.40837	9.86646e-09	1.81402e-06	AT2G02060
c19869_g1_i1	-5.48265	2.68966	1.05803e-08	1.93649e-06	#N/A
c50735_g2_i2	5.24332	1.80892	1.05926e-08	1.93649e-06	AT1G62870
c46933_g3_i2	6.73926	1.09594	1.06732e-08	1.94571e-06	AT4G33220
c47082_g1_i1	-5.73729	2.39271	1.09543e-08	1.98774e-06	AT2G37710
c42619_g1_i1	-5.20013	2.81187	1.09653e-08	1.98774e-06	AT2G02060
c34072_g1_i1	4.50144	3.80093	1.11509e-08	2.01572e-06	AT1G20930
c44148_g1_i1	-4.39287	5.38819	1.12653e-08	2.03071e-06	AT3G52780
c47281_g1_i2	4.40281	4.62325	1.16365e-08	2.09178e-06	AT2G29500
c35519_g1_i1	-4.93835	3.11648	1.24128e-08	2.22513e-06	AT4G13395
c41498_g2_i1	-4.6402	4.00572	1.24976e-08	2.22753e-06	AT3G15353
c42378_g1_i1	4.66195	3.11346	1.2509e-08	2.22753e-06	AT5G46280
c29045_g1_i1	-4.35353	5.5043	1.25297e-08	2.22753e-06	AT3G12700
c22409_g1_i3	-9.78432	1.71115	1.25662e-08	2.22788e-06	AT3G11340
c31253_g1_i1	-5.45004	2.65958	1.31182e-08	2.31937e-06	AT1G01380
c39435_g1_i1	-4.93153	3.11017	1.32246e-08	2.3318e-06	AT1G72310
c41128_g3_i1	-6.45631	2.17185	1.35241e-08	2.37587e-06	AT5G33370
c37484_g1_i1	5.12662	2.18536	1.35482e-08	2.37587e-06	AT5G66110
c22409_g1_i2	-9.77487	1.70257	1.36688e-08	2.38405e-06	AT3G11340
c40416_g1_i1	5.63092	1.46266	1.36688e-08	2.38405e-06	#N/A
c46065_g1_i1	4.80118	2.65372	1.39006e-08	2.41375e-06	AT5G27550
c42736_g1_i1	-4.50794	4.30899	1.39138e-08	2.41375e-06	AT5G48850
c41631_g1_i1	-4.88538	3.27728	1.40734e-08	2.43488e-06	AT3G12920
c33406_g1_i1	-5.43583	2.64649	1.43151e-08	2.47008e-06	AT5G58260
c38462_g2_i1	-6.44959	2.1657	1.43754e-08	2.47387e-06	#N/A
c50443_g1_i2	6.6859	1.04019	1.46906e-08	2.52139e-06	AT1G60590
c49552_g1_i4	4.92111	2.34888	1.47296e-08	2.52139e-06	AT5G37660
c41924_g1_i1	-9.75578	1.68525	1.48786e-08	2.54015e-06	AT2G37170
c31215_g2_i1	-5.42628	2.6377	1.49581e-08	2.54699e-06	#N/A
c47814_g1_i1	-5.06609	2.98788	1.50753e-08	2.56019e-06	AT5G52060
c32354_g1_i2	5.48454	1.72924	1.6146e-08	2.73087e-06	#N/A
c50684_g1_i2	6.1559	1.4287	1.62073e-08	2.73087e-06	AT5G26910
c43330_g1_i1	6.1559	1.4287	1.62073e-08	2.73087e-06	AT5G03870
c40809_g1_i1	-6.42924	2.14707	1.62605e-08	2.7327e-06	AT5G23530
c50637_g1_i7	-5.04733	2.97054	1.67285e-08	2.80405e-06	AT2G48020
c45152_g1_i1	-4.23803	6.85576	1.70109e-08	2.83449e-06	AT1G29860
c39354_g5_i1	-5.40699	2.61994	1.70858e-08	2.83449e-06	AT3G25810
c33116_g1_i1	-5.40699	2.61994	1.70858e-08	2.83449e-06	#N/A
c46959_g1_i3	-5.40699	2.61994	1.70858e-08	2.83449e-06	AT1G28710
c39135_g1_i1	-9.72667	1.65886	1.76677e-08	2.9235e-06	#N/A
c50511_g1_i1	5.08675	2.14499	1.77857e-08	2.93551e-06	AT2G16270
c32085_g1_i2	4.5396	3.14806	1.82001e-08	2.99623e-06	AT4G21570
c48297_g1_i1	6.65846	1.01155	1.82837e-08	3.00235e-06	AT2G36660
c32354_g1_i1	5.1166	1.94806	1.84211e-08	3.00959e-06	#N/A
c50297_g1_i1	5.1166	1.94806	1.84211e-08	3.00959e-06	AT5G27650
c50683_g2_i2	5.07321	2.13129	1.87975e-08	3.06332e-06	AT5G17760
c48961_g1_i1	-9.71683	1.64995	1.92741e-08	3.13308e-06	AT4G01950
c34794_g1_i1	-6.39467	2.11545	1.96183e-08	3.18103e-06	AT3G12900
c46395_g1_i1	4.74422	2.71515	2.0414e-08	3.29232e-06	AT5G20400
c51154_g2_i8	-5.37757	2.59288	2.04577e-08	3.29232e-06	AT5G54570
c44313_g1_i1	-5.37757	2.59288	2.04577e-08	3.29232e-06	AT2G17450
c36306_g1_i1	-5.62428	2.28926	2.10163e-08	3.36963e-06	AT4G25810
c18559_g2_i1	-9.69695	1.63195	2.10426e-08	3.36963e-06	#N/A
c44763_g1_i1	4.19726	6.20259	2.13067e-08	3.40347e-06	AT1G18250
c46944_g2_i1	4.52475	3.2053	2.17077e-08	3.45897e-06	AT4G12080
c43726_g1_i1	-4.25411	5.60091	2.23528e-08	3.55299e-06	AT2G30590
c42827_g1_i1	4.5449	2.91369	2.38315e-08	3.77872e-06	AT3G21420
c42870_g1_i1	-4.79472	3.1933	2.44121e-08	3.86129e-06	AT3G07130
c46738_g2_i1	-5.06734	2.6897	2.47348e-08	3.90278e-06	AT4G11900
c47431_g1_i1	4.27323	4.39781	2.5925e-08	4.0806e-06	AT4G20270
c50020_g3_i1	-5.05804	2.68117	2.69317e-08	4.22874e-06	AT4G19810
c39749_g1_i2	-4.5119	3.88594	2.7651e-08	4.33114e-06	AT1G29640
c43258_g1_i4	-4.65377	3.40674	2.79704e-08	4.37056e-06	AT5G62960
c41211_g1_i1	-4.45565	3.92963	2.88567e-08	4.48933e-06	AT2G45130
c51452_g3_i2	-6.33028	2.05668	2.88696e-08	4.48933e-06	AT3G24460
c38664_g1_i1	4.35047	3.86679	2.93757e-08	4.55704e-06	AT4G27730
c41616_g1_i1	-4.19645	5.69186	2.99075e-08	4.62841e-06	AT3G59940
c48568_g1_i5	-9.64603	1.5859	3.01324e-08	4.62992e-06	AT2G19590
c47761_g3_i1	5.49983	1.32782	3.01324e-08	4.62992e-06	AT1G57820
c50251_g3_i1	5.49983	1.32782	3.01324e-08	4.62992e-06	AT1G49870
c48575_g2_i1	4.41003	3.51602	3.0845e-08	4.72816e-06	AT5G43020
c37318_g1_i1	-5.30648	2.52763	3.10572e-08	4.74628e-06	AT2G27930
c42804_g2_i1	-4.18385	5.76926	3.11103e-08	4.74628e-06	AT4G22110
c50511_g1_i2	4.79781	2.22508	3.13494e-08	4.77146e-06	AT2G16270
c31890_g1_i1	4.11328	6.89136	3.26079e-08	4.95133e-06	AT2G05790
c33098_g1_i1	-5.54805	2.21974	3.32628e-08	5.02992e-06	#N/A
c50275_g2_i1	-4.482	3.85811	3.32813e-08	5.02992e-06	AT2G32540
c39834_g1_i1	-4.77655	2.96722	3.35742e-08	5.06233e-06	AT1G02260
c24545_g1_i2	-4.19719	5.52171	3.3876e-08	5.09593e-06	AT1G52565
c49564_g4_i1	4.55241	2.63428	3.40296e-08	5.10714e-06	AT1G63100
c45638_g1_i1	4.44865	3.13063	3.4224e-08	5.12438e-06	AT1G08560
c27595_g1_i1	-9.60396	1.54791	3.62368e-08	5.38827e-06	#N/A
c29550_g1_i1	-9.60396	1.54791	3.62368e-08	5.38827e-06	AT1G51340
c57568_g1_i1	5.47678	1.30416	3.62368e-08	5.38827e-06	AT3G12870
c52082_g1_i3	4.46921	2.83911	3.72968e-08	5.53312e-06	AT3G44050
c40937_g1_i2	-4.99607	2.6244	3.81331e-08	5.64422e-06	AT1G32700
c49980_g2_i1	4.19897	4.30014	3.86241e-08	5.70382e-06	AT5G41140
c19658_g1_i1	4.16097	5.02877	3.90322e-08	5.75092e-06	AT1G72230
c44778_g1_i3	4.62471	2.34914	3.94679e-08	5.80187e-06	#N/A
c34610_g1_i1	5.02672	1.58859	3.97233e-08	5.82614e-06	AT4G27280
c43602_g3_i1	-4.71172	3.11669	4.10536e-08	5.994e-06	AT2G42280
c46747_g4_i1	-4.7083	3.11354	4.10536e-08	5.994e-06	#N/A
c41341_g1_i1	4.75703	2.00988	4.2188e-08	6.14574e-06	AT1G18550
c40343_g1_i1	-4.58271	3.34103	4.25532e-08	6.18497e-06	AT1G48300
c36627_g1_i3	5.00711	1.5687	4.29802e-08	6.233e-06	AT1G20610
c51682_g4_i4	-6.26287	1.9953	4.31463e-08	6.23579e-06	AT4G23180
c40980_g1_i1	-4.32448	4.13771	4.32256e-08	6.23579e-06	#N/A
c47810_g1_i1	4.38535	3.3254	4.32894e-08	6.23579e-06	AT5G12020
c33862_g1_i1	-9.58246	1.52851	4.37291e-08	6.25724e-06	#N/A
c33569_g2_i2	-9.58246	1.52851	4.37291e-08	6.25724e-06	#N/A
c26069_g1_i1	-9.57158	1.51871	4.37291e-08	6.25724e-06	#N/A
c27595_g2_i1	-4.57101	3.33023	4.6128e-08	6.5859e-06	AT1G17860
c42651_g2_i4	-4.18716	4.98663	4.64598e-08	6.61863e-06	AT5G10770
c44382_g1_i1	4.4919	2.57443	4.92487e-08	7.00048e-06	AT2G20590
c34828_g1_i1	-6.23969	1.97423	4.95107e-08	7.02225e-06	AT4G34230
c44566_g1_i2	-4.17523	4.97548	5.01719e-08	7.10043e-06	AT4G11910
c38462_g1_i1	-5.4813	2.15904	5.06115e-08	7.14696e-06	#N/A
c49546_g3_i1	-4.54732	3.30837	5.28426e-08	7.44573e-06	AT4G18530
c37828_g1_i1	-5.2207	2.44914	5.30287e-08	7.45568e-06	AT5G13080
c51142_g2_i2	4.36097	2.9728	5.46721e-08	7.67001e-06	AT3G49700
c40438_g2_i1	-4.31001	3.96884	5.61931e-08	7.86631e-06	#N/A
c36557_g1_i2	-5.45371	2.134	5.72484e-08	7.99668e-06	AT3G22930
c33784_g1_i1	4.32683	3.20824	5.73829e-08	7.99816e-06	AT4G33270
c34839_g1_i1	-4.3115	4.05003	5.81613e-08	8.06527e-06	AT2G31945
c46747_g2_i1	-4.03077	7.02246	5.83218e-08	8.06527e-06	AT3G47510
c42757_g1_i1	-9.52725	1.47878	5.83643e-08	8.06527e-06	AT5G67090
c3680_g1_i1	-9.52725	1.47878	5.83643e-08	8.06527e-06	AT5G45890
c30579_g1_i1	-4.38532	3.66558	5.9306e-08	8.17789e-06	AT3G15030
c12244_g1_i1	4.18563	3.89312	6.34558e-08	8.73146e-06	AT5G16250
c41557_g2_i3	-4.11294	5.02509	6.40292e-08	8.79162e-06	AT1G75620
c43692_g1_i1	-9.50456	1.45837	6.43807e-08	8.80242e-06	AT5G47740
c46959_g1_i1	-9.50456	1.45837	6.43807e-08	8.80242e-06	AT1G28710
c46254_g1_i1	-5.43972	2.12131	6.48548e-08	8.8485e-06	AT4G29140
c39418_g1_i1	4.90205	1.73077	6.55733e-08	8.90885e-06	AT1G03780
c45488_g1_i2	4.90205	1.73077	6.55733e-08	8.90885e-06	AT2G37300
c29593_g1_i4	5.23576	1.47462	6.98975e-08	9.47639e-06	AT3G28880
c46301_g1_i2	-6.18409	1.92376	7.04328e-08	9.52895e-06	AT3G26300
c44671_g2_i1	4.66297	2.09008	7.09532e-08	9.55725e-06	AT5G52640
c50108_g1_i1	-9.49308	1.44805	7.10863e-08	9.55725e-06	AT3G18180
c74539_g1_i1	-9.49308	1.44805	7.10863e-08	9.55725e-06	#N/A
c51034_g4_i2	-4.61637	3.02901	7.34226e-08	9.85084e-06	AT5G49360
c42502_g1_i1	4.10039	4.12368	7.36073e-08	9.85513e-06	AT4G34160
c18124_g1_i1	-4.80094	2.74402	7.50831e-08	1.00319e-05	AT4G19810
c45682_g1_i1	4.88414	1.71268	7.56913e-08	1.00923e-05	AT4G25980
c42042_g1_i1	6.41784	0.761417	7.59584e-08	1.0107e-05	AT5G56040
c31882_g1_i1	4.08738	4.45927	7.67607e-08	1.01927e-05	AT2G46600
c42858_g2_i2	-4.02035	5.97746	7.75494e-08	1.02763e-05	AT5G06060
c45593_g2_i1	4.51292	2.36696	7.94386e-08	1.05051e-05	AT3G10600
c40435_g2_i1	-6.15959	1.90156	8.13848e-08	1.07405e-05	AT3G62820
c41974_g2_i1	-4.86884	2.50833	8.33195e-08	1.09734e-05	AT2G46870
c44018_g1_i4	-5.38964	2.07595	8.36301e-08	1.09918e-05	AT1G29050
c51724_g1_i1	4.23068	3.28812	8.47275e-08	1.11059e-05	AT2G22610
c45095_g1_i1	4.41399	2.59967	8.48423e-08	1.11059e-05	AT3G51740
c44758_g1_i3	9.1742	0.740519	8.63636e-08	1.12594e-05	AT2G38000
c47405_g2_i1	6.38473	0.727174	8.63636e-08	1.12594e-05	AT3G51740
c38879_g1_i1	-4.1856	4.14897	8.6881e-08	1.1287e-05	AT5G11620
c47742_g2_i3	-9.44622	1.40597	8.6925e-08	1.1287e-05	AT1G17840
c51620_g3_i5	4.26835	3.21141	8.84735e-08	1.1465e-05	ATMG00560
c38660_g2_i1	-5.38234	2.06935	8.92093e-08	1.15371e-05	AT5G06710
c42832_g1_i1	-4.17565	4.13976	9.23432e-08	1.19186e-05	AT5G22380
c50563_g2_i1	4.38504	2.46897	9.41503e-08	1.20906e-05	AT2G27230
c41913_g1_i1	-3.96858	6.44646	9.41946e-08	1.20906e-05	AT1G70670
c42619_g1_i3	-6.12627	1.87139	9.42384e-08	1.20906e-05	#N/A
c41832_g1_i1	4.61994	2.04708	9.46093e-08	1.21141e-05	AT1G26100
c34049_g1_i3	-4.22791	3.97257	9.60375e-08	1.22726e-05	#N/A
c43081_g1_i1	5.30417	1.12751	9.62699e-08	1.2278e-05	AT4G33800
c33406_g1_i5	-4.6029	2.80817	9.74605e-08	1.24054e-05	AT5G58260
c43132_g1_i1	4.08851	3.8679	9.92883e-08	1.26131e-05	AT5G53750
c43312_g1_i1	-4.75546	2.70245	1.0009e-07	1.26651e-05	AT5G41800
c39001_g1_i1	-4.75083	2.69823	1.0009e-07	1.26651e-05	AT1G32910
c22070_g1_i1	-6.11782	1.86375	1.0149e-07	1.28171e-05	AT2G27550
c41147_g1_i1	4.31677	2.77389	1.02252e-07	1.28882e-05	AT1G18370
c47393_g1_i1	4.08495	3.99185	1.02864e-07	1.294e-05	AT1G68400
c44313_g1_i2	-4.43561	3.20564	1.04217e-07	1.30848e-05	AT5G17600
c51733_g2_i1	-3.95563	6.14951	1.04573e-07	1.31039e-05	AT5G55930
c43189_g1_i1	-9.42221	1.38443	1.06732e-07	1.33227e-05	AT4G23220
c14312_g1_i1	-9.41006	1.37353	1.06732e-07	1.33227e-05	AT3G26300
c39436_g1_i4	-6.10931	1.85606	1.0936e-07	1.3613e-05	AT4G30420
c43077_g1_i1	-5.09375	2.3335	1.0948e-07	1.3613e-05	AT4G11070
c27566_g1_i1	4.30767	2.76498	1.10028e-07	1.36295e-05	AT5G23100
c42279_g1_i1	-4.17066	3.99515	1.10035e-07	1.36295e-05	AT2G04900
c2560_g2_i1	-3.92651	6.94109	1.1043e-07	1.36523e-05	AT3G18570
c46933_g2_i2	4.12798	3.43865	1.12549e-07	1.38877e-05	AT3G43270
c44890_g1_i2	-3.96883	5.65199	1.1366e-07	1.3998e-05	AT4G34131
c38029_g1_i1	4.23693	2.8516	1.1421e-07	1.40389e-05	AT4G28310
c42940_g3_i4	4.44743	2.17305	1.15535e-07	1.41748e-05	AT5G59720
c34865_g2_i1	-4.33564	3.38916	1.1604e-07	1.41922e-05	AT3G15820
c44890_g1_i1	-4.22788	3.71874	1.16117e-07	1.41922e-05	AT4G34131
c45546_g3_i3	3.96315	4.96064	1.21488e-07	1.48206e-05	AT2G27880
c22086_g1_i1	4.56916	2.15262	1.21961e-07	1.48502e-05	#N/A
c51142_g1_i4	-3.99999	4.98753	1.23559e-07	1.50164e-05	AT5G65140
c30579_g1_i2	-4.18616	3.93399	1.24611e-07	1.51158e-05	AT3G15030
c46172_g3_i1	3.90313	6.34603	1.25185e-07	1.51323e-05	#N/A
c47148_g1_i2	4.18453	3.007	1.25216e-07	1.51323e-05	AT1G44900
c29165_g1_i3	-3.92098	6.2006	1.26235e-07	1.5227e-05	#N/A
c50171_g2_i2	-6.0835	1.83273	1.27192e-07	1.53138e-05	AT5G46330
c38539_g1_i1	-5.06941	2.31141	1.28782e-07	1.5449e-05	AT1G24140
c43521_g1_i1	-4.2594	3.5495	1.28793e-07	1.5449e-05	AT4G37320
c43192_g2_i1	-4.79797	2.44395	1.29343e-07	1.54861e-05	AT2G39210
c41507_g2_i1	-4.38755	3.30586	1.2976e-07	1.55073e-05	AT2G39730
c45043_g1_i1	4.3411	2.52794	1.34559e-07	1.60215e-05	AT1G47670
c51493_g2_i1	4.3411	2.52794	1.34559e-07	1.60215e-05	AT5G02010
c50942_g1_i1	4.56048	1.98777	1.35136e-07	1.60605e-05	AT2G37420
c8265_g1_i1	-4.3785	3.29756	1.37039e-07	1.62567e-05	AT3G14470
c34375_g1_i1	4.8175	1.37705	1.38992e-07	1.64582e-05	AT5G21910
c48610_g2_i4	4.40644	2.13245	1.43717e-07	1.69552e-05	AT5G04310
c39418_g1_i2	4.40644	2.13245	1.43717e-07	1.69552e-05	AT1G03780
c40937_g1_i3	-4.39617	3.00895	1.4401e-07	1.69552e-05	AT1G32700
c62756_g1_i1	-3.88075	6.87381	1.4424e-07	1.69552e-05	AT4G23560
c49080_g1_i2	-4.07006	4.34178	1.45802e-07	1.71076e-05	AT5G23810
c35167_g1_i1	-4.76975	2.41838	1.50422e-07	1.75946e-05	AT3G48320
c46449_g1_i2	4.02142	3.80362	1.50497e-07	1.75946e-05	AT4G23800
c39966_g1_i1	4.11144	3.32778	1.52262e-07	1.77687e-05	AT5G16250
c25581_g1_i1	-3.84016	9.57687	1.52637e-07	1.77782e-05	#N/A
c35635_g1_i1	-4.67955	2.63329	1.5317e-07	1.77782e-05	AT1G24020
c34032_g1_i1	4.31958	2.50679	1.5317e-07	1.77782e-05	AT5G42180
c30045_g1_i1	-4.37297	3.14827	1.53614e-07	1.77977e-05	AT4G36670
c36032_g1_i1	-4.11892	4.01907	1.56735e-07	1.81267e-05	AT4G16260
c51629_g2_i1	4.40243	2.25759	1.58266e-07	1.82175e-05	AT1G33440
c29916_g1_i2	4.40243	2.25759	1.58266e-07	1.82175e-05	AT3G60520
c43258_g1_i1	-4.36622	3.14209	1.58367e-07	1.82175e-05	AT5G62960
c49872_g5_i1	4.39251	2.11867	1.60579e-07	1.84391e-05	AT1G70340
c47280_g1_i1	4.03224	3.7458	1.61293e-07	1.84882e-05	AT1G65730
c29165_g1_i1	-3.89516	5.95821	1.61965e-07	1.84982e-05	#N/A
c48912_g2_i1	4.07797	3.43569	1.62587e-07	1.84982e-05	AT4G11440
c33767_g2_i1	4.72062	1.77575	1.62666e-07	1.84982e-05	#N/A
c47097_g2_i3	-9.34769	1.31769	1.6303e-07	1.84982e-05	AT1G72540
c25386_g1_i1	-9.33488	1.30624	1.6303e-07	1.84982e-05	AT1G24260
c48145_g2_i1	-4.27783	3.33614	1.631e-07	1.84982e-05	AT1G28480
c48492_g1_i1	-3.98115	4.67859	1.65246e-07	1.87087e-05	AT5G64250
c41613_g1_i1	-4.1098	4.01066	1.67496e-07	1.89303e-05	AT2G37330
c51211_g1_i2	6.28058	0.619804	1.6842e-07	1.90015e-05	AT3G18670
c40728_g2_i2	-4.07221	4.04424	1.73549e-07	1.95118e-05	AT1G62710
c51620_g5_i1	3.96181	3.9913	1.73549e-07	1.95118e-05	#N/A
c34859_g1_i1	-4.02435	4.40378	1.74169e-07	1.95475e-05	#N/A
c43050_g1_i2	-4.74097	2.39233	1.75338e-07	1.96446e-05	AT3G06390
c39773_g1_i2	-3.96967	4.66797	1.75988e-07	1.96832e-05	AT3G52905
c40520_g2_i1	-3.92305	5.3166	1.77694e-07	1.98396e-05	AT1G65840
c49989_g1_i2	5.08162	1.31766	1.82151e-07	2.03022e-05	#N/A
c40728_g2_i1	-5.25226	1.95201	1.86832e-07	2.0788e-05	AT1G62710
c42141_g1_i1	3.86165	5.28638	1.87509e-07	2.08273e-05	AT1G07400
c50275_g1_i1	-4.14862	3.73544	1.92002e-07	2.12898e-05	AT2G32530
c48757_g1_i2	6.24413	0.582354	1.93558e-07	2.14255e-05	AT2G37960
c36592_g1_i1	3.91181	4.31413	1.955e-07	2.15372e-05	AT5G66750
c41913_g1_i3	-3.84686	6.37918	1.95533e-07	2.15372e-05	AT1G70670
c46681_g1_i1	4.49847	1.92603	1.95568e-07	2.15372e-05	AT1G47230
c35716_g1_i3	-3.95879	4.69772	1.97295e-07	2.16904e-05	AT5G42210
c43545_g1_i1	4.49719	1.75011	2.00375e-07	2.19915e-05	AT1G70710
c50171_g2_i6	-4.98738	2.23708	2.0122e-07	2.20468e-05	AT3G47570
c26069_g1_i2	-9.30893	1.28305	2.02888e-07	2.21918e-05	#N/A
c45682_g1_i2	4.36313	2.33751	2.07186e-07	2.26236e-05	AT4G25980
c45457_g1_i6	3.80894	6.43223	2.15458e-07	2.34871e-05	ATMG00510
c47132_g4_i1	4.35047	2.20628	2.15893e-07	2.34949e-05	AT3G01015
c37474_g1_i1	-4.4337	2.86207	2.1782e-07	2.36647e-05	AT2G16790
c48483_g1_i1	4.27023	2.55398	2.18387e-07	2.36863e-05	AT1G72250
c35482_g1_i1	-5.98469	1.74365	2.19866e-07	2.38068e-05	AT3G50560
c40177_g1_i1	-4.12623	3.71487	2.21268e-07	2.39184e-05	AT2G40100
c39319_g1_i1	-4.31101	3.09168	2.22814e-07	2.40127e-05	AT1G30370
c47767_g3_i1	9.00049	0.55837	2.22885e-07	2.40127e-05	AT1G70210
c43436_g2_i1	-4.96776	2.21935	2.25684e-07	2.42738e-05	AT1G13110
c41485_g1_i1	5.71287	0.970379	2.26746e-07	2.4307e-05	AT2G03550
c43723_g1_i1	5.71287	0.970379	2.26746e-07	2.4307e-05	AT1G26760
c48412_g2_i1	-4.30396	3.08525	2.29971e-07	2.46119e-05	AT4G19810
c80474_g1_i1	-4.42121	2.85072	2.34635e-07	2.50694e-05	AT2G38830
c51214_g3_i1	-4.29688	3.07879	2.37383e-07	2.53211e-05	AT4G01010
c46188_g1_i3	-5.97537	1.73526	2.3834e-07	2.53813e-05	AT1G67623
c29763_g1_i1	-4.6937	2.34961	2.39955e-07	2.54692e-05	#N/A
c40934_g2_i1	-4.6937	2.34961	2.39955e-07	2.54692e-05	AT4G27360
c43994_g1_i2	-4.28482	3.21178	2.40544e-07	2.54898e-05	AT3G45640
c51620_g3_i1	3.85433	4.60672	2.44081e-07	2.58221e-05	ATMG00560
c47577_g2_i1	4.17388	2.63426	2.45749e-07	2.5956e-05	AT4G38660
c49285_g1_i2	4.64943	1.70437	2.47918e-07	2.60997e-05	AT5G02370
c50297_g1_i2	4.64943	1.70437	2.47918e-07	2.60997e-05	AT5G27650
c41423_g3_i1	-9.2691	1.24751	2.53726e-07	2.66677e-05	AT3G21090
c49564_g1_i1	3.77847	6.34132	2.56766e-07	2.68987e-05	ATMG00580
c38914_g1_i1	6.20673	0.544012	2.57175e-07	2.68987e-05	AT1G74110
c39357_g2_i1	6.20673	0.544012	2.57175e-07	2.68987e-05	AT2G17820
c44086_g2_i4	-4.40016	2.83158	2.62594e-07	2.74211e-05	#N/A
c50171_g2_i3	-5.19509	1.90064	2.66421e-07	2.77758e-05	AT5G46330
c48587_g1_i1	-3.93164	4.36768	2.68275e-07	2.78819e-05	AT5G07350
c45321_g1_i3	-4.94119	2.19536	2.68735e-07	2.78819e-05	AT5G54000
c52022_g1_i1	4.30599	2.03323	2.68735e-07	2.78819e-05	AT1G64960
c46697_g1_i1	4.20828	2.29527	2.77948e-07	2.87704e-05	AT1G66180
c45457_g1_i4	3.81114	5.00591	2.78191e-07	2.87704e-05	ATMG00510
c8376_g1_i1	-9.24192	1.22328	2.84279e-07	2.9353e-05	#N/A
c51682_g4_i2	-5.18674	1.89314	2.86455e-07	2.94834e-05	AT4G23180
c47983_g1_i5	-5.17833	1.88561	2.86455e-07	2.94834e-05	AT1G26190
c46460_g3_i1	4.08212	2.70101	2.94259e-07	3.02384e-05	AT5G56590
c50257_g5_i1	8.96309	0.519312	2.97358e-07	3.05083e-05	AT3G14740
c48412_g2_i2	-4.01147	3.92022	3.00006e-07	3.07311e-05	AT4G19810
c49334_g1_i2	-4.5682	2.53226	3.00521e-07	3.0735e-05	AT3G19000
c42771_g1_i2	-3.86432	4.82862	3.03835e-07	3.10248e-05	AT5G51970
c47177_g1_i1	-4.26765	2.89206	3.10171e-07	3.16217e-05	AT3G03990
c41739_g1_i2	-4.24995	3.03607	3.17264e-07	3.22938e-05	AT1G29280
c50443_g1_i1	5.65407	0.910023	3.18927e-07	3.2412e-05	AT1G60590
c19018_g1_i1	4.98552	1.22025	3.20078e-07	3.24779e-05	AT4G10810
c42870_g2_i3	-4.90727	2.16477	3.20987e-07	3.25189e-05	AT3G07130
c29124_g1_i1	-3.99968	3.90941	3.22029e-07	3.25685e-05	AT1G80160
c44679_g2_i1	4.18298	2.27051	3.2299e-07	3.25685e-05	AT3G55580
c48864_g2_i1	4.18298	2.27051	3.2299e-07	3.25685e-05	AT5G37010
c36254_g1_i1	3.75294	5.86609	3.24558e-07	3.26756e-05	AT5G64080
c49980_g1_i1	3.80673	4.50945	3.30064e-07	3.31487e-05	AT1G63300
c32458_g1_i1	-5.9181	1.68381	3.31312e-07	3.31487e-05	AT4G20260
c10759_g1_i2	-5.90833	1.67504	3.31312e-07	3.31487e-05	AT3G21710
c47638_g2_i4	4.62857	1.45573	3.31312e-07	3.31487e-05	AT1G44110
c19661_g1_i1	-3.70929	10.6981	3.3425e-07	3.33908e-05	AT5G59310
c43908_g1_i1	-3.82355	5.03828	3.39167e-07	3.38297e-05	AT3G15980
c49564_g1_i3	3.7511	5.73092	3.48811e-07	3.47379e-05	ATMG00580
c48962_g1_i2	4.40015	1.82841	3.49723e-07	3.47751e-05	AT1G25510
c45038_g1_i1	-3.76661	5.83897	3.52154e-07	3.49629e-05	AT1G23110
c47767_g1_i2	4.96047	1.19491	3.5272e-07	3.49654e-05	AT5G65420
c41541_g1_i1	3.76992	4.96719	3.56211e-07	3.51382e-05	AT1G29980
c50684_g1_i1	4.59363	1.64854	3.57192e-07	3.51382e-05	AT5G26910
c43654_g1_i2	4.59363	1.64854	3.57192e-07	3.51382e-05	AT5G67270
c46051_g3_i1	4.40536	1.65887	3.57192e-07	3.51382e-05	AT1G72670
c40438_g1_i1	-3.71179	7.92783	3.57223e-07	3.51382e-05	AT3G04070
c40970_g1_i1	-9.20017	1.18611	3.58275e-07	3.51382e-05	AT2G41370
c50262_g1_i1	5.62375	0.878957	3.58275e-07	3.51382e-05	AT4G14330
c49502_g3_i3	-3.82318	4.82404	3.60113e-07	3.5236e-05	AT1G74210
c51682_g1_i9	-5.89849	1.66622	3.60365e-07	3.5236e-05	AT4G23180
c43294_g1_i1	-4.00028	3.68371	3.65533e-07	3.56873e-05	AT1G31200
c34220_g1_i1	-4.34394	2.78058	3.70961e-07	3.60536e-05	#N/A
c39655_g1_i1	-4.34394	2.78058	3.70961e-07	3.60536e-05	AT5G35525
c38455_g2_i1	-4.33953	2.77658	3.70961e-07	3.60536e-05	AT5G67080
c49865_g1_i2	-3.99563	3.67947	3.81082e-07	3.69816e-05	AT5G46100
c43838_g1_i2	4.38054	1.96537	3.84623e-07	3.72133e-05	AT1G28110
c50862_g1_i1	4.24528	1.97346	3.84623e-07	3.72133e-05	AT3G44730
c29165_g1_i2	-3.72018	6.62203	3.89894e-07	3.76668e-05	#N/A
c43312_g1_i2	-5.88859	1.65734	3.92242e-07	3.77242e-05	AT5G41800
c48962_g1_i1	4.6069	1.43406	3.92242e-07	3.77242e-05	AT1G25510
c46913_g1_i1	4.6069	1.43406	3.92242e-07	3.77242e-05	AT5G59590
c34540_g1_i1	-3.91254	4.02486	3.95331e-07	3.79647e-05	AT3G09950
c40586_g4_i1	6.12888	0.464485	4.00132e-07	3.8353e-05	AT4G15210
c39450_g1_i1	3.99309	2.82165	4.00562e-07	3.8353e-05	AT3G27060
c42356_g1_i1	-4.20523	2.99546	4.13542e-07	3.94731e-05	AT5G06320
c38549_g1_i2	-4.59424	2.26004	4.14096e-07	3.94731e-05	AT4G34120
c42561_g1_i1	-4.59424	2.26004	4.14096e-07	3.94731e-05	AT1G14600
c51682_g1_i4	-5.11809	1.83166	4.14941e-07	3.94953e-05	AT4G23180
c43258_g1_i3	-4.35538	2.58366	4.18573e-07	3.97823e-05	AT5G62960
c45457_g1_i3	3.70277	5.87195	4.2799e-07	4.06175e-05	ATMG00510
c43418_g2_i5	4.93496	1.16916	4.29559e-07	4.07066e-05	#N/A
c35776_g1_i1	-3.8198	4.64603	4.31633e-07	4.08431e-05	#N/A
c42279_g1_i2	-3.87238	4.2639	4.34012e-07	4.10081e-05	AT2G04900
c50413_g1_i6	-4.8584	2.12078	4.34706e-07	4.10136e-05	AT2G45550
c46829_g1_i1	-4.35027	2.57905	4.37796e-07	4.12449e-05	AT3G55800
c35561_g1_i1	-4.50363	2.47392	4.3891e-07	4.12537e-05	AT2G15220
c43181_g1_i1	4.13102	2.21971	4.39168e-07	4.12537e-05	#N/A
c41152_g1_i1	-3.86009	4.20156	4.44095e-07	4.16558e-05	AT3G51680
c49628_g1_i1	-4.10907	3.18222	4.46717e-07	4.1841e-05	AT5G53390
c50594_g2_i1	4.36692	1.62079	4.47606e-07	4.18635e-05	AT3G15510
c32058_g1_i1	3.81924	3.79838	4.53998e-07	4.22783e-05	AT4G29080
c51850_g1_i1	5.59277	0.847269	4.54007e-07	4.22783e-05	AT1G53140
c46960_g2_i2	5.04676	0.866438	4.54007e-07	4.22783e-05	AT3G29670
c50148_g2_i1	-5.84828	1.62124	4.65718e-07	4.32449e-05	#N/A
c46960_g2_i1	8.88524	0.438235	4.65727e-07	4.32449e-05	AT3G29670
c19994_g1_i1	-4.3037	2.74416	4.70211e-07	4.35985e-05	AT1G74360
c40201_g1_i1	4.90901	1.14297	4.74742e-07	4.39555e-05	AT5G13790
c39596_g1_i1	-5.09149	1.80787	4.8312e-07	4.46672e-05	AT1G14930
c52158_g1_i1	-4.56827	2.23672	4.90647e-07	4.51573e-05	AT4G26090
c40042_g1_i1	-4.5617	2.23082	4.90647e-07	4.51573e-05	AT5G04200
c31950_g1_i1	-3.95314	3.6407	4.91099e-07	4.51573e-05	AT5G60910
c46172_g3_i2	3.72464	4.76441	4.91221e-07	4.51573e-05	ATMG00290
c33406_g1_i4	-4.83694	2.10149	4.9205e-07	4.51692e-05	AT5G58260
c45620_g1_i1	-3.68398	6.38947	4.94529e-07	4.53323e-05	AT3G17790
c38552_g1_i1	4.0593	2.5228	4.95371e-07	4.5345e-05	AT3G51280
c36580_g1_i1	3.69883	5.16558	4.97346e-07	4.54614e-05	AT1G15380
c45510_g1_i1	-3.71305	5.56941	5.06135e-07	4.61993e-05	AT5G58350
c33406_g1_i2	-4.48145	2.45392	5.078e-07	4.62858e-05	AT5G58260
c21723_g1_i1	-9.12778	1.1218	5.12166e-07	4.64319e-05	AT5G53130
c35059_g1_i1	-9.12778	1.1218	5.12166e-07	4.64319e-05	AT2G45190
c43179_g1_i1	5.0151	0.834579	5.12166e-07	4.64319e-05	AT5G60930
c47176_g2_i3	-3.79243	4.62091	5.12281e-07	4.64319e-05	AT1G76690
c36451_g1_i1	3.87318	3.194	5.18737e-07	4.69512e-05	#N/A
c42585_g1_i1	-5.07347	1.79178	5.21756e-07	4.71583e-05	AT4G13710
c30519_g1_i1	3.74173	4.41228	5.23651e-07	4.72634e-05	AT1G09200
c34529_g1_i1	-4.31927	2.55113	5.24996e-07	4.73185e-05	AT5G14360
c42610_g2_i1	-3.83965	4.23391	5.27875e-07	4.75117e-05	AT2G22420
c39777_g1_i1	-3.83243	4.17625	5.29094e-07	4.75551e-05	AT3G60280
c45438_g1_i1	-3.66484	6.5709	5.42974e-07	4.87347e-05	AT5G09300
c49994_g1_i2	3.8832	3.05844	5.50097e-07	4.93055e-05	AT1G05160
c39882_g1_i1	-5.8277	1.60282	5.54609e-07	4.96409e-05	AT1G62360
c62713_g1_i1	3.68159	5.25109	5.56171e-07	4.97118e-05	AT1G19835
c48559_g8_i1	3.72113	4.65866	5.60517e-07	5.0031e-05	AT2G07674
c47810_g1_i2	3.75983	3.98455	5.6723e-07	5.05603e-05	AT5G12020
c49355_g1_i1	-3.62142	9.81645	5.70741e-07	5.0803e-05	AT5G09360
c27725_g1_i1	-9.11286	1.10856	5.78624e-07	5.1363e-05	#N/A
c39247_g1_i1	-9.11286	1.10856	5.78624e-07	5.1363e-05	AT3G48740
c50578_g1_i1	4.5727	1.13189	5.81628e-07	5.14881e-05	AT3G28040
c48711_g1_i1	4.5727	1.13189	5.81628e-07	5.14881e-05	AT1G04030
c41855_g1_i1	-3.89286	3.74033	5.82637e-07	5.15067e-05	AT1G78830
c47135_g1_i2	-4.80045	2.06874	5.94281e-07	5.23925e-05	AT5G54790
c52082_g1_i2	4.16562	1.89525	5.94281e-07	5.23925e-05	AT3G44050
c44940_g1_i3	-5.80681	1.58415	6.05924e-07	5.33461e-05	AT4G27800
c44667_g1_i3	-5.05523	1.77551	6.09633e-07	5.35996e-05	AT5G05320
c50484_g1_i1	3.68755	4.95193	6.15159e-07	5.40118e-05	AT3G23890
c34340_g1_i1	-4.13544	2.93226	6.23801e-07	5.46961e-05	#N/A
c51025_g3_i2	6.0466	0.380861	6.35441e-07	5.56412e-05	AT5G48740
c41691_g1_i1	-9.08254	1.08169	6.54689e-07	5.70942e-05	AT1G22030
c36965_g1_i2	4.98274	0.80207	6.54689e-07	5.70942e-05	AT2G01913
c43033_g2_i1	4.98274	0.80207	6.54689e-07	5.70942e-05	AT2G42110
c47135_g1_i1	-5.79626	1.57472	6.62507e-07	5.76203e-05	#N/A
c27230_g1_i1	-5.78562	1.56523	6.62507e-07	5.76203e-05	AT4G23140
c50663_g4_i1	3.63152	5.83129	6.6505e-07	5.76879e-05	ATMG00830
c43469_g1_i1	-3.64391	6.19136	6.65073e-07	5.76879e-05	AT1G67340
c45670_g1_i1	-4.78559	2.05541	6.75324e-07	5.842e-05	AT5G07990
c32085_g1_i1	4.28441	1.87042	6.75324e-07	5.842e-05	AT1G11200
c41835_g1_i3	-4.13103	2.76863	6.84256e-07	5.91135e-05	AT1G80840
c48887_g1_i1	3.90121	2.73318	6.89139e-07	5.94557e-05	AT2G07170
c38830_g1_i1	-3.76093	4.30502	6.94089e-07	5.97848e-05	AT1G28190
c49366_g1_i1	3.81343	3.46543	6.94806e-07	5.97848e-05	AT1G62050
c38654_g1_i1	3.69864	4.11288	7.02802e-07	6.03923e-05	AT2G34700
c51620_g1_i1	3.68284	4.46248	7.12302e-07	6.11272e-05	#N/A
c42870_g5_i1	-5.01804	1.74236	7.14054e-07	6.11962e-05	AT3G07130
c42316_g2_i1	-4.1114	2.91055	7.18137e-07	6.14645e-05	AT4G33680
c46188_g1_i2	-4.77057	2.04196	7.20341e-07	6.15715e-05	AT1G67623
c40690_g1_i2	-5.77491	1.55567	7.24953e-07	6.17205e-05	AT2G14610
c40584_g2_i1	4.49338	1.3209	7.24953e-07	6.17205e-05	AT1G75430
c46136_g1_i2	4.49338	1.3209	7.24953e-07	6.17205e-05	AT5G40330
c42204_g1_i1	-3.88445	3.57821	7.27382e-07	6.18457e-05	AT1G03220
c34339_g1_i1	-3.67845	4.98763	7.34048e-07	6.23303e-05	#N/A
c39357_g2_i2	8.80296	0.352883	7.45e-07	6.29527e-05	AT2G17820
c36531_g1_i1	6.00363	0.337385	7.45e-07	6.29527e-05	AT5G55830
c42042_g1_i2	6.00363	0.337385	7.45e-07	6.29527e-05	AT5G56040
c35647_g4_i2	-3.91889	3.43628	7.45279e-07	6.29527e-05	AT5G56550
c47678_g1_i1	3.65615	4.61292	7.58066e-07	6.3949e-05	AT3G45850
c42141_g1_i2	3.60945	5.92677	7.62122e-07	6.42073e-05	AT1G07400
c18481_g1_i1	-4.76301	2.03519	7.68679e-07	6.46753e-05	#N/A
c45095_g1_i2	3.87246	2.70558	8.00465e-07	6.7262e-05	AT3G51740
c39674_g4_i1	3.73075	3.62393	8.05416e-07	6.759e-05	AT2G07771
c41470_g3_i1	-3.95018	3.26743	8.10563e-07	6.79336e-05	AT4G35160
c44643_g1_i1	-4.00739	3.20929	8.13406e-07	6.80834e-05	AT3G45240
c42165_g1_i1	-3.56119	8.77979	8.29914e-07	6.93753e-05	AT2G47510
c43767_g1_i2	-4.99908	1.72548	8.38471e-07	6.99364e-05	AT2G38290
c36962_g1_i1	-3.64208	5.26614	8.39926e-07	6.99364e-05	AT5G26731
c45652_g1_i1	-9.05157	1.05427	8.42045e-07	6.99364e-05	AT1G11800
c42847_g1_i2	-9.05157	1.05427	8.42045e-07	6.99364e-05	AT3G48310
c46959_g1_i4	-9.03584	1.04035	8.42045e-07	6.99364e-05	AT1G28710
c47383_g6_i1	3.62504	4.91764	8.5586e-07	7.09924e-05	#N/A
c45457_g1_i1	3.61088	4.95136	8.66363e-07	7.17713e-05	ATMG00510
c36451_g1_i3	3.80693	3.22013	8.7523e-07	7.24129e-05	#N/A
c29307_g1_i1	-3.60313	6.01059	8.77433e-07	7.25023e-05	AT2G32210
c42651_g4_i1	-3.93203	3.35301	8.92651e-07	7.36654e-05	#N/A
c49865_g1_i3	-4.18564	2.63773	9.10561e-07	7.50475e-05	AT5G46090
c50171_g2_i1	-4.37718	2.36019	9.30096e-07	7.65597e-05	AT5G46330
c48992_g1_i1	4.23383	1.82061	9.36422e-07	7.69823e-05	AT1G54050
c35790_g1_i1	-5.72012	1.50683	9.54583e-07	7.829e-05	AT1G55850
c31870_g1_i1	-3.60066	5.57191	9.54756e-07	7.829e-05	AT5G07710
c46485_g1_i1	5.46175	0.713794	9.57264e-07	7.82967e-05	AT1G22380
c78957_g1_i1	4.91574	0.734998	9.57264e-07	7.82967e-05	AT3G28917
c41631_g1_i3	-3.87809	3.4885	9.61856e-07	7.85727e-05	AT3G12920
c42224_g4_i2	3.93129	2.31404	9.70059e-07	7.90426e-05	AT1G02400
c43643_g1_i1	3.93129	2.31404	9.70059e-07	7.90426e-05	#N/A
c44940_g1_i2	-4.96039	1.69109	9.87131e-07	8.03323e-05	AT4G27800
c46724_g1_i2	4.09028	1.95089	9.96543e-07	8.09961e-05	AT5G05940
c42771_g1_i1	-3.61645	5.22095	1.02345e-06	8.30784e-05	AT5G51970
c48938_g1_i1	5.95934	0.292724	1.03208e-06	8.3606e-05	AT1G02460
c51154_g2_i9	-4.35295	2.33848	1.03254e-06	8.3606e-05	AT5G54570
c47995_g1_i1	-3.90561	3.22714	1.04275e-06	8.43268e-05	AT5G35970
c42858_g1_i1	-4.701	1.97976	1.07046e-06	8.6351e-05	#N/A
c41739_g1_i1	-4.701	1.97976	1.07046e-06	8.6351e-05	AT1G29280
c31954_g2_i1	3.7905	2.80854	1.08959e-06	8.70617e-05	AT5G44560
c4729_g1_i2	-9.00384	1.01207	1.09006e-06	8.70617e-05	#N/A
c46998_g2_i3	-9.00384	1.01207	1.09006e-06	8.70617e-05	AT4G05200
c33212_g1_i1	-9.00384	1.01207	1.09006e-06	8.70617e-05	AT1G66370
c36560_g1_i1	5.42705	0.678607	1.09006e-06	8.70617e-05	AT5G28490
c43592_g2_i1	4.88104	0.70038	1.09006e-06	8.70617e-05	AT3G60190
c50160_g1_i1	4.88104	0.70038	1.09006e-06	8.70617e-05	AT1G07270
c43418_g2_i3	4.88104	0.70038	1.09006e-06	8.70617e-05	AT1G79670
c47281_g1_i3	4.46183	1.02196	1.09757e-06	8.75532e-05	AT1G07400
c46526_g1_i1	-3.65476	4.45744	1.10057e-06	8.76846e-05	AT5G57800
c50033_g1_i1	-3.66957	4.43229	1.10874e-06	8.82259e-05	AT1G47480
c38702_g1_i1	3.92678	2.47474	1.12978e-06	8.97899e-05	AT4G28950
c34189_g2_i1	-4.69306	1.97267	1.14527e-06	9.07973e-05	AT3G55240
c38160_g1_i1	4.19909	1.78648	1.14527e-06	9.07973e-05	AT2G26700
c47357_g1_i1	4.20041	1.63133	1.1597e-06	9.18287e-05	AT4G35240
c47082_g2_i1	-4.94065	1.67356	1.16527e-06	9.21567e-05	AT5G59260
c30226_g1_i1	-4.14573	2.6019	1.18025e-06	9.32268e-05	AT1G07400
c47383_g5_i1	4.43273	0.993237	1.22501e-06	9.6546e-05	AT3G54720
c43962_g1_i1	-3.71231	4.01391	1.22526e-06	9.6546e-05	AT3G26650
c48568_g1_i4	-8.97111	0.983178	1.24339e-06	9.76168e-05	AT2G19590
c50906_g1_i4	-8.97111	0.983178	1.24339e-06	9.76168e-05	AT4G12310
c50637_g2_i1	-8.97111	0.983178	1.24339e-06	9.76168e-05	AT3G42723
c44174_g1_i2	-5.67474	1.46646	1.2667e-06	9.93261e-05	AT4G11650
c47153_g1_i2	-3.86959	3.19467	1.27406e-06	9.97815e-05	AT5G14570
c29449_g1_i1	3.5196	5.99391	1.27804e-06	9.99718e-05	AT5G51440
c50020_g3_i2	-4.12535	2.58363	1.28879e-06	0.000100691	AT4G19810
c40728_g2_i4	-4.66085	1.94395	1.31276e-06	0.000102316	AT1G62710
c31492_g1_i1	-4.66085	1.94395	1.31276e-06	0.000102316	AT1G64340
c43553_g1_i1	-3.92171	3.01289	1.32415e-06	0.000103079	AT2G46620
c49994_g1_i1	3.75376	2.7735	1.34879e-06	0.000104871	AT1G05160
c43464_g1_i3	3.78073	2.90876	1.36834e-06	0.000106263	ATMG00180
c48568_g1_i1	-4.91053	1.64685	1.37939e-06	0.000106992	AT2G19590
c35974_g1_i1	-3.91301	3.12403	1.3836e-06	0.00010719	AT1G29290
c49285_g1_i1	4.02824	1.76109	1.40645e-06	0.000108699	AT5G02370
c41530_g1_i1	4.02824	1.76109	1.40645e-06	0.000108699	AT3G25980
c50825_g3_i1	-3.63697	4.32212	1.41668e-06	0.000109023	AT5G53830
c18323_g2_i1	-8.95447	0.968497	1.42078e-06	0.000109023	AT5G06720
c52158_g1_i4	-8.93763	0.953654	1.42078e-06	0.000109023	#N/A
c40757_g1_i1	-8.93763	0.953654	1.42078e-06	0.000109023	AT3G28007
c41508_g2_i1	5.3915	0.642631	1.42078e-06	0.000109023	AT5G41880
c45359_g1_i2	4.84548	0.665001	1.42078e-06	0.000109023	AT4G16480
c45457_g1_i2	3.54784	4.70836	1.46206e-06	0.000112058	ATMG00510
c38890_g1_i1	-3.63098	4.31668	1.47388e-06	0.000112829	AT5G42680
c48597_g1_i1	4.02314	2.00446	1.47892e-06	0.000113081	AT5G45800
c36124_g1_i1	-4.89009	1.62874	1.50238e-06	0.000114739	AT1G73220
c46434_g3_i1	4.14537	1.73381	1.50755e-06	0.000114998	AT3G20260
c44778_g1_i2	4.7129	0.946286	1.53159e-06	0.000116694	#N/A
c32901_g1_i1	4.37016	1.19885	1.53653e-06	0.000116932	AT5G54530
c44283_g3_i2	-4.09946	2.56045	1.5403e-06	0.000117081	AT1G47490
c47577_g2_i2	3.82552	2.59474	1.55248e-06	0.000117868	AT4G38660
c41984_g1_i1	-3.98042	2.79271	1.55626e-06	0.000118016	AT1G10040
c45364_g1_i1	-3.89549	3.10825	1.56302e-06	0.000118251	AT4G21120
c24605_g1_i1	3.73312	3.01376	1.56302e-06	0.000118251	AT5G27670
c50443_g2_i1	3.55366	4.4082	1.5665e-06	0.000118375	AT1G10640
c45269_g1_i1	4.14077	1.57286	1.57179e-06	0.000118636	AT2G40480
c39543_g1_i2	-4.28414	2.27696	1.58587e-06	0.000119559	AT5G16600
c50497_g2_i2	-3.60464	4.37327	1.61084e-06	0.0001213	AT5G05830
c18556_g1_i1	3.73641	2.8128	1.61623e-06	0.000121564	#N/A
c42847_g1_i4	-8.92059	0.938645	1.62639e-06	0.000121619	AT3G48310
c28792_g1_i1	5.35504	0.605833	1.62639e-06	0.000121619	AT1G19980
c47357_g1_i2	4.80903	0.628829	1.62639e-06	0.000121619	AT4G35240
c46865_g1_i1	4.80903	0.628829	1.62639e-06	0.000121619	AT2G30490
c48368_g2_i1	4.80903	0.628829	1.62639e-06	0.000121619	AT4G01730
c33820_g1_i1	-4.35694	2.04806	1.64567e-06	0.000122918	AT5G42340
c35772_g1_i1	3.84964	2.32023	1.68509e-06	0.000125717	AT5G66230
c41840_g1_i1	-3.4731	6.31295	1.6872e-06	0.000125729	AT4G28940
c43274_g1_i2	-3.49326	5.85895	1.69622e-06	0.000126256	AT3G13227
c37052_g1_i1	-3.5214	5.25987	1.70359e-06	0.000126658	AT1G13700
c50179_g1_i3	-3.65559	3.96251	1.70811e-06	0.000126848	AT5G67090
c39598_g1_i1	5.86646	0.199592	1.71836e-06	0.000127316	#N/A
c41611_g1_i1	5.86646	0.199592	1.71836e-06	0.000127316	AT5G15640
c35899_g3_i1	-4.61115	1.89971	1.73458e-06	0.000128222	AT2G33590
c35478_g1_i2	4.12701	1.71584	1.73458e-06	0.000128222	AT1G09200
c49215_g4_i4	3.45458	6.51742	1.73654e-06	0.000128222	ATMG00090
c43152_g1_i1	3.75225	2.65359	1.74676e-06	0.000128829	AT4G02060
c49564_g1_i2	3.5183	4.4995	1.76608e-06	0.000129871	ATMG00580
c45363_g2_i2	-3.77245	3.39303	1.76692e-06	0.000129871	AT1G53050
c17519_g1_i1	3.65371	3.31425	1.76692e-06	0.000129871	AT3G54340
c48992_g1_i2	3.91389	2.2072	1.77091e-06	0.000130016	AT1G54050
c46957_g1_i1	-4.85887	1.60112	1.78618e-06	0.000130988	AT5G56420
c44671_g3_i1	3.77234	2.40251	1.8468e-06	0.000135194	AT5G52640
c51146_g3_i1	3.72892	2.85944	1.84772e-06	0.000135194	AT5G24280
c32899_g2_i1	-4.6027	1.8922	1.86198e-06	0.000135856	AT1G73360
c41991_g1_i1	3.97315	1.70757	1.86198e-06	0.000135856	AT4G35730
c35064_g6_i1	-8.90335	0.923467	1.86519e-06	0.000135856	AT5G21280
c4407_g1_i1	-8.90335	0.923467	1.86519e-06	0.000135856	AT4G29330
c40728_g2_i3	-4.25175	2.24807	1.87173e-06	0.000136117	AT1G62710
c37541_g1_i1	-4.334	2.0277	1.87299e-06	0.000136117	AT2G16060
c45894_g2_i1	-3.67542	3.74723	1.88254e-06	0.000136657	AT1G30760
c35647_g4_i1	-3.80574	3.23901	1.89601e-06	0.00013748	AT5G56550
c47104_g3_i5	-3.86001	2.95751	1.91149e-06	0.000138447	#N/A
c42012_g3_i1	3.59269	3.39704	1.92526e-06	0.000139288	AT1G44760
c43908_g1_i2	-3.92793	2.88864	1.92767e-06	0.000139306	AT3G15980
c47177_g1_i8	-3.66144	3.66988	1.94438e-06	0.000140199	AT3G03990
c42012_g3_i2	3.55359	3.60578	1.94438e-06	0.000140199	AT1G44760
c41305_g1_i3	4.11195	1.37013	1.94978e-06	0.000140432	AT3G02120
c41641_g1_i1	-3.42206	7.95647	1.96911e-06	0.000141666	AT4G37300
c50826_g1_i2	-3.47015	5.58261	1.97508e-06	0.000141938	AT4G15550
c49195_g2_i1	-4.05167	2.51774	2.02471e-06	0.000145342	AT1G12570
c45042_g2_i1	-3.71161	3.50112	2.0494e-06	0.000146951	AT5G63060
c38976_g1_i1	3.59201	3.29253	2.05606e-06	0.000147265	AT2G14900
c50773_g2_i3	-5.57946	1.38195	2.06744e-06	0.000147635	AT1G15150
c50689_g1_i1	3.68477	2.96791	2.06774e-06	0.000147635	AT5G18700
c43464_g1_i2	3.57075	3.59334	2.06921e-06	0.000147635	ATMG00180
c46260_g1_i1	3.88669	2.18095	2.07038e-06	0.000147635	AT5G21105
c46171_g3_i1	3.45938	4.84516	2.09894e-06	0.000149507	AT3G59140
c47931_g2_i1	3.65198	2.83833	2.11776e-06	0.000150681	AT5G23420
c39024_g1_i1	-8.86823	0.892584	2.14312e-06	0.000152049	AT1G23380
c46485_g1_i3	5.31764	0.568177	2.14312e-06	0.000152049	AT1G22380
c40293_g1_i1	-4.57704	1.86941	2.14878e-06	0.000152049	#N/A
c44086_g2_i14	-4.57704	1.86941	2.14878e-06	0.000152049	AT2G14520
c37337_g1_i1	4.08958	1.67925	2.14878e-06	0.000152049	AT5G65640
c34711_g1_i1	4.34173	0.903819	2.16178e-06	0.000152802	AT3G12110
c46012_g2_i1	3.49349	4.35231	2.20837e-06	0.000155925	AT3G54390
c40364_g1_i1	3.56783	3.37371	2.22254e-06	0.000156753	AT4G33400
c42851_g1_i1	4.29083	1.12078	2.28694e-06	0.000161119	AT4G10250
c45457_g1_i5	3.42578	5.5695	2.30814e-06	0.000162075	#N/A
c41285_g1_i1	4.07049	1.66062	2.31011e-06	0.000162075	AT3G05330
c47834_g1_i1	4.07049	1.66062	2.31011e-06	0.000162075	AT5G55950
c40605_g1_i1	-3.7701	3.10528	2.31055e-06	0.000162075	#N/A
c50262_g1_i2	4.07855	1.51209	2.32943e-06	0.000163222	AT4G14330
c47638_g2_i3	4.61994	0.853884	2.43143e-06	0.000169632	AT1G44110
c45658_g1_i2	4.61994	0.853884	2.43143e-06	0.000169632	AT1G32900
c26369_g1_i1	4.31007	0.872862	2.43143e-06	0.000169632	AT3G50870
c48914_g1_i1	4.31007	0.872862	2.43143e-06	0.000169632	AT3G03680
c29063_g2_i1	3.79722	2.35019	2.4398e-06	0.000170032	AT5G23260
c46055_g1_i1	8.57404	0.117684	2.45054e-06	0.000170597	AT5G05810
c48961_g1_i3	-8.85035	0.876872	2.46727e-06	0.000171023	AT4G01950
c48993_g8_i1	5.27924	0.529623	2.46727e-06	0.000171023	AT3G05220
c49487_g1_i1	4.73323	0.553968	2.46727e-06	0.000171023	AT4G28650
c45624_g1_i1	4.73323	0.553968	2.46727e-06	0.000171023	AT5G67100
c43090_g1_i1	-3.64193	3.51338	2.49381e-06	0.000172678	AT4G18210
c47176_g2_i2	-3.90353	2.56508	2.4968e-06	0.000172699	AT1G76690
c49974_g1_i1	3.44559	4.54655	2.51458e-06	0.000173743	AT3G52490
c49215_g5_i1	3.67517	2.80842	2.51805e-06	0.000173797	AT2G07599
c35219_g1_i1	-5.55462	1.35997	2.53232e-06	0.000174595	AT2G32030
c34313_g1_i1	-3.44997	5.23452	2.55284e-06	0.000175821	AT2G05910
c51812_g2_i1	3.47943	3.90808	2.56685e-06	0.000176598	AT3G19050
c46773_g2_i3	3.6157	2.80404	2.6077e-06	0.000179217	AT4G37750
c47683_g1_i1	3.67988	2.58472	2.69876e-06	0.000185279	AT4G22010
c49502_g3_i2	-3.49246	4.48912	2.71679e-06	0.000186318	AT1G74210
c50971_g2_i1	-4.25479	1.95757	2.78973e-06	0.000190737	AT4G32480
c38453_g2_i1	-4.78331	1.53443	2.79009e-06	0.000190737	AT5G03120
c47975_g1_i1	-4.77218	1.52463	2.79009e-06	0.000190737	#N/A
c43130_g1_i2	3.35245	8.18307	2.80591e-06	0.000191281	#N/A
c49215_g9_i1	4.26339	1.09387	2.80694e-06	0.000191281	#N/A
c51236_g7_i1	4.26339	1.09387	2.80694e-06	0.000191281	AT5G62170
c45894_g2_i2	-3.87492	2.69842	2.81028e-06	0.000191306	AT1G30760
c33990_g1_i1	-8.8139	0.844883	2.84614e-06	0.000193544	#N/A
c33151_g1_i1	3.8307	2.12705	2.8509e-06	0.000193663	AT5G42330
c44555_g1_i1	-3.35164	8.42697	2.85935e-06	0.000194033	AT2G46680
c40937_g1_i1	-4.17089	2.17619	2.95221e-06	0.000200124	AT1G32700
c45321_g1_i4	-3.44646	4.80307	2.9618e-06	0.000200563	AT1G49390
c45546_g3_i1	3.39474	5.0712	2.97524e-06	0.000201262	AT2G27880
c42316_g2_i2	-3.85593	2.82419	2.98075e-06	0.000201424	AT4G33680
c48330_g1_i3	-3.78314	2.88878	3.00302e-06	0.000202717	AT3G48520
c48810_g3_i1	3.78937	1.88883	3.06707e-06	0.000206823	AT5G02190
c46434_g2_i1	4.27771	0.841295	3.08876e-06	0.000208069	AT3G20260
c45526_g2_i1	-4.51533	1.81473	3.10242e-06	0.000208554	AT5G64750
c34049_g1_i1	-4.50629	1.80674	3.10242e-06	0.000208554	#N/A
c34865_g1_i1	-5.50362	1.31492	3.11465e-06	0.000209158	#N/A
c52053_g2_i1	3.69058	2.3969	3.12742e-06	0.000209742	#N/A
c41571_g1_i1	3.80381	2.00528	3.12985e-06	0.000209742	AT3G50060
c45872_g1_i1	3.41857	4.40724	3.16244e-06	0.000211706	AT2G19810
c43144_g1_i1	-3.70923	3.15244	3.2701e-06	0.000218386	AT1G51760
c45899_g3_i1	-3.86097	2.52728	3.27348e-06	0.000218386	AT4G20970
c41403_g2_i1	-3.43747	4.68594	3.28315e-06	0.000218386	AT4G35600
c26426_g1_i1	-8.79533	0.828598	3.28997e-06	0.000218386	AT5G45890
c32528_g1_i1	-8.79533	0.828598	3.28997e-06	0.000218386	#N/A
c51733_g1_i1	-8.77651	0.812111	3.28997e-06	0.000218386	#N/A
c13716_g1_i1	-8.77651	0.812111	3.28997e-06	0.000218386	#N/A
c23278_g1_i2	-8.77651	0.812111	3.28997e-06	0.000218386	#N/A
c44133_g1_i1	-3.62901	3.42694	3.29607e-06	0.000218386	AT2G26850
c28196_g1_i1	-3.62901	3.42694	3.29607e-06	0.000218386	AT4G21870
c19609_g1_i1	3.61341	2.69617	3.33386e-06	0.000220664	AT5G48600
c18677_g1_i1	4.20413	1.26284	3.35393e-06	0.000221672	AT2G42800
c39302_g1_i1	3.60042	2.88818	3.35596e-06	0.000221672	AT5G51600
c37713_g1_i1	-3.66157	3.29347	3.3744e-06	0.000222662	AT4G00430
c35777_g3_i2	3.73425	2.28997	3.41018e-06	0.000224793	AT4G38380
c46172_g5_i1	3.35978	5.38336	3.43301e-06	0.000226067	ATMG00270
c41047_g3_i1	-5.49059	1.30342	3.45984e-06	0.000227139	AT4G05200
c38845_g1_i1	-5.49059	1.30342	3.45984e-06	0.000227139	#N/A
c22243_g1_i1	-5.49059	1.30342	3.45984e-06	0.000227139	AT3G56710
c15964_g1_i1	4.2446	0.809095	3.48888e-06	0.000228649	#N/A
c46327_g1_i1	3.36775	4.89019	3.48994e-06	0.000228649	ATMG00110
c48134_g1_i5	-3.97917	2.24772	3.54896e-06	0.000232281	AT1G09250
c32876_g1_i1	-4.21349	1.92113	3.67127e-06	0.000240042	AT1G70840
c51142_g1_i2	-3.43348	4.5016	3.67798e-06	0.000240237	AT5G65140
c44992_g1_i1	-4.7268	1.48471	3.68192e-06	0.000240252	AT1G76770
c39748_g1_i1	-3.55035	3.57013	3.68783e-06	0.000240394	AT1G66360
c46172_g1_i2	3.32336	6.28358	3.71486e-06	0.000241912	ATMG00160
c43130_g1_i1	3.30522	8.06849	3.74826e-06	0.000243841	#N/A
c49267_g1_i5	5.19924	0.449659	3.81109e-06	0.000247429	AT2G36270
c40720_g1_i2	5.19924	0.449659	3.81109e-06	0.000247429	AT4G32280
c48269_g2_i2	4.20689	1.03864	3.84753e-06	0.000249294	AT1G59750
c42803_g1_i1	4.20689	1.03864	3.84753e-06	0.000249294	AT1G10780
c46036_g1_i2	-3.39837	4.75968	3.89914e-06	0.000252384	AT2G46780
c43654_g1_i1	3.84949	1.7174	3.93679e-06	0.000254566	AT5G67270
c44778_g1_i1	3.51056	3.0245	4.15113e-06	0.000267908	#N/A
c43643_g1_i3	3.9685	1.40517	4.15142e-06	0.000267908	#N/A
c41865_g1_i1	-3.55133	3.43227	4.19005e-06	0.00027013	AT5G40850
c50134_g1_i1	3.7575	2.05684	4.19579e-06	0.000270231	AT4G13420
c47904_g1_i2	-4.46024	1.76606	4.2035e-06	0.000270306	AT3G26320
c43372_g1_i1	-3.40404	4.44267	4.20533e-06	0.000270306	AT5G14280
c40603_g1_i1	-4.17958	1.89126	4.22355e-06	0.000270987	AT1G68940
c43268_g1_i2	3.73819	1.83982	4.22433e-06	0.000270987	AT1G80370
c49117_g1_i1	8.47122	0.0133329	4.27844e-06	0.000274186	AT1G65660
c40520_g3_i1	-3.80593	2.47854	4.32378e-06	0.000276816	#N/A
c46540_g1_i1	3.56317	2.64875	4.35039e-06	0.000278244	AT5G51560
c42707_g1_i2	3.42692	3.62251	4.38099e-06	0.000279924	#N/A
c45263_g1_i1	-3.28213	7.86931	4.42427e-06	0.000281305	AT2G36950
c27013_g1_i1	-8.73813	0.778516	4.42441e-06	0.000281305	AT3G23250
c44018_g1_i3	-8.73813	0.778516	4.42441e-06	0.000281305	AT2G30900
c41128_g4_i2	-8.71854	0.761396	4.42441e-06	0.000281305	AT4G28780
c44201_g1_i1	-8.71854	0.761396	4.42441e-06	0.000281305	AT4G35220
c46998_g2_i2	-4.6918	1.45398	4.44892e-06	0.00028203	AT4G05200
c50714_g1_i7	4.15357	1.21341	4.44892e-06	0.00028203	AT4G12560
c49989_g1_i1	3.9653	1.22779	4.44892e-06	0.00028203	#N/A
c73516_g1_i1	4.52058	0.755807	4.47145e-06	0.00028318	AT3G17640
c50426_g1_i9	-4.44141	1.74944	4.54168e-06	0.000287346	AT4G10780
c47426_g1_i1	3.32375	4.72047	4.58003e-06	0.000289488	AT2G38370
c47995_g1_i2	-3.78155	2.61543	4.62837e-06	0.000292257	AT5G35970
c25816_g2_i1	-3.79467	2.46858	4.75221e-06	0.000299784	AT5G67190
c51629_g2_i2	3.72415	1.92899	4.75741e-06	0.000299819	AT1G33440
c32194_g1_i1	-5.43723	1.25642	4.77437e-06	0.000300595	AT5G07100
c39660_g1_i1	-3.42737	4.00339	4.78747e-06	0.000301125	AT5G22250
c40605_g2_i1	-3.77647	2.61092	4.8303e-06	0.000303523	AT2G23290
c49334_g1_i1	-4.42232	1.73263	4.90998e-06	0.00030823	AT3G19000
c45162_g1_i2	3.44746	3.19278	5.01595e-06	0.000314576	AT2G05920
c44191_g2_i3	-3.77136	2.6064	5.04195e-06	0.0003159	AT3G61220
c46254_g1_i2	-4.07045	2.08732	5.05792e-06	0.000316594	AT4G29140
c35777_g3_i3	3.59507	2.23382	5.07075e-06	0.000316784	AT4G38380
c50235_g1_i2	-3.41438	4.12134	5.07078e-06	0.000316784	AT1G55740
c51324_g1_i1	-3.62839	2.97888	5.12619e-06	0.000319443	AT5G18860
c41470_g3_i3	-3.62446	2.97539	5.12619e-06	0.000319443	AT4G35160
c43268_g1_i1	3.70304	1.80625	5.1444e-06	0.000319443	AT1G80370
c42226_g1_i4	5.15751	0.408157	5.14799e-06	0.000319443	#N/A
c42652_g1_i2	5.15751	0.408157	5.14799e-06	0.000319443	AT4G16270
c46460_g2_i1	4.6115	0.434806	5.14799e-06	0.000319443	AT5G56590
c51609_g1_i1	4.6115	0.434806	5.14799e-06	0.000319443	AT4G17000
c50661_g3_i1	5.66057	-0.00399968	5.18875e-06	0.000321354	AT1G78815
c41410_g1_i2	5.66057	-0.00399968	5.18875e-06	0.000321354	AT5G53150
c38312_g1_i1	3.52004	2.81257	5.20692e-06	0.00032217	AT4G35170
c41865_g1_i2	-3.58152	3.22199	5.22276e-06	0.000322841	AT5G40850
c43743_g1_i1	-4.14485	1.86072	5.23089e-06	0.000323034	AT2G29730
c36472_g1_i1	-3.91148	2.188	5.26826e-06	0.00032472	AT2G28710
c42941_g1_i2	-3.91148	2.188	5.26826e-06	0.00032472	AT1G30755
c50413_g2_i1	-4.41268	1.72414	5.31135e-06	0.000326752	AT2G45550
c7825_g1_i1	3.79402	1.53483	5.31135e-06	0.000326752	#N/A
c39862_g2_i1	-5.4098	1.23229	5.32776e-06	0.000327449	AT5G53588
c42031_g1_i1	3.92201	1.36025	5.37391e-06	0.000329658	AT3G11280
c34985_g1_i1	3.92201	1.36025	5.37391e-06	0.000329658	AT5G41470
c45980_g1_i3	-3.67979	2.79687	5.39089e-06	0.000330331	AT3G05970
c42478_g1_i1	-4.65594	1.42254	5.39512e-06	0.000330331	AT3G52740
c36314_g1_i1	-3.36444	4.33999	5.40761e-06	0.000330782	AT2G28500
c47392_g1_i3	-3.42637	3.95657	5.41752e-06	0.000331074	AT5G13400
c18584_g1_i1	-3.46254	3.61809	5.44009e-06	0.000332139	AT5G24655
c42131_g1_i1	-3.61685	3.07004	5.46644e-06	0.000333432	AT4G25830
c48674_g1_i1	-3.356	4.39957	5.49355e-06	0.000334769	AT1G07250
c35893_g1_i1	3.53613	2.38564	5.61948e-06	0.00034212	AT3G42725
c41422_g1_i1	-3.26679	6.04893	5.64734e-06	0.000343492	AT1G01720
c47810_g1_i3	3.30144	4.50722	5.82413e-06	0.000353912	AT5G12020
c39775_g2_i1	3.69615	1.99824	5.91477e-06	0.000359081	AT1G31360
c41939_g1_i1	4.10118	1.16238	5.9495e-06	0.000359416	AT2G22620
c41133_g1_i2	3.91291	1.17732	5.9495e-06	0.000359416	AT4G27570
c50583_g3_i5	-5.38183	1.20773	5.95245e-06	0.000359416	AT4G23180
c36401_g1_i1	-5.38183	1.20773	5.95245e-06	0.000359416	AT5G02420
c37689_g1_i1	-5.38183	1.20773	5.95245e-06	0.000359416	AT3G27400
c47634_g1_i2	3.27831	4.78758	5.97448e-06	0.000359416	AT1G29930
c47932_g1_i1	3.29839	4.46521	5.98052e-06	0.000359416	AT2G45470
c48319_g1_i1	3.44537	2.96357	6.00179e-06	0.000359416	AT3G54650
c50930_g1_i2	-8.67856	0.726483	6.00382e-06	0.000359416	AT5G18460
c38674_g1_i3	-8.67856	0.726483	6.00382e-06	0.000359416	AT2G28550
c33862_g1_i3	-8.67856	0.726483	6.00382e-06	0.000359416	#N/A
c13201_g1_i1	-8.67856	0.726483	6.00382e-06	0.000359416	AT2G18370
c50144_g1_i3	5.11454	0.365577	6.00382e-06	0.000359416	AT4G14330
c41391_g1_i1	5.11454	0.365577	6.00382e-06	0.000359416	AT3G02500
c46724_g1_i1	4.56853	0.39308	6.00382e-06	0.000359416	AT5G05940
c47177_g1_i5	-4.38337	1.69836	6.22673e-06	0.000372415	AT3G03990
c43815_g1_i2	8.41693	-0.0414038	6.31674e-06	0.000376403	AT3G27250
c42181_g1_i1	8.41693	-0.0414038	6.31674e-06	0.000376403	AT2G38290
c25191_g1_i1	8.41693	-0.0414038	6.31674e-06	0.000376403	AT1G16070
c43815_g1_i1	8.41693	-0.0414038	6.31674e-06	0.000376403	AT3G27250
c47327_g1_i1	3.38061	3.19917	6.45594e-06	0.000384343	AT2G20560
c45544_g1_i1	3.67416	1.88132	6.48654e-06	0.000385808	AT1G12663
c49215_g4_i3	3.21752	6.7651	6.49346e-06	0.000385864	ATMG00090
c45449_g1_i1	3.88598	1.15146	6.5671e-06	0.000389881	AT2G16630
c39301_g1_i1	-3.29043	4.96868	6.63225e-06	0.000393388	AT3G12750
c36667_g1_i1	-3.86213	2.14461	6.64947e-06	0.000394047	AT2G46550
c48007_g1_i1	3.64864	1.75447	6.73108e-06	0.000398517	AT3G60840
c51359_g1_i2	-4.00976	2.03385	6.90942e-06	0.000408701	AT1G08490
c46694_g2_i1	3.40877	2.88788	6.9851e-06	0.000412799	#N/A
c45795_g1_i1	-8.65815	0.708678	7.01868e-06	0.000413647	AT2G18620
c22500_g1_i2	-8.65815	0.708678	7.01868e-06	0.000413647	#N/A
c38601_g1_i1	-8.63744	0.690632	7.01868e-06	0.000413647	#N/A
c34220_g2_i1	-3.21034	6.95232	7.03259e-06	0.000414089	AT4G34970
c50930_g1_i4	-4.5941	1.36846	7.25586e-06	0.000426846	AT5G18460
c41176_g1_i1	-3.82402	2.31588	7.27032e-06	0.000427307	AT2G32510
c40564_g1_i1	3.4226	2.98279	7.28532e-06	0.000427472	AT5G55160
c42189_g1_i2	-3.20601	6.86451	7.28637e-06	0.000427472	AT2G27830
c49514_g3_i2	-4.35345	1.67208	7.31836e-06	0.000428958	AT5G36930
c46654_g1_i1	3.53868	2.25302	7.35207e-06	0.000430543	AT1G65900
c62734_g1_i1	-3.21407	6.35056	7.39694e-06	0.000432778	AT1G05675
c51369_g1_i1	3.23615	4.89821	7.44206e-06	0.000433978	AT3G24495
c34996_g1_i1	3.35886	3.30706	7.44461e-06	0.000433978	AT3G16050
c50793_g2_i2	-5.33884	1.17002	7.45779e-06	0.000433978	AT1G11340
c38430_g1_i1	-5.33884	1.17002	7.45779e-06	0.000433978	AT1G01250
c38674_g1_i2	-5.33884	1.17002	7.45779e-06	0.000433978	AT2G28550
c48711_g1_i2	4.08679	0.922052	7.45779e-06	0.000433978	AT1G04030
c39470_g1_i2	-3.84772	2.13195	7.48563e-06	0.000435205	#N/A
c50706_g1_i1	-3.22346	5.89704	7.51945e-06	0.000436778	AT1G18880
c47712_g1_i2	-3.6159	2.74034	7.60838e-06	0.000441546	AT4G31970
c43274_g1_i1	-3.21046	6.09378	7.64929e-06	0.000443521	AT3G13227
c37381_g1_i1	-3.38436	3.66452	7.70645e-06	0.000445989	AT3G59880
c49215_g4_i1	3.20806	5.43616	7.70955e-06	0.000445989	ATMG00090
c50831_g1_i1	3.7356	1.72715	7.72037e-06	0.000445989	AT1G74770
c47767_g1_i1	8.36052	-0.0979942	7.72046e-06	0.000445989	AT1G70210
c49021_g3_i2	-3.70125	2.38627	7.72641e-06	0.000445989	AT3G24110
c42189_g1_i1	-3.18515	7.56934	7.74262e-06	0.000446526	AT2G27830
c41803_g1_i1	-3.20601	6.14419	7.76936e-06	0.000447668	AT4G13250
c41697_g1_i1	3.25792	4.15158	7.78656e-06	0.000448259	AT1G70280
c43692_g1_i2	-4.58141	1.35738	8.02481e-06	0.000461151	AT5G47740
c43179_g1_i3	4.04681	1.10963	8.02481e-06	0.000461151	AT5G60930
c50726_g1_i3	3.71213	1.58579	8.1369e-06	0.000467177	AT3G10310
c43174_g1_i1	3.31592	3.51994	8.20429e-06	0.000468917	AT5G13140
c41423_g3_i2	-8.61643	0.672338	8.22534e-06	0.000468917	AT3G21090
c42870_g2_i2	-8.61643	0.672338	8.22534e-06	0.000468917	AT3G07130
c34722_g1_i2	-8.61643	0.672338	8.22534e-06	0.000468917	AT5G62165
c34032_g1_i2	5.07025	0.321864	8.22534e-06	0.000468917	AT5G42180
c50732_g1_i4	5.07025	0.321864	8.22534e-06	0.000468917	AT1G03260
c45876_g1_i3	5.07025	0.321864	8.22534e-06	0.000468917	AT3G47780
c44054_g1_i1	4.52424	0.350269	8.22534e-06	0.000468917	AT4G36220
c34752_g1_i1	-3.26911	4.50631	8.26872e-06	0.000470863	AT5G40690
c43136_g1_i1	3.71676	1.70916	8.27407e-06	0.000470863	AT5G26670
c49215_g4_i2	3.1779	6.31059	8.37708e-06	0.000476305	ATMG00090
c48610_g2_i1	3.63208	1.93728	8.4387e-06	0.000479387	AT5G04310
c43634_g1_i1	-3.42094	3.31634	8.66998e-06	0.000492092	AT5G29000
c36557_g1_i1	-3.586	2.83216	8.8602e-06	0.000502447	AT3G22930
c40520_g1_i1	-3.58433	2.58354	8.93981e-06	0.000506465	AT1G65840
c39927_g2_i1	-3.6653	2.51275	8.95667e-06	0.000506465	AT5G11520
c44086_g2_i5	-3.81104	2.09981	8.9646e-06	0.000506465	AT2G14520
c28291_g1_i1	-3.20207	5.64678	8.96496e-06	0.000506465	AT4G27740
c47575_g1_i11	-3.37261	3.53814	8.9703e-06	0.000506465	AT5G50740
c48181_g1_i3	3.27805	3.43266	9.2028e-06	0.000519138	AT5G62360
c47327_g3_i1	-3.24738	4.62433	9.23306e-06	0.00052039	AT1G30220
c46959_g1_i2	-5.29452	1.13122	9.39195e-06	0.000527962	AT1G28710
c49454_g4_i1	-5.29452	1.13122	9.39195e-06	0.000527962	AT1G65790
c21223_g1_i1	-5.29452	1.13122	9.39195e-06	0.000527962	AT3G53150
c45115_g1_i1	-3.31376	3.94654	9.46855e-06	0.000531074	AT1G13340
c51212_g2_i1	5.54545	-0.115904	9.4751e-06	0.000531074	AT2G39370
c41114_g2_i1	5.54545	-0.115904	9.4751e-06	0.000531074	#N/A
c48181_g1_i1	3.48304	2.12821	9.48023e-06	0.000531074	AT5G62360
c45206_g1_i2	3.69767	1.69095	9.51705e-06	0.000532674	AT5G01580
c42316_g1_i3	-3.7961	2.08673	9.52672e-06	0.000532753	AT4G33680
c35168_g1_i1	-8.59511	0.653789	9.66399e-06	0.000539029	#N/A
c46695_g2_i1	4.47855	0.306322	9.66399e-06	0.000539029	AT5G01420
c49989_g1_i3	4.47855	0.306322	9.66399e-06	0.000539029	#N/A
c45190_g1_i1	-3.22643	4.75487	9.726e-06	0.000542018	AT5G07440
c44351_g1_i3	-3.19827	5.1735	9.82837e-06	0.000547251	AT5G18130
c43464_g1_i1	3.26572	3.42134	9.85947e-06	0.000548509	ATMG00180
c43491_g1_i1	-3.23374	4.61217	9.93707e-06	0.000552351	AT3G26590
c51953_g3_i1	-3.21264	4.98147	9.97663e-06	0.000554072	AT4G09160
c41613_g2_i1	-3.56363	2.69426	1.00294e-05	0.000556525	AT2G37330
c47425_g1_i1	-3.22408	4.57713	1.0099e-05	0.000559904	AT1G78950
c43077_g1_i2	-3.78857	2.08015	1.01278e-05	0.000561018	AT4G11070
c46519_g2_i2	-3.34	3.67977	1.01933e-05	0.000564162	AT1G02860
c43019_g1_i1	3.26358	3.33695	1.02102e-05	0.000564612	AT1G04280
c40105_g1_i3	-5.27944	1.11804	1.05608e-05	0.000582007	#N/A
c46586_g1_i3	-5.27944	1.11804	1.05608e-05	0.000582007	AT5G54310
c45349_g1_i1	4.02277	0.860405	1.05608e-05	0.000582007	AT1G62400
c47487_g1_i1	4.02277	0.860405	1.05608e-05	0.000582007	AT2G26150
c41349_g1_i1	-3.31729	3.76297	1.06289e-05	0.000585259	AT1G08500
c43810_g1_i1	3.4529	2.43115	1.06465e-05	0.000585728	AT3G08860
c44694_g1_i1	-3.49837	2.96506	1.07122e-05	0.000588843	AT1G68390
c42974_g3_i3	-3.18011	5.27395	1.08067e-05	0.00059353	AT1G11190
c51442_g2_i5	-3.14003	6.63349	1.08279e-05	0.000594189	AT5G14120
c38765_g2_i1	3.40099	2.49673	1.09928e-05	0.000602726	AT2G01830
c45509_g1_i3	-3.11721	7.99967	1.10121e-05	0.000603271	AT2G35940
c36235_g1_i1	3.79617	1.39548	1.10877e-05	0.000606382	AT5G56580
c46953_g3_i2	3.66091	1.40794	1.10877e-05	0.000606382	AT5G48460
c48547_g3_i1	3.28468	3.11052	1.11891e-05	0.000611414	AT5G67260
c49797_g1_i1	4.33807	0.577797	1.12192e-05	0.00061254	AT1G11800
c48203_g2_i1	-3.25647	4.02129	1.13014e-05	0.000616504	AT3G19990
c44555_g1_i2	-3.11757	7.60055	1.13316e-05	0.000617631	AT2G46680
c30799_g1_i1	-8.55151	0.615897	1.13841e-05	0.000618924	AT1G79580
c48470_g5_i1	-8.55151	0.615897	1.13841e-05	0.000618924	AT1G62310
c19325_g1_i1	-8.55151	0.615897	1.13841e-05	0.000618924	AT5G01560
c46172_g1_i1	3.18489	4.32144	1.14263e-05	0.000620694	#N/A
c43693_g1_i1	-3.13855	6.0108	1.15184e-05	0.000625171	AT2G23420
c47211_g1_i3	5.48424	-0.174767	1.16786e-05	0.000632803	AT5G48310
c38826_g1_i1	5.48424	-0.174767	1.16786e-05	0.000632803	AT5G04530
c46723_g3_i2	-3.73267	2.23561	1.17826e-05	0.000637903	AT5G41540
c35765_g1_i1	-5.2642	1.10473	1.18914e-05	0.00064164	AT2G42760
c43307_g1_i2	-5.2488	1.09128	1.18914e-05	0.00064164	AT5G09550
c38336_g1_i1	3.98966	0.828672	1.18914e-05	0.00064164	AT3G51290
c35428_g1_i1	3.98966	0.828672	1.18914e-05	0.00064164	AT1G16310
c46172_g1_i3	3.13053	5.62303	1.1988e-05	0.000646309	ATMG00160
c46472_g1_i1	-4.25979	1.59006	1.20733e-05	0.000649824	AT3G03620
c34985_g1_i2	3.77274	1.37308	1.20733e-05	0.000649824	AT5G41470
c49215_g3_i2	3.10069	7.66796	1.21307e-05	0.000652369	ATCG01010
c51256_g6_i1	3.21517	3.68634	1.215e-05	0.000652539	ATMG00570
c45509_g1_i2	-3.10313	7.92286	1.21541e-05	0.000652539	AT2G35940
c30360_g1_i1	-3.11841	6.46026	1.21854e-05	0.000653128	AT5G27460
c49541_g2_i1	3.20332	3.79939	1.21909e-05	0.000653128	AT2G26760
c51189_g2_i1	3.47847	1.88241	1.21954e-05	0.000653128	AT4G15890
c36439_g1_i1	-3.52936	2.66413	1.22748e-05	0.000656832	AT2G37750
c49360_g1_i1	-3.60346	2.45843	1.23761e-05	0.000661709	AT3G59080
c36499_g1_i1	-3.35754	3.26033	1.25583e-05	0.000670894	AT2G40200
c44679_g1_i1	3.63884	1.63501	1.26658e-05	0.000675519	AT3G55580
c32674_g1_i3	3.53328	1.64538	1.26658e-05	0.000675519	AT1G55310
c49809_g1_i3	3.28117	3.03873	1.3089e-05	0.000697511	AT2G19310
c48595_g2_i5	-3.71232	2.21779	1.31589e-05	0.000700658	#N/A
c49215_g7_i1	3.18902	3.64078	1.32645e-05	0.0007057	#N/A
c33598_g3_i1	-3.41125	2.9827	1.3309e-05	0.000707481	AT5G62360
c21723_g2_i1	-8.5292	0.596538	1.34468e-05	0.000708969	AT5G53130
c34002_g2_i1	-8.5292	0.596538	1.34468e-05	0.000708969	AT3G18690
c38674_g1_i1	-8.5292	0.596538	1.34468e-05	0.000708969	AT2G28550
c48721_g1_i5	-8.5292	0.596538	1.34468e-05	0.000708969	AT3G49070
c46998_g2_i1	-8.50654	0.576893	1.34468e-05	0.000708969	AT4G11470
c39643_g1_i2	4.97737	0.230804	1.34468e-05	0.000708969	AT2G28660
c47643_g1_i5	4.97737	0.230804	1.34468e-05	0.000708969	#N/A
c41219_g1_i1	4.97737	0.230804	1.34468e-05	0.000708969	AT3G16490
c17711_g1_i1	4.43136	0.261178	1.34468e-05	0.000708969	#N/A
c45116_g2_i1	4.43136	0.261178	1.34468e-05	0.000708969	AT1G12260
c40519_g2_i1	-4.4893	1.27718	1.34873e-05	0.000710394	AT2G23170
c50603_g1_i1	-3.09273	7.04199	1.34959e-05	0.000710394	AT1G03410
c50647_g1_i2	3.29406	2.97867	1.37063e-05	0.000720883	AT3G47730
c34866_g1_i1	3.46121	1.86623	1.38297e-05	0.000726782	AT2G32990
c51620_g3_i2	3.07872	7.45229	1.38629e-05	0.000727933	ATMG00220
c48166_g1_i1	3.40833	2.05826	1.39125e-05	0.000729942	AT5G49160
c50773_g1_i1	-3.95743	1.69694	1.39765e-05	0.000732109	AT1G71140
c40847_g1_i2	-3.95743	1.69694	1.39765e-05	0.000732109	AT2G40460
c46171_g3_i3	3.12614	4.86319	1.39905e-05	0.000732248	AT3G59140
c39342_g1_i1	3.10794	5.12519	1.41445e-05	0.000739709	AT2G32520
c46734_g1_i2	8.2406	-0.21724	1.44592e-05	0.000754296	AT5G03795
c39816_g1_i1	8.2406	-0.21724	1.44592e-05	0.000754296	AT1G16390
c31761_g1_i2	8.2406	-0.21724	1.44592e-05	0.000754296	AT3G05550
c39927_g1_i1	-3.49932	2.63777	1.44702e-05	0.000754296	AT5G11520
c50134_g1_i2	3.36785	2.22807	1.46467e-05	0.00076288	AT4G13420
c45750_g1_i1	3.53029	1.84102	1.47359e-05	0.000766909	AT1G73590
c45779_g1_i1	-4.46186	1.25336	1.50121e-05	0.000779397	AT1G31350
c51154_g2_i5	-4.46186	1.25336	1.50121e-05	0.000779397	AT5G54570
c40545_g1_i1	3.74324	1.01547	1.50121e-05	0.000779397	#N/A
c32459_g1_i1	-3.24271	3.79331	1.50388e-05	0.000780158	#N/A
c45321_g1_i1	-3.58183	2.28173	1.50787e-05	0.000781596	AT5G20550
c46176_g1_i1	-3.94739	1.68821	1.51357e-05	0.000782314	AT3G62860
c41164_g1_i1	-5.20159	1.05011	1.5141e-05	0.000782314	AT4G39810
c43991_g1_i2	-5.20159	1.05011	1.5141e-05	0.000782314	AT3G52820
c42796_g2_i1	3.95577	0.796302	1.5141e-05	0.000782314	AT2G31270
c42941_g1_i1	-3.48673	2.49805	1.52395e-05	0.000786774	AT1G30755
c43721_g2_i1	-3.14821	4.75447	1.53053e-05	0.000789539	AT3G28670
c39156_g1_i1	-3.18656	4.21557	1.541e-05	0.000793895	AT4G05530
c41389_g1_i8	-3.3033	3.41522	1.54267e-05	0.000793895	AT2G23620
c42905_g1_i1	3.18293	3.34555	1.54267e-05	0.000793895	AT5G58010
c43838_g1_i1	3.39291	2.04388	1.55659e-05	0.000800421	AT1G28110
c46527_g2_i7	-4.205	1.54227	1.5656e-05	0.000804413	AT4G25450
c50033_g1_i2	-3.26362	3.61222	1.56969e-05	0.000805787	AT1G47480
c46606_g1_i1	-3.71106	2.01254	1.57077e-05	0.000805787	AT1G61260
c33300_g1_i1	-3.14731	4.58685	1.57593e-05	0.000807793	AT5G65310
c34919_g1_i1	3.49268	1.60723	1.57787e-05	0.000808147	AT4G30200
c48275_g2_i1	3.14248	3.83975	1.59175e-05	0.000810637	AT4G39790
c47383_g7_i2	3.05491	7.38358	1.59272e-05	0.000810637	ATMG01360
c78628_g1_i1	-8.48352	0.556953	1.59279e-05	0.000810637	AT4G18650
c39335_g2_i1	4.92859	0.183327	1.59279e-05	0.000810637	AT1G06920
c40019_g3_i1	4.92859	0.183327	1.59279e-05	0.000810637	AT5G44030
c47067_g1_i2	4.38258	0.214777	1.59279e-05	0.000810637	AT2G22610
c38651_g1_i2	4.38258	0.214777	1.59279e-05	0.000810637	#N/A
c51446_g1_i1	4.38258	0.214777	1.59279e-05	0.000810637	AT3G13080
c43412_g1_i1	-3.48111	2.49314	1.59526e-05	0.000811258	AT1G03220
c39066_g1_i1	3.07933	5.32642	1.61516e-05	0.000820731	AT3G54560
c35200_g1_i2	-3.85445	1.89785	1.63087e-05	0.000828062	AT2G23790
c52158_g1_i3	-3.55677	2.41754	1.64667e-05	0.000835426	AT4G26090
c47327_g1_i2	3.23598	3.13122	1.65026e-05	0.000836588	AT2G20560
c48331_g1_i1	-3.40872	2.78513	1.6931e-05	0.000857632	AT2G34930
c68231_g1_i1	-5.1855	1.0361	1.71225e-05	0.000865975	#N/A
c47804_g1_i7	4.17601	0.742695	1.71225e-05	0.000865975	#N/A
c50439_g1_i1	3.18971	3.2116	1.716e-05	0.000867191	AT1G80170
c49360_g1_i2	-3.8458	1.89031	1.74765e-05	0.000879742	AT3G59080
c41966_g4_i1	-3.8458	1.89031	1.74765e-05	0.000879742	AT4G27290
c43512_g1_i1	-3.8458	1.89031	1.74765e-05	0.000879742	AT3G46600
c50656_g4_i3	-3.83709	1.88272	1.74765e-05	0.000879742	#N/A
c46743_g1_i1	3.49376	1.71074	1.74765e-05	0.000879742	AT3G13000
c40957_g2_i1	-3.68697	1.99159	1.78693e-05	0.000898116	AT3G06490
c42958_g1_i1	-3.68697	1.99159	1.78693e-05	0.000898116	AT5G52280
c39853_g1_i1	3.05299	5.72945	1.79547e-05	0.000900466	AT3G19820
c40924_g1_i1	5.42033	-0.235749	1.79859e-05	0.000900466	AT1G71090
c48507_g1_i2	5.42033	-0.235749	1.79859e-05	0.000900466	AT3G22910
c51236_g1_i1	5.42033	-0.235749	1.79859e-05	0.000900466	AT5G51850
c41391_g1_i2	5.42033	-0.235749	1.79859e-05	0.000900466	AT3G02500
c45420_g1_i3	-3.06465	5.79735	1.82063e-05	0.000910797	AT4G35090
c41041_g1_i2	-3.23293	3.58518	1.85943e-05	0.000929482	AT1G12940
c46172_g4_i2	3.02491	7.4919	1.8645e-05	0.000930727	ATMG01190
c44981_g3_i1	-4.4197	1.21682	1.86624e-05	0.000930727	AT4G23180
c47564_g2_i1	-4.4197	1.21682	1.86624e-05	0.000930727	AT3G26040
c43336_g1_i2	3.70008	1.30388	1.86873e-05	0.000931249	AT1G34355
c41114_g1_i1	3.03028	6.58398	1.8762e-05	0.000934249	AT4G21960
c42974_g3_i4	-3.07582	5.19715	1.8791e-05	0.00093497	AT1G11190
c49675_g2_i3	-8.46013	0.536709	1.89214e-05	0.000939286	#N/A
c42153_g1_i1	-8.43635	0.516152	1.89214e-05	0.000939286	#N/A
c48085_g1_i1	-8.43635	0.516152	1.89214e-05	0.000939286	AT4G24010
c43129_g2_i1	-3.23648	3.41804	1.9244e-05	0.000954568	AT5G06060
c46961_g1_i1	-3.02142	7.59824	1.9264e-05	0.000954825	AT3G11660
c46738_g3_i2	-3.90651	1.65273	1.92961e-05	0.000955683	AT1G11410
c50583_g3_i11	-5.15277	1.00764	1.93925e-05	0.000958987	AT4G23180
c29550_g1_i2	-5.15277	1.00764	1.93925e-05	0.000958987	AT1G51340
c49987_g1_i1	3.27261	2.53372	1.95193e-05	0.000964516	AT2G47500
c51682_g1_i1	-3.44376	2.70703	1.9602e-05	0.000967864	AT4G23180
c42438_g1_i1	3.09135	3.95127	2.00416e-05	0.000988808	AT5G23860
c46172_g4_i1	3.00932	7.63637	2.02581e-05	0.000998727	ATMG01190
c41987_g1_i2	-3.4373	2.58352	2.02741e-05	0.000998753	AT2G24860
c34703_g1_i1	-3.18827	3.74533	2.03122e-05	0.000999867	AT5G02160
c41974_g4_i1	-4.15962	1.50279	2.04403e-05	0.00100541	AT1G01030
c31435_g1_i2	-3.05047	5.47371	2.05522e-05	0.00101014	AT5G50335
c40341_g1_i3	-3.27407	3.25771	2.06625e-05	0.00101471	AT5G05320
c48547_g1_i1	3.14835	3.25959	2.06766e-05	0.00101471	AT5G67260
c34504_g1_i1	-4.40537	1.20442	2.08449e-05	0.00102064	AT5G13180
c46757_g2_i1	-4.40537	1.20442	2.08449e-05	0.00102064	AT5G09820
c4691_g1_i1	-4.3909	1.1919	2.08449e-05	0.00102064	AT2G46170
c37419_g1_i1	-3.50851	2.37542	2.10218e-05	0.00102852	AT1G55920
c32045_g1_i1	-3.00544	7.51284	2.11659e-05	0.00103479	#N/A
c47425_g1_i3	-3.08443	4.6289	2.15021e-05	0.00105043	AT1G78950
c47658_g1_i1	-3.04057	5.39918	2.15732e-05	0.0010531	AT1G72520
c67904_g1_i1	3.66405	1.1141	2.17754e-05	0.00106217	AT1G58340
c37384_g1_i1	-5.13613	0.99318	2.19975e-05	0.00106977	AT4G38830
c32907_g1_i1	-5.13613	0.99318	2.19975e-05	0.00106977	AT2G26580
c49797_g4_i1	4.14045	0.708443	2.19975e-05	0.00106977	AT5G05580
c20005_g1_i1	3.88551	0.729551	2.19975e-05	0.00106977	AT1G09750
c42941_g1_i3	-3.50789	2.21739	2.20279e-05	0.00107044	AT1G30755
c46926_g2_i1	-3.03703	5.31296	2.23437e-05	0.00107931	AT4G22070
c47904_g1_i1	-4.13638	1.48261	2.23754e-05	0.00107931	AT3G26320
c50181_g1_i1	8.17669	-0.280181	2.24824e-05	0.00107931	AT1G68040
c34296_g1_i1	8.17669	-0.280181	2.24824e-05	0.00107931	AT5G50130
c50034_g2_i2	8.17669	-0.280181	2.24824e-05	0.00107931	#N/A
c44758_g1_i10	5.35345	-0.298998	2.24824e-05	0.00107931	AT2G38000
c49882_g3_i6	5.35345	-0.298998	2.24824e-05	0.00107931	AT3G25690
c42929_g1_i1	5.35345	-0.298998	2.24824e-05	0.00107931	#N/A
c8175_g2_i1	5.35345	-0.298998	2.24824e-05	0.00107931	#N/A
c45366_g2_i4	5.35345	-0.298998	2.24824e-05	0.00107931	AT3G26700
c45222_g2_i2	5.35345	-0.298998	2.24824e-05	0.00107931	AT5G25580
c24143_g1_i1	-3.03332	5.56985	2.24916e-05	0.00107931	AT1G47960
c44445_g1_i10	-8.41217	0.49527	2.2545e-05	0.00107931	AT4G33000
c22857_g1_i1	-8.41217	0.49527	2.2545e-05	0.00107931	AT4G09530
c23360_g1_i1	-8.41217	0.49527	2.2545e-05	0.00107931	#N/A
c48721_g1_i1	-8.41217	0.49527	2.2545e-05	0.00107931	AT3G49070
c50501_g3_i8	-8.41217	0.49527	2.2545e-05	0.00107931	AT5G41980
c46957_g1_i3	-8.41217	0.49527	2.2545e-05	0.00107931	AT5G56420
c43418_g1_i1	4.8781	0.134458	2.2545e-05	0.00107931	AT2G06005
c42765_g2_i1	4.33209	0.16705	2.2545e-05	0.00107931	AT1G67320
c38307_g1_i1	3.15712	2.99358	2.25675e-05	0.00107959	#N/A
c47634_g1_i1	3.021	5.28052	2.26468e-05	0.00108258	AT1G29930
c45506_g1_i1	4.21634	0.460839	2.28759e-05	0.00109273	AT1G76310
c16067_g1_i1	-3.22017	3.27785	2.2955e-05	0.00109569	AT2G04570
c41349_g1_i2	-3.63756	1.9487	2.32416e-05	0.00110777	AT1G08500
c44445_g1_i4	-4.37628	1.17927	2.3311e-05	0.00110777	AT4G33000
c40586_g4_i3	3.83855	0.909883	2.3311e-05	0.00110777	AT4G15210
c48979_g1_i3	3.83855	0.909883	2.3311e-05	0.00110777	AT5G39820
c52053_g3_i1	3.65028	0.927947	2.3311e-05	0.00110777	#N/A
c44482_g1_i1	3.65028	0.927947	2.3311e-05	0.00110777	AT2G44190
c50706_g1_i2	-3.02114	5.67343	2.34691e-05	0.00111426	AT1G18880
c46668_g1_i1	-3.01106	5.85959	2.34821e-05	0.00111426	AT1G70940
c44982_g2_i1	3.00211	5.30733	2.4213e-05	0.0011481	AT5G61480
c43057_g1_i1	3.51426	1.26985	2.45136e-05	0.00115979	AT3G04530
c73640_g1_i1	3.51426	1.26985	2.45136e-05	0.00115979	AT1G79720
c49419_g1_i3	3.51426	1.26985	2.45136e-05	0.00115979	AT2G13290
c45432_g1_i2	-3.77462	1.82841	2.48746e-05	0.00117601	AT1G70530
c39622_g1_i1	-5.10225	0.963782	2.49918e-05	0.0011781	AT4G21490
c38281_g1_i3	-5.10225	0.963782	2.49918e-05	0.0011781	AT1G22540
c42845_g1_i3	4.104	0.673453	2.49918e-05	0.0011781	AT5G47390
c47023_g1_i1	3.84906	0.695118	2.49918e-05	0.0011781	AT4G17240
c44518_g2_i1	-3.03272	4.88071	2.5728e-05	0.00121192	AT3G49940
c48559_g7_i3	3.02313	4.50344	2.5912e-05	0.0012197	AT2G33255
c29445_g1_i1	-2.98588	6.15492	2.60427e-05	0.00122495	AT2G18050
c39353_g1_i1	-3.28327	2.87065	2.61438e-05	0.00122881	AT5G28050
c48559_g7_i2	3.00946	4.63588	2.64109e-05	0.00124047	AT2G33255
c52116_g1_i5	-3.76547	1.82047	2.67338e-05	0.00124654	#N/A
c38760_g1_i1	-3.76547	1.82047	2.67338e-05	0.00124654	AT2G32030
c46176_g1_i3	-3.75626	1.81249	2.67338e-05	0.00124654	AT3G62860
c43609_g1_i1	-4.11276	1.46212	2.68782e-05	0.00124654	AT4G08300
c49916_g1_i1	3.62356	1.2315	2.68782e-05	0.00124654	AT1G79820
c51355_g1_i3	3.4883	1.24561	2.68782e-05	0.00124654	AT4G02110
c48203_g2_i2	-3.05494	4.4539	2.68784e-05	0.00124654	AT3G19990
c51395_g1_i1	3.08962	3.17821	2.69191e-05	0.00124654	AT5G17980
c40808_g1_i2	-3.83206	1.58832	2.69222e-05	0.00124654	#N/A
c15992_g1_i1	-8.38759	0.474054	2.69459e-05	0.00124654	#N/A
c41720_g1_i1	-8.38759	0.474054	2.69459e-05	0.00124654	AT2G16890
c79748_g1_i1	-8.36257	0.452493	2.69459e-05	0.00124654	AT1G18100
c35984_g1_i2	-8.36257	0.452493	2.69459e-05	0.00124654	AT1G22380
c41775_g2_i1	-8.36257	0.452493	2.69459e-05	0.00124654	#N/A
c31258_g1_i2	-8.36257	0.452493	2.69459e-05	0.00124654	AT4G19210
c44832_g2_i2	-8.36257	0.452493	2.69459e-05	0.00124654	AT5G42900
c35011_g2_i1	4.82578	0.0841164	2.69459e-05	0.00124654	AT4G16447
c36047_g1_i3	4.82578	0.0841164	2.69459e-05	0.00124654	AT3G53310
c35944_g1_i1	4.82578	0.0841164	2.69459e-05	0.00124654	AT1G20160
c45248_g1_i1	4.27976	0.117925	2.69459e-05	0.00124654	AT3G02820
c41611_g1_i3	4.27976	0.117925	2.69459e-05	0.00124654	AT5G15640
c44752_g1_i3	-3.31787	2.59726	2.72266e-05	0.00125863	AT1G32540
c46104_g1_i1	-3.05471	4.40039	2.74673e-05	0.00126884	AT3G44880
c47249_g2_i1	3.28011	1.9392	2.7822e-05	0.00128431	AT1G60790
c35787_g1_i1	-3.04509	4.57045	2.80078e-05	0.00129196	#N/A
c51154_g2_i3	-3.376	2.40171	2.80771e-05	0.00129423	AT5G54570
c41018_g1_i1	-5.08501	0.948837	2.84399e-05	0.00131002	#N/A
c51142_g2_i1	3.80619	0.879197	2.92624e-05	0.00134695	AT4G26200
c40489_g1_i1	-4.08875	1.44132	2.94955e-05	0.00135671	AT5G57510
c42651_g2_i2	-2.98076	5.48729	2.96363e-05	0.00136222	AT5G10770
c44959_g2_i1	-3.22362	2.98999	3.00622e-05	0.00138081	AT5G06860
c52059_g3_i1	-3.2301	3.07411	3.03408e-05	0.00139261	#N/A
c33406_g1_i3	-3.57767	1.89692	3.0439e-05	0.00139514	AT5G58260
c41991_g1_i2	3.40168	1.7205	3.0439e-05	0.00139514	AT4G35730
c47176_g2_i4	-3.13951	3.50324	3.07543e-05	0.00140858	AT1G76690
c20578_g1_i1	2.93597	6.91481	3.08074e-05	0.00141002	AT4G22880
c51142_g1_i1	-3.35772	2.38587	3.09472e-05	0.00141541	AT5G65140
c34673_g1_i1	3.01045	3.87844	3.11485e-05	0.00142361	AT1G08880
c41492_g1_i1	2.941	6.15893	3.1306e-05	0.0014298	AT5G07280
c47634_g2_i2	3.26326	1.92364	3.13757e-05	0.00143146	AT2G34430
c43303_g1_i1	-3.04744	4.05925	3.1417e-05	0.00143146	AT1G66400
c45554_g1_i1	3.4691	1.47514	3.14312e-05	0.00143146	AT1G49960
c46896_g1_i1	3.36355	1.48683	3.14312e-05	0.00143146	AT1G03495
c73460_g1_i1	3.01483	4.05451	3.14959e-05	0.0014334	AT3G01220
c42438_g1_i5	2.97107	4.94949	3.15325e-05	0.00143405	AT5G23860
c45461_g1_i1	3.17956	2.44817	3.2289e-05	0.00146501	AT1G03440
c30105_g1_i1	-8.33711	0.430575	3.23096e-05	0.00146501	AT1G69180
c68460_g1_i1	-8.33711	0.430575	3.23096e-05	0.00146501	AT4G12020
c40341_g1_i1	-3.14881	3.40027	3.23873e-05	0.00146501	AT5G05320
c47962_g1_i1	3.08926	3.06007	3.23894e-05	0.00146501	AT4G18570
c45390_g1_i2	-4.0766	1.4308	3.23953e-05	0.00146501	AT1G69310
c47281_g2_i1	3.46186	1.22099	3.23953e-05	0.00146501	AT1G07400
c50656_g4_i1	-5.06756	0.933723	3.24175e-05	0.00146501	#N/A
c49613_g1_i6	4.0666	0.637693	3.24175e-05	0.00146501	AT1G31150
c49005_g3_i1	-3.34539	2.37521	3.25017e-05	0.00146779	AT2G38470
c50245_g1_i1	-3.56891	1.88936	3.25995e-05	0.00147117	AT2G36650
c43742_g1_i5	-3.28865	2.78123	3.27896e-05	0.00147726	AT5G62740
c44607_g1_i3	-4.31627	1.12751	3.2849e-05	0.00147726	AT5G11950
c50108_g1_i2	-4.31627	1.12751	3.2849e-05	0.00147726	AT2G41640
c266_g2_i1	3.77308	0.847915	3.2849e-05	0.00147726	AT1G50010
c32674_g1_i4	3.58481	0.866835	3.2849e-05	0.00147726	AT3G13570
c44351_g1_i1	-2.97295	5.10642	3.30687e-05	0.00148611	AT5G18130
c51716_g3_i3	-3.42647	2.30412	3.31283e-05	0.00148775	AT2G02580
c41835_g1_i1	-3.71883	1.78008	3.32905e-05	0.00149296	AT1G80840
c36965_g1_i1	3.37359	1.59852	3.32905e-05	0.00149296	AT2G01913
c43639_g1_i1	-2.96736	5.16342	3.35816e-05	0.00150497	AT3G19320
c50938_g2_i1	-2.98275	4.92963	3.40483e-05	0.00152483	AT5G18310
c49343_g1_i1	3.07247	3.13411	3.43472e-05	0.00153715	AT3G22780
c47383_g7_i1	2.92068	6.21762	3.48864e-05	0.00156019	ATMG00640
c37734_g1_i1	-3.55123	1.87411	3.49293e-05	0.00156103	AT5G20790
c48476_g1_i1	2.99912	3.7827	3.53757e-05	0.00157989	AT4G31890
c47383_g8_i1	2.90189	8.47991	3.54663e-05	0.00158284	AT2G07687
c50818_g1_i2	5.28333	-0.364682	3.56805e-05	0.00158363	AT4G24790
c36789_g1_i1	5.28333	-0.364682	3.56805e-05	0.00158363	#N/A
c42480_g1_i1	5.28333	-0.364682	3.56805e-05	0.00158363	AT3G55550
c50794_g10_i4	5.28333	-0.364682	3.56805e-05	0.00158363	AT5G27740
c11087_g1_i1	5.28333	-0.364682	3.56805e-05	0.00158363	AT1G52330
c44758_g1_i8	5.28333	-0.364682	3.56805e-05	0.00158363	AT2G38000
c49267_g1_i7	5.28333	-0.364682	3.56805e-05	0.00158363	AT2G36270
c43614_g1_i4	5.28333	-0.364682	3.56805e-05	0.00158363	AT1G76310
c45155_g1_i1	3.08346	3.08517	3.58134e-05	0.00158844	AT1G12910
c50302_g6_i3	4.12908	0.377979	3.59785e-05	0.00159357	#N/A
c43614_g1_i6	4.12908	0.377979	3.59785e-05	0.00159357	AT1G76310
c42707_g1_i1	3.01515	3.50506	3.6324e-05	0.00160777	#N/A
c42789_g1_i1	-3.0511	3.75828	3.64349e-05	0.00161158	AT1G20020
c38549_g1_i1	-3.41532	2.13728	3.66419e-05	0.00161962	AT4G34120
c40568_g1_i1	-4.2853	1.10086	3.6924e-05	0.00163098	AT2G43000
c37124_g1_i1	-3.09602	3.41086	3.69558e-05	0.00163126	AT1G03905
c45886_g1_i1	3.77326	0.623993	3.70145e-05	0.00163274	AT1G75150
c47759_g1_i1	2.96479	4.10947	3.74879e-05	0.00165249	AT5G07030
c50123_g2_i1	-2.915	6.4093	3.77293e-05	0.001662	AT1G69830
c63369_g1_i1	-3.08702	3.56047	3.79159e-05	0.00166908	AT5G49450
c48330_g1_i2	-3.26543	2.76104	3.80513e-05	0.00167389	AT3G48520
c42364_g2_i1	3.14306	2.4148	3.8403e-05	0.00168822	AT1G64080
c37663_g1_i1	-3.22053	2.90426	3.84487e-05	0.00168907	AT2G43820
c47769_g1_i2	-3.6901	1.75525	3.86346e-05	0.00169033	AT2G36780
c31733_g1_i1	-8.3112	0.408288	3.88701e-05	0.00169033	AT2G26695
c10759_g1_i1	-8.3112	0.408288	3.88701e-05	0.00169033	AT3G21710
c43133_g2_i1	-8.3112	0.408288	3.88701e-05	0.00169033	AT5G62680
c32081_g1_i2	-8.3112	0.408288	3.88701e-05	0.00169033	AT1G17860
c41325_g2_i2	-8.3112	0.408288	3.88701e-05	0.00169033	AT5G10770
c39557_g1_i2	-8.3112	0.408288	3.88701e-05	0.00169033	#N/A
c30537_g1_i1	-8.28481	0.385618	3.88701e-05	0.00169033	AT4G23496
c39033_g1_i2	-8.28481	0.385618	3.88701e-05	0.00169033	AT1G07570
c51052_g1_i2	4.77148	0.0322173	3.88701e-05	0.00169033	AT4G21820
c43776_g1_i1	4.77148	0.0322173	3.88701e-05	0.00169033	AT2G18980
c50034_g2_i1	4.22547	0.0673223	3.88701e-05	0.00169033	#N/A
c35777_g1_i2	4.22547	0.0673223	3.88701e-05	0.00169033	AT4G38380
c68097_g1_i1	4.22547	0.0673223	3.88701e-05	0.00169033	AT5G51160
c51583_g2_i6	4.22547	0.0673223	3.88701e-05	0.00169033	AT1G09320
c50583_g3_i4	-4.0395	1.39874	3.91806e-05	0.00170268	AT4G23180
c47245_g1_i1	2.91107	5.26281	3.97564e-05	0.00172654	AT5G65630
c49838_g1_i1	2.96218	3.88423	3.99381e-05	0.00173327	AT4G22130
c43375_g1_i2	3.3178	1.44454	3.99736e-05	0.00173364	AT1G21880
c48595_g2_i2	-3.53333	1.85869	4.0157e-05	0.00174043	#N/A
c52061_g1_i2	-3.10666	3.36353	4.03242e-05	0.00174569	AT3G56140
c43472_g1_i1	2.94854	4.26376	4.03327e-05	0.00174569	AT5G62550
c51089_g1_i1	3.16533	2.27903	4.04644e-05	0.00174905	AT5G12930
c43453_g3_i1	3.16533	2.27903	4.04644e-05	0.00174905	AT4G01070
c50399_g2_i2	-3.38028	2.26414	4.08204e-05	0.00176326	AT4G27290
c39674_g2_i1	3.22698	1.96269	4.11731e-05	0.0017773	#N/A
c37279_g1_i1	-3.10053	3.3582	4.13303e-05	0.00177975	AT1G76080
c47548_g3_i2	-3.08327	3.45419	4.13355e-05	0.00177975	AT5G51060
c31771_g1_i2	-3.75356	1.5207	4.14756e-05	0.00177975	AT5G49700
c34681_g1_i1	3.27141	1.77469	4.14818e-05	0.00177975	AT5G20260
c45665_g4_i1	3.27141	1.77469	4.14818e-05	0.00177975	AT1G75640
c46998_g2_i4	-4.26956	1.08733	4.15609e-05	0.00177975	AT4G05200
c41805_g1_i1	-4.26956	1.08733	4.15609e-05	0.00177975	AT4G09350
c47097_g2_i2	-4.25365	1.07367	4.15609e-05	0.00177975	AT1G72540
c51096_g1_i3	3.73919	0.816016	4.15609e-05	0.00177975	AT1G08840
c57554_g1_i1	3.73919	0.816016	4.15609e-05	0.00177975	#N/A
c48100_g1_i1	3.55092	0.835391	4.15609e-05	0.00177975	AT4G17220
c7821_g1_i1	3.55092	0.835391	4.15609e-05	0.00177975	AT5G15780
c47575_g1_i12	-3.6804	1.74688	4.16543e-05	0.00178257	AT5G50740
c36839_g1_i1	-3.11305	3.18448	4.16843e-05	0.00178268	AT2G21620
c45222_g2_i1	4.08339	0.334941	4.20337e-05	0.00179524	AT5G25580
c51622_g1_i1	4.08339	0.334941	4.20337e-05	0.00179524	AT5G49110
c51308_g1_i2	-2.91384	5.60076	4.20676e-05	0.0017955	AT4G30870
c50235_g1_i1	-2.99886	3.94663	4.21928e-05	0.00179965	AT1G55740
c46964_g2_i1	3.08835	2.79039	4.25872e-05	0.00181527	AT2G45590
c49290_g1_i2	-3.48328	2.01875	4.26426e-05	0.00181644	AT2G24580
c47104_g3_i7	-3.15862	2.93352	4.30485e-05	0.00183252	#N/A
c35254_g1_i1	-4.01423	1.37694	4.31467e-05	0.00183548	AT2G15220
c51493_g2_i2	2.99409	3.1745	4.35712e-05	0.00185232	AT5G02010
c51146_g3_i4	3.07376	2.57986	4.37345e-05	0.00185804	AT5G24280
c45897_g1_i1	-2.91742	5.11964	4.3767e-05	0.0018582	AT3G22890
c50413_g1_i5	-3.29503	2.33172	4.38325e-05	0.00185853	AT2G45550
c45862_g1_i1	-3.28861	2.32619	4.38325e-05	0.00185853	AT1G22360
c41663_g2_i1	-2.90316	5.49054	4.46782e-05	0.00189315	AT4G27450
c44679_g1_i2	3.30953	1.53922	4.4935e-05	0.00190278	AT3G55580
c38272_g1_i2	3.3906	1.28353	4.53207e-05	0.00191297	AT5G11550
c40720_g1_i1	8.03969	-0.413538	4.53239e-05	0.00191297	AT4G32280
c39505_g1_i1	5.20961	-0.432986	4.53239e-05	0.00191297	AT3G18080
c42080_g1_i1	5.20961	-0.432986	4.53239e-05	0.00191297	AT5G63940
c79026_g1_i1	5.20961	-0.432986	4.53239e-05	0.00191297	AT1G07080
c49236_g1_i1	3.19378	1.85979	4.53918e-05	0.00191459	#N/A
c50419_g2_i1	-3.28216	2.32063	4.61122e-05	0.0019437	AT3G27890
c48087_g2_i1	-2.86079	7.47366	4.63868e-05	0.001954	AT2G35390
c44469_g1_i1	-2.85136	9.86119	4.64802e-05	0.00195665	AT5G02020
c35777_g3_i1	3.13813	2.25418	4.67672e-05	0.00196382	AT4G38380
c22806_g1_i1	-8.25793	0.362553	4.69243e-05	0.00196382	AT2G32540
c8376_g1_i2	-8.25793	0.362553	4.69243e-05	0.00196382	#N/A
c54982_g1_i1	-8.25793	0.362553	4.69243e-05	0.00196382	#N/A
c45449_g1_i3	4.71507	-0.0213327	4.69243e-05	0.00196382	AT2G16630
c42940_g3_i1	4.71507	-0.0213327	4.69243e-05	0.00196382	AT5G59720
c44932_g1_i3	4.71507	-0.0213327	4.69243e-05	0.00196382	AT5G38690
c45449_g1_i2	4.16906	0.0151573	4.69243e-05	0.00196382	AT2G16630
c41216_g1_i2	4.16906	0.0151573	4.69243e-05	0.00196382	#N/A
c48054_g2_i2	3.39993	1.41069	4.70723e-05	0.00196746	AT3G54720
c42502_g2_i1	3.39993	1.41069	4.70723e-05	0.00196746	#N/A
c45557_g1_i1	3.14563	2.02321	4.71484e-05	0.00196937	AT5G62710
c45322_g1_i1	-4.00142	1.3659	4.75578e-05	0.00198134	AT5G50915
c43436_g2_i2	-4.00142	1.3659	4.75578e-05	0.00198134	AT1G13110
c51682_g1_i2	-4.00142	1.3659	4.75578e-05	0.00198134	AT4G23180
c47722_g3_i1	-3.9885	1.35478	4.75578e-05	0.00198134	AT3G20640
c48821_g1_i2	-3.45905	1.99787	4.83367e-05	0.00201245	AT3G50120
c49957_g1_i6	-3.65089	1.72144	4.85013e-05	0.00201245	AT3G45940
c51780_g3_i1	-4.97699	0.855479	4.85126e-05	0.00201245	#N/A
c49080_g1_i1	-4.97699	0.855479	4.85126e-05	0.00201245	AT5G23810
c39425_g1_i1	3.98876	0.563734	4.85126e-05	0.00201245	AT3G60580
c43375_g1_i3	3.98876	0.563734	4.85126e-05	0.00201245	AT1G21880
c50971_g2_i2	-3.27568	2.31505	4.85227e-05	0.00201245	AT4G32480
c42316_g1_i2	-3.3629	2.09213	4.91653e-05	0.00203648	AT4G33680
c51269_g1_i1	-3.35525	2.08556	4.91653e-05	0.00203648	AT4G23050
c38379_g1_i1	2.85317	6.5025	4.94273e-05	0.00204602	AT2G10940
c46506_g1_i1	3.13989	2.30969	4.96218e-05	0.00205275	AT5G56510
c50110_g1_i1	-3.16642	2.76923	4.99852e-05	0.00206646	AT1G67080
c46953_g3_i1	3.51542	0.975045	5.00907e-05	0.0020695	AT5G48460
c49098_g1_i1	-2.90767	4.89942	5.04399e-05	0.00208259	AT5G40470
c43838_g1_i4	3.14737	2.08794	5.05165e-05	0.00208442	AT1G28110
c50598_g1_i2	-2.89842	4.99292	5.13302e-05	0.00211664	AT4G23500
c48275_g2_i2	3.1764	1.91631	5.21961e-05	0.00215097	AT4G39790
c25663_g1_i1	-3.97547	1.34356	5.24687e-05	0.00215945	#N/A
c48912_g1_i2	3.35099	1.11852	5.24687e-05	0.00215945	AT4G11440
c49213_g1_i1	-2.91663	4.52819	5.27181e-05	0.00216833	AT3G19580
c40314_g1_i1	-2.85715	6.04945	5.3077e-05	0.0021817	AT1G27730
c38205_g1_i1	-2.84285	6.79415	5.3324e-05	0.00219046	AT5G48485
c33259_g1_i1	-3.24947	2.29251	5.37692e-05	0.00220734	AT1G11530
c34191_g1_i1	3.02074	2.65344	5.38565e-05	0.00220952	AT3G50760
c28768_g1_i1	3.36464	1.25954	5.42398e-05	0.00222383	AT5G03560
c43631_g2_i1	-2.83324	7.09824	5.49651e-05	0.00225214	AT1G21460
c41631_g1_i2	-3.33984	2.07232	5.54331e-05	0.00226843	AT3G12920
c48330_g1_i1	-3.33984	2.07232	5.54331e-05	0.00226843	AT3G48520
c43371_g1_i3	-2.96409	3.76486	5.56778e-05	0.00227035	AT5G19540
c35059_g2_i1	-4.93911	0.82285	5.56909e-05	0.00227035	AT2G45190
c32657_g3_i1	-4.93911	0.82285	5.56909e-05	0.00227035	#N/A
c37384_g2_i2	-4.93911	0.82285	5.56909e-05	0.00227035	AT4G23180
c41063_g1_i1	3.9482	0.525465	5.56909e-05	0.00227035	AT2G03550
c51052_g2_i4	3.9482	0.525465	5.56909e-05	0.00227035	AT4G21820
c46236_g3_i1	-2.82634	7.52414	5.57519e-05	0.0022714	AT4G17900
c41311_g1_i1	3.48377	0.945727	5.58629e-05	0.00227448	AT5G04320
c52017_g1_i1	3.13195	2.07387	5.6291e-05	0.00229047	ATMG00860
c42581_g1_i3	-3.61058	1.68676	5.6603e-05	0.00230163	#N/A
c51502_g2_i1	-8.23054	0.339079	5.68506e-05	0.00230163	AT5G63930
c41128_g1_i1	-8.23054	0.339079	5.68506e-05	0.00230163	AT4G28780
c40023_g1_i2	-8.23054	0.339079	5.68506e-05	0.00230163	AT2G33510
c25418_g1_i1	-8.23054	0.339079	5.68506e-05	0.00230163	AT1G06980
c63928_g1_i1	-8.23054	0.339079	5.68506e-05	0.00230163	AT3G47570
c42219_g1_i2	-8.20262	0.315179	5.68506e-05	0.00230163	AT1G07390
c43602_g1_i1	-8.20262	0.315179	5.68506e-05	0.00230163	#N/A
c49957_g1_i2	-3.17993	2.47809	5.73586e-05	0.00232072	AT3G45940
c37949_g1_i1	2.92504	3.33536	5.73941e-05	0.00232072	AT1G75680
c39691_g1_i2	-4.71086	0.627508	5.77951e-05	0.00233118	AT4G11530
c48470_g5_i2	-4.71086	0.627508	5.77951e-05	0.00233118	AT1G11950
c35777_g1_i3	4.0362	0.29076	5.77951e-05	0.00233118	AT4G38380
c47767_g1_i3	7.96597	-0.484348	5.79138e-05	0.00233118	#N/A
c35862_g1_i1	-3.96231	1.33224	5.79418e-05	0.00233118	AT2G47485
c46380_g1_i2	-3.96231	1.33224	5.79418e-05	0.00233118	#N/A
c51616_g3_i1	-3.94904	1.32084	5.79418e-05	0.00233118	AT1G56130
c44464_g1_i1	3.48626	1.10299	5.79418e-05	0.00233118	AT2G12646
c47575_g1_i2	-3.10531	2.96573	5.84269e-05	0.00234924	#N/A
c47849_g2_i1	-2.85909	5.15683	5.87264e-05	0.00235981	AT5G50210
c51337_g1_i1	-3.68269	1.45994	5.94081e-05	0.00238571	AT2G12190
c44644_g2_i3	-3.31162	2.20496	5.94468e-05	0.00238578	AT5G10870
c47264_g1_i2	-2.83586	5.94404	5.9573e-05	0.00238936	AT2G23150
c47067_g1_i3	3.66893	0.750271	5.9769e-05	0.00239425	AT2G22610
c51052_g2_i2	3.66893	0.750271	5.9769e-05	0.00239425	AT4G21820
c46220_g1_i1	3.04281	2.46479	6.01768e-05	0.00240909	AT2G36570
c47764_g3_i1	-2.86563	4.91446	6.02495e-05	0.0024105	AT4G27500
c49021_g3_i1	-3.07122	3.08102	6.03267e-05	0.00241071	AT3G24110
c47415_g4_i2	3.01944	2.72803	6.03295e-05	0.00241071	AT1G73480
c50826_g1_i1	-2.85778	5.16986	6.03804e-05	0.00241125	AT4G15550
c41025_g1_i1	-2.80575	7.91955	6.08994e-05	0.00243048	AT5G21090
c50896_g1_i1	2.91526	3.5593	6.13038e-05	0.0024451	AT3G03770
c49152_g1_i2	3.26048	1.58979	6.17397e-05	0.00245945	AT3G43210
c48221_g3_i1	3.17393	1.60047	6.17397e-05	0.00245945	AT5G50090
c47151_g1_i1	2.93	3.22029	6.18135e-05	0.00246087	AT3G18270
c39262_g2_i1	3.14167	1.88459	6.25883e-05	0.00249018	AT4G28230
c45292_g1_i1	3.04724	2.51297	6.27289e-05	0.00249424	AT2G47180
c47425_g1_i2	-2.86206	4.89433	6.33795e-05	0.00251855	AT1G78950
c41591_g2_i2	-2.96485	3.64036	6.37782e-05	0.00253284	AT1G78290
c45108_g1_i2	-2.8391	5.22244	6.40422e-05	0.00253691	AT5G40670
c50831_g1_i2	3.45716	1.07599	6.40476e-05	0.00253691	AT1G74770
c52339_g1_i1	3.32189	1.09184	6.40476e-05	0.00253691	AT4G15140
c49353_g1_i1	-4.91979	0.806231	6.40524e-05	0.00253691	AT5G45110
c47965_g1_i1	2.8401	4.6785	6.40773e-05	0.00253691	AT5G12970
c45864_g1_i4	-3.67053	1.44954	6.51217e-05	0.0025751	AT1G22150
c36117_g1_i2	-3.65827	1.43906	6.51217e-05	0.0025751	AT2G38920
c40210_g2_i2	-3.15068	2.45298	6.57982e-05	0.00260026	AT4G34240
c34100_g1_i1	2.88293	3.4909	6.68499e-05	0.0026402	AT5G54270
c51620_g4_i2	2.80928	5.54152	6.76379e-05	0.00266411	ATMG01170
c42581_g1_i1	-4.17135	1.00317	6.76616e-05	0.00266411	#N/A
c27175_g1_i3	-4.15431	0.988616	6.76616e-05	0.00266411	#N/A
c39021_g2_i1	3.63248	0.716375	6.76616e-05	0.00266411	AT1G09540
c41540_g1_i1	3.44421	0.73724	6.76616e-05	0.00266411	AT5G60930
c45264_g1_i2	-2.83142	5.16096	6.79528e-05	0.00267207	AT2G28760
c51269_g1_i3	-4.66518	0.58868	6.80293e-05	0.00267207	AT4G23050
c46157_g1_i1	3.98742	0.245379	6.80293e-05	0.00267207	AT3G51895
c29607_g1_i1	3.98742	0.245379	6.80293e-05	0.00267207	AT1G75710
c46989_g1_i1	-2.88134	4.30231	6.8479e-05	0.00268809	AT2G36080
c45359_g2_i1	2.90268	3.17078	6.87565e-05	0.00269734	AT4G16480
c34088_g1_i2	-8.17415	0.290838	6.91332e-05	0.002699	AT3G54070
c34185_g1_i1	-8.17415	0.290838	6.91332e-05	0.002699	AT3G10660
c44445_g1_i1	-8.17415	0.290838	6.91332e-05	0.002699	AT4G33000
c47434_g1_i2	-8.17415	0.290838	6.91332e-05	0.002699	AT2G25620
c51408_g1_i2	-8.17415	0.290838	6.91332e-05	0.002699	AT1G17860
c49613_g1_i5	4.65636	-0.0766358	6.91332e-05	0.002699	AT1G31150
c51433_g1_i1	4.11035	-0.0386637	6.91332e-05	0.002699	AT1G68810
c39243_g1_i3	4.11035	-0.0386637	6.91332e-05	0.002699	AT1G67820
c32055_g1_i1	2.94995	3.05237	6.95045e-05	0.00271185	AT3G50660
c41991_g3_i1	3.4514	0.915866	6.97257e-05	0.00271884	AT4G35730
c37689_g2_i1	-3.28455	2.02495	7.07692e-05	0.00275786	AT5G63180
c44348_g2_i1	-3.92211	1.29772	7.08666e-05	0.00275833	AT3G03470
c43767_g1_i1	-3.90846	1.28602	7.08666e-05	0.00275833	AT2G38290
c43429_g1_i2	-3.64591	1.42849	7.14438e-05	0.00277912	AT5G40270
c48959_g1_i1	3.15258	1.58103	7.15493e-05	0.00278154	AT5G07180
c47718_g1_i1	2.84296	4.28775	7.17302e-05	0.0027869	AT5G01660
c38260_g1_i1	-2.78737	6.65696	7.19118e-05	0.00279227	AT5G19590
c38972_g1_i1	-2.86661	4.34088	7.24609e-05	0.0028119	AT1G20190
c49215_g3_i1	2.8892	3.32618	7.27135e-05	0.00282001	ATCG01010
c45264_g1_i1	-2.82623	4.94635	7.29748e-05	0.00282844	AT2G28760
c46036_g1_i1	-3.13827	2.65106	7.34466e-05	0.00284502	#N/A
c44610_g1_i1	-3.19557	2.2463	7.36245e-05	0.00284849	AT2G29050
c47867_g1_i1	-3.19557	2.2463	7.36245e-05	0.00284849	AT3G09010
c35737_g1_i1	-4.90021	0.789402	7.38123e-05	0.00285063	AT3G02100
c44519_g1_i1	-4.90021	0.789402	7.38123e-05	0.00285063	AT2G01300
c663_g1_i1	-4.88035	0.772358	7.38123e-05	0.00285063	AT3G26330
c49853_g1_i1	-3.00109	3.0877	7.40083e-05	0.00285649	AT3G07270
c43144_g1_i2	-3.03317	3.04818	7.44321e-05	0.00286197	AT1G51760
c79825_g1_i1	5.13193	-0.504119	7.44607e-05	0.00286197	#N/A
c50144_g1_i4	5.13193	-0.504119	7.44607e-05	0.00286197	AT4G14330
c42929_g1_i7	5.13193	-0.504119	7.44607e-05	0.00286197	#N/A
c50794_g10_i7	5.13193	-0.504119	7.44607e-05	0.00286197	AT5G27740
c36570_g1_i2	5.13193	-0.504119	7.44607e-05	0.00286197	AT1G02180
c43530_g1_i1	5.13193	-0.504119	7.44607e-05	0.00286197	AT2G32270
c34070_g1_i1	-2.77257	7.39941	7.47415e-05	0.00287105	AT3G21670
c40881_g1_i2	-3.27647	2.01805	7.52939e-05	0.00289055	AT2G18660
c45162_g1_i1	2.78188	5.74089	7.53733e-05	0.00289188	AT2G05920
c50971_g3_i3	-3.05558	2.92283	7.5851e-05	0.00290822	AT3G29635
c35254_g2_i1	-3.37524	1.92587	7.58893e-05	0.00290822	AT2G15220
c30197_g1_i1	-2.791	5.77749	7.60943e-05	0.00291434	#N/A
c8813_g1_i1	-2.75778	10.2795	7.66172e-05	0.00293107	AT3G02470
c43312_g2_i1	-4.13707	0.973899	7.67128e-05	0.00293107	AT5G41800
c51154_g2_i1	-4.13707	0.973899	7.67128e-05	0.00293107	AT5G54570
c29660_g2_i1	-4.13707	0.973899	7.67128e-05	0.00293107	AT5G43420
c45763_g1_i1	2.86682	3.62899	7.70395e-05	0.00294009	AT1G62440
c45926_g1_i1	-3.40137	1.74559	7.70854e-05	0.00294009	AT4G20050
c49488_g1_i3	3.13091	1.56134	7.70854e-05	0.00294009	AT1G69850
c33300_g1_i2	-2.84687	4.49023	7.82313e-05	0.00298203	AT5G65310
c45639_g12_i1	2.81401	4.27347	7.83112e-05	0.00298332	ATMG00070
c44332_g1_i1	-3.63344	1.41785	7.84456e-05	0.00298491	AT2G22790
c46176_g1_i2	-3.62085	1.40712	7.84456e-05	0.00298491	AT3G62860
c48616_g1_i2	2.94455	2.58493	7.88537e-05	0.00299867	AT3G10960
c38852_g1_i1	2.76336	6.67103	7.89926e-05	0.00300218	AT5G05270
c37269_g1_i1	2.99388	2.22933	8.00725e-05	0.00304144	AT4G10270
c41966_g4_i3	-4.61801	0.548679	8.02885e-05	0.00304427	AT4G27290
c38878_g1_i2	-4.61801	0.548679	8.02885e-05	0.00304427	AT1G72510
c32191_g1_i1	-4.61801	0.548679	8.02885e-05	0.00304427	#N/A
c47960_g1_i2	-2.84219	4.44055	8.16913e-05	0.00309563	AT3G10420
c49606_g2_i1	2.80762	4.23382	8.19448e-05	0.00310342	ATCG00790
c43371_g1_i4	-2.9689	3.24427	8.22889e-05	0.00311462	AT5G19540
c43306_g1_i1	-3.24691	2.14942	8.29754e-05	0.00313877	AT5G47910
c43755_g1_i1	-3.39147	1.73714	8.30948e-05	0.0031396	AT5G45910
c39647_g1_i1	-3.3815	1.72863	8.30948e-05	0.0031396	AT3G22540
c49248_g1_i1	3.19601	1.4351	8.41566e-05	0.00316279	AT1G32120
c40872_g1_i2	-2.98585	3.1387	8.43161e-05	0.00316279	AT4G35600
c35575_g1_i1	-8.14511	0.26604	8.43945e-05	0.00316279	AT2G01300
c32171_g3_i5	-8.11546	0.240766	8.43945e-05	0.00316279	AT1G11340
c29245_g1_i1	-8.11546	0.240766	8.43945e-05	0.00316279	#N/A
c38202_g1_i1	-8.11546	0.240766	8.43945e-05	0.00316279	AT5G10770
c35984_g1_i3	-8.11546	0.240766	8.43945e-05	0.00316279	AT1G22380
c22225_g1_i1	-8.11546	0.240766	8.43945e-05	0.00316279	#N/A
c26031_g1_i1	-8.11546	0.240766	8.43945e-05	0.00316279	AT1G15360
c49743_g1_i1	4.59516	-0.133803	8.43945e-05	0.00316279	AT4G18050
c44285_g1_i1	4.59516	-0.133803	8.43945e-05	0.00316279	AT2G46760
c47211_g1_i4	4.59516	-0.133803	8.43945e-05	0.00316279	AT5G48310
c49613_g1_i10	4.04915	-0.0942428	8.43945e-05	0.00316279	AT1G31150
c48269_g2_i3	4.04915	-0.0942428	8.43945e-05	0.00316279	AT1G59750
c51834_g2_i1	3.17115	1.31041	8.52143e-05	0.00318851	AT2G42260
c28871_g1_i1	-4.86022	0.755092	8.52291e-05	0.00318851	AT1G49310
c42003_g6_i1	3.60856	0.471786	8.52291e-05	0.00318851	AT5G03260
c48441_g1_i2	-2.82397	4.32899	8.59123e-05	0.0032122	AT3G11340
c46519_g2_i1	-3.34911	1.90351	8.66484e-05	0.0032341	AT1G02860
c45766_g3_i1	3.13686	1.7317	8.66484e-05	0.0032341	AT4G03100
c45658_g1_i1	3.13686	1.7317	8.66484e-05	0.0032341	AT1G32900
c50734_g1_i5	-3.88076	1.2623	8.70235e-05	0.00324009	AT4G10050
c39524_g1_i1	-3.86671	1.25028	8.70235e-05	0.00324009	AT4G21440
c44758_g3_i2	3.26187	1.03712	8.70235e-05	0.00324009	AT5G07330
c45271_g1_i2	-4.11962	0.959018	8.711e-05	0.00324009	AT4G29090
c51716_g3_i1	-4.11962	0.959018	8.711e-05	0.00324009	AT3G44250
c39770_g1_i1	3.59508	0.681761	8.711e-05	0.00324009	AT1G71380
c49721_g1_i1	-2.74396	7.31629	8.74828e-05	0.00325208	AT4G00400
c39635_g1_i1	-2.91879	3.36429	8.81601e-05	0.00327537	AT5G11070
c44492_g2_i1	-2.97073	3.0616	8.84813e-05	0.00328541	AT1G76880
c47643_g1_i2	3.19546	1.53023	8.96219e-05	0.00332394	#N/A
c43982_g1_i2	3.1089	1.5414	8.96219e-05	0.00332394	AT2G26710
c36762_g2_i2	-2.79554	4.74843	9.00988e-05	0.00333971	AT3G08720
c47645_g1_i1	-2.8235	4.17172	9.08436e-05	0.00336539	AT5G13550
c48559_g7_i1	2.97573	2.44848	9.11533e-05	0.00337492	AT1G77750
c29632_g1_i1	-3.51554	1.60534	9.12738e-05	0.00337551	#N/A
c38307_g2_i1	3.1722	1.41343	9.12738e-05	0.00337551	#N/A
c44757_g1_i2	2.91877	2.70966	9.18581e-05	0.00339517	AT5G54670
c47645_g1_i2	-2.79268	4.70911	9.19556e-05	0.00339683	AT5G13550
c47705_g1_i1	2.73499	6.42096	9.272e-05	0.00342311	AT3G14310
c46158_g1_i1	-2.77629	5.04161	9.4217e-05	0.00347639	AT1G48300
c47764_g2_i1	-2.86181	3.79153	9.46894e-05	0.00348596	AT4G27500
c44934_g1_i1	-3.59536	1.3854	9.48195e-05	0.00348596	AT1G62250
c48857_g4_i1	-4.59384	0.528215	9.50166e-05	0.00348596	AT1G56010
c32528_g1_i2	-4.59384	0.528215	9.50166e-05	0.00348596	#N/A
c50819_g1_i1	-4.59384	0.528215	9.50166e-05	0.00348596	#N/A
c37828_g1_i2	-4.59384	0.528215	9.50166e-05	0.00348596	AT5G13080
c36554_g1_i1	-4.59384	0.528215	9.50166e-05	0.00348596	AT2G25680
c51622_g1_i2	3.93693	0.198735	9.50166e-05	0.00348596	AT5G49110
c49089_g1_i1	3.93693	0.198735	9.50166e-05	0.00348596	AT1G79990
c24088_g3_i2	3.93693	0.198735	9.50166e-05	0.00348596	#N/A
c49040_g1_i1	-2.98215	3.0043	9.51401e-05	0.00348851	AT1G33590
c47728_g1_i1	-3.00844	2.88231	9.5838e-05	0.00350041	AT5G63970
c49564_g3_i1	7.88829	-0.558218	9.63608e-05	0.00350041	#N/A
c50894_g1_i2	7.88829	-0.558218	9.63608e-05	0.00350041	AT5G43360
c31761_g1_i1	7.88829	-0.558218	9.63608e-05	0.00350041	AT3G05550
c40595_g1_i1	7.88829	-0.558218	9.63608e-05	0.00350041	AT1G68510
c34986_g1_i1	7.88829	-0.558218	9.63608e-05	0.00350041	AT4G22900
c44758_g1_i7	7.88829	-0.558218	9.63608e-05	0.00350041	AT1G70770
c45937_g1_i1	7.80619	-0.635415	9.63608e-05	0.00350041	#N/A
c40586_g1_i2	7.80619	-0.635415	9.63608e-05	0.00350041	AT2G18060
c49117_g1_i2	7.80619	-0.635415	9.63608e-05	0.00350041	AT1G65660
c29593_g1_i1	7.80619	-0.635415	9.63608e-05	0.00350041	AT3G28880
c29276_g1_i1	7.80619	-0.635415	9.63608e-05	0.00350041	AT2G25770
c42698_g1_i3	5.04983	-0.578316	9.63608e-05	0.00350041	AT3G08560
c42752_g1_i1	5.04983	-0.578316	9.63608e-05	0.00350041	AT2G29130
c11087_g1_i2	5.04983	-0.578316	9.63608e-05	0.00350041	AT1G52330
c44643_g1_i2	-3.13958	2.19848	9.63869e-05	0.00350041	AT3G45240
c48180_g2_i5	3.04213	2.05288	9.63869e-05	0.00350041	AT2G38620
c43592_g2_i2	3.23089	1.00904	9.65848e-05	0.00350366	AT3G60190
c46645_g1_i4	3.23089	1.00904	9.65848e-05	0.00350366	AT5G10080
c45363_g2_i1	-2.95143	3.04504	9.68597e-05	0.00351165	AT1G53050
c42316_g1_i1	-3.13917	2.32592	9.7583e-05	0.0035339	AT4G33680
c48371_g1_i2	-3.13917	2.32592	9.7583e-05	0.0035339	AT3G17380
c35737_g1_i2	-4.83981	0.737599	9.86135e-05	0.00356522	AT3G02100
c27239_g1_i1	-4.8191	0.719873	9.86135e-05	0.00356522	AT4G31500
c38152_g1_i2	-4.8191	0.719873	9.86135e-05	0.00356522	AT2G42990
c46247_g1_i2	2.71238	7.67497	9.8924e-05	0.00357445	AT5G02500
c36670_g1_i1	-3.0267	2.55543	9.92313e-05	0.00358354	AT3G25600
c47392_g1_i2	-2.82543	3.93348	9.95317e-05	0.00359238	AT5G13400
c26889_g1_i1	2.71472	7.11651	0.000100029	0.00360831	#N/A
c51502_g1_i1	-3.07175	2.38548	0.000100452	0.00362153	AT5G63930
c50602_g1_i1	2.77431	4.02116	0.000100655	0.00362683	AT3G56370
c43774_g1_i1	3.25074	1.2733	0.000101616	0.00365738	AT1G78880
c49613_g1_i4	3.14519	1.2869	0.000101616	0.00365738	AT1G31150
c38847_g1_i1	3.0262	2.0385	0.000101809	0.00366229	AT1G79620
c42484_g1_i1	-2.96094	2.9157	0.00010438	0.00375267	AT5G24470
c40210_g2_i1	-3.05922	2.37479	0.000105401	0.00378726	AT4G34240
c46192_g1_i1	2.93041	2.36367	0.000105698	0.00379582	AT4G21270
c52158_g1_i5	-3.30449	1.86542	0.000106056	0.00380658	#N/A
c43859_g4_i1	2.77421	4.08482	0.000106692	0.00382727	AT2G29380
c40654_g1_i2	-2.69574	9.49304	0.000106852	0.00383088	AT4G02890
c49918_g1_i1	-3.82372	1.21356	0.000107311	0.00384519	AT2G01620
c34541_g1_i1	-2.82984	3.72674	0.000107601	0.00385345	AT5G40460
c49675_g2_i2	-2.74729	4.97187	0.000108631	0.00388817	AT1G29400
c43829_g1_i1	3.3497	0.822835	0.000110253	0.00393967	#N/A
c43418_g2_i1	3.3497	0.822835	0.000110253	0.00393967	AT1G79670
c45404_g1_i1	3.3497	0.822835	0.000110253	0.00393967	AT3G25100
c39345_g1_i2	-2.88647	3.22995	0.00011179	0.00399241	AT2G39420
c50647_g1_i1	2.87588	2.52361	0.000112523	0.00401302	AT3G47730
c42266_g1_i1	-4.56925	0.507429	0.000112765	0.00401302	#N/A
c43614_g1_i5	3.8846	0.150761	0.000112765	0.00401302	AT1G20610
c41611_g1_i2	3.8846	0.150761	0.000112765	0.00401302	AT5G15640
c29034_g1_i1	-3.32017	1.67647	0.000112823	0.00401302	AT5G04760
c42587_g1_i1	-4.06596	0.913353	0.000112865	0.00401302	AT3G26330
c40862_g1_i4	-4.06596	0.913353	0.000112865	0.00401302	AT2G21960
c40065_g1_i2	-4.06596	0.913353	0.000112865	0.00401302	AT1G21360
c45353_g4_i1	-2.74542	4.84382	0.000112942	0.00401353	AT2G39780
c42962_g1_i2	2.73802	4.54521	0.000113207	0.00402077	AT4G36520
c36839_g1_i2	-2.91059	3.19418	0.00011348	0.00402824	AT2G21620
c50316_g1_i1	-4.7981	0.701908	0.00011434	0.0040543	AT3G45430
c54230_g1_i1	-4.7981	0.701908	0.00011434	0.0040543	#N/A
c45635_g1_i1	-2.7425	4.95254	0.000114461	0.00405636	AT5G50080
c34662_g2_i1	-3.54297	1.34089	0.000115018	0.00407385	AT1G24430
c49594_g2_i1	-2.81517	3.82326	0.000116118	0.00411055	AT3G19970
c46357_g1_i3	-2.69712	6.44765	0.000117175	0.0041457	AT2G21660
c42796_g2_i2	3.19924	0.980471	0.000119357	0.00422059	AT2G31270
c48394_g1_i4	2.78819	3.44672	0.000120487	0.00425823	AT3G25730
c41822_g1_i1	-2.72883	5.00067	0.000121263	0.00428329	AT5G24870
c34006_g1_i1	-2.78016	4.10656	0.000121369	0.00428471	AT1G58420
c40644_g1_i1	-3.27704	1.84204	0.000121624	0.00429134	AT5G24090
c45154_g1_i1	-2.71813	5.11777	0.000121899	0.00429871	AT2G26190
c44949_g2_i1	2.7473	3.93078	0.000122194	0.00430676	AT1G62660
c41377_g1_i2	-2.80615	3.81552	0.000122409	0.00431198	AT5G01950
c46892_g2_i1	3.31415	0.790606	0.000124037	0.00436694	AT4G14970
c40243_g1_i1	-2.77647	3.95526	0.000125437	0.00441142	AT5G42750
c37021_g1_i1	-2.77647	3.95526	0.000125437	0.00441142	AT3G07410
c43932_g3_i3	-3.08626	2.28079	0.000125629	0.00441336	AT3G07340
c46190_g1_i1	2.95681	2.14405	0.000125629	0.00441336	AT3G52600
c44445_g1_i2	-3.52957	1.32952	0.00012685	0.00443386	AT4G33000
c39407_g1_i1	-2.74578	4.31039	0.000127196	0.00443386	AT2G28200
c44445_g1_i7	-8.05429	0.188717	0.000127312	0.00443386	AT4G33000
c46957_g1_i4	-8.05429	0.188717	0.000127312	0.00443386	AT5G56420
c50858_g1_i2	-8.0227	0.161899	0.000127312	0.00443386	AT4G04490
c46859_g2_i1	-8.0227	0.161899	0.000127312	0.00443386	#N/A
c25245_g1_i1	-8.0227	0.161899	0.000127312	0.00443386	AT1G29740
c42113_g1_i1	-8.0227	0.161899	0.000127312	0.00443386	AT5G24910
c48821_g1_i1	-8.0227	0.161899	0.000127312	0.00443386	AT3G50120
c46463_g1_i2	-8.0227	0.161899	0.000127312	0.00443386	AT4G36140
c35189_g1_i1	-8.0227	0.161899	0.000127312	0.00443386	AT5G05600
c43258_g1_i2	-8.0227	0.161899	0.000127312	0.00443386	#N/A
c46460_g1_i1	4.53124	-0.192959	0.000127312	0.00443386	AT5G56590
c49882_g3_i2	3.98523	-0.151691	0.000127312	0.00443386	AT3G25690
c49777_g1_i4	3.98523	-0.151691	0.000127312	0.00443386	AT1G57770
c48813_g6_i1	3.98523	-0.151691	0.000127312	0.00443386	AT5G01120
c47097_g1_i1	-4.02905	0.882016	0.000128791	0.0044757	AT2G05940
c34881_g1_i1	-4.02905	0.882016	0.000128791	0.0044757	AT4G03520
c50621_g1_i1	3.51723	0.610263	0.000128791	0.0044757	AT1G04090
c34593_g2_i1	3.51723	0.610263	0.000128791	0.0044757	AT3G63470
c45980_g1_i1	-2.88232	3.16998	0.000130129	0.00451979	AT3G05970
c51442_g2_i2	-2.91323	2.87495	0.000131944	0.00458036	AT5G50630
c40100_g1_i2	-3.07272	2.26927	0.000132238	0.00458809	AT1G32470
c42922_g1_i1	-2.68454	5.81289	0.000132517	0.0045883	AT1G73500
c50501_g3_i1	-4.77678	0.683695	0.000132862	0.0045883	AT5G41980
c36211_g1_i1	-4.77678	0.683695	0.000132862	0.0045883	#N/A
c49648_g1_i1	-4.75514	0.665229	0.000132862	0.0045883	#N/A
c39001_g2_i1	-4.75514	0.665229	0.000132862	0.0045883	#N/A
c45287_g1_i3	-4.75514	0.665229	0.000132862	0.0045883	#N/A
c45766_g3_i2	3.77352	0.362856	0.000132862	0.0045883	AT4G03100
c47281_g2_i2	3.77352	0.362856	0.000132862	0.0045883	AT1G07400
c47406_g1_i2	3.30213	0.933765	0.000132902	0.0045883	AT5G50890
c44351_g1_i2	-2.69551	5.356	0.000133006	0.0045883	AT5G18130
c50379_g1_i1	2.7688	3.28592	0.000133026	0.0045883	AT4G32730
c49380_g1_i1	-3.15841	1.91756	0.000133821	0.00461327	AT5G39785
c39474_g2_i3	-4.51878	0.464848	0.00013422	0.00461712	#N/A
c45553_g1_i1	-4.51878	0.464848	0.00013422	0.00461712	AT1G23840
c41473_g1_i3	-4.51878	0.464848	0.00013422	0.00461712	AT3G23430
c27648_g1_i1	-4.51878	0.464848	0.00013422	0.00461712	AT4G36220
c43859_g3_i1	2.83864	2.77255	0.000136496	0.00469292	#N/A
c35619_g1_i1	2.68764	4.84691	0.000137514	0.00472543	AT2G24270
c47575_g1_i8	-2.97121	2.60178	0.000137837	0.004734	AT5G50740
c43337_g1_i1	2.94171	2.13053	0.00013923	0.00477929	AT5G58530
c46672_g1_i1	2.9505	1.90997	0.000139736	0.00479411	AT4G38070
c19409_g1_i1	-2.73513	4.39392	0.00014014	0.00480542	AT5G07250
c49026_g2_i1	2.90222	2.19743	0.000141328	0.00484177	#N/A
c51660_g3_i1	2.81332	2.93079	0.00014135	0.00484177	AT2G21650
c49636_g2_i2	2.72474	3.92463	0.000141491	0.00484401	AT2G37080
c49419_g1_i1	3.10394	1.44712	0.000142775	0.00488538	AT2G13290
c40654_g2_i1	-2.6437	7.88468	0.000143169	0.00489628	AT2G36170
c45353_g4_i2	-2.71996	4.40319	0.000145546	0.00497492	AT2G39780
c51093_g1_i1	2.68922	4.50267	0.00014575	0.00497926	AT3G14350
c47587_g1_i1	-3.05906	2.25765	0.000146629	0.00500665	AT5G65550
c32060_g1_i2	-3.99117	0.849923	0.000147215	0.00502399	#N/A
c45980_g3_i1	-3.76432	1.16298	0.000148152	0.0050533	AT3G05970
c49186_g1_i1	2.69719	3.9923	0.000150158	0.00511691	AT2G45720
c35008_g1_i1	-2.67971	5.12451	0.000150175	0.00511691	#N/A
c43379_g1_i1	-2.99394	2.42725	0.000151873	0.00516929	AT1G13520
c48166_g1_i2	2.86396	2.30444	0.000151873	0.00516929	AT5G49160
c39353_g1_i2	-2.71844	4.37962	0.000152211	0.00517805	AT5G28050
c42535_g1_i1	-2.91471	2.72413	0.000153404	0.00521588	AT3G48460
c40654_g1_i1	-2.62615	9.32082	0.000153879	0.00522929	AT1G67630
c43812_g1_i3	-3.267	1.63141	0.000154617	0.00524883	AT1G04770
c38651_g1_i1	2.99357	1.43772	0.000154617	0.00524883	#N/A
c35833_g1_i1	-2.91858	2.80549	0.000155529	0.00527703	AT4G35640
c37692_g2_i1	-7.99041	0.134524	0.000157376	0.00529793	#N/A
c32903_g1_i2	-7.99041	0.134524	0.000157376	0.00529793	#N/A
c33475_g1_i2	-7.99041	0.134524	0.000157376	0.00529793	#N/A
c42851_g1_i2	4.46437	-0.254237	0.000157376	0.00529793	AT4G10250
c40586_g4_i2	4.46437	-0.254237	0.000157376	0.00529793	AT4G15210
c50979_g1_i3	4.46437	-0.254237	0.000157376	0.00529793	AT4G12620
c49613_g1_i7	4.46437	-0.254237	0.000157376	0.00529793	AT1G31150
c41998_g1_i3	4.46437	-0.254237	0.000157376	0.00529793	AT4G27670
c49882_g3_i5	4.46437	-0.254237	0.000157376	0.00529793	AT3G25690
c44547_g1_i1	3.91836	-0.211132	0.000157376	0.00529793	AT1G68460
c51812_g1_i1	3.91836	-0.211132	0.000157376	0.00529793	AT3G19050
c50661_g5_i1	3.91836	-0.211132	0.000157376	0.00529793	AT2G42610
c44477_g4_i10	3.91836	-0.211132	0.000157376	0.00529793	AT4G39900
c31418_g1_i1	3.91836	-0.211132	0.000157376	0.00529793	AT5G51810
c46734_g1_i1	3.91836	-0.211132	0.000157376	0.00529793	AT5G03795
c41377_g1_i1	-2.74321	3.79627	0.000157579	0.0052984	AT5G01950
c51583_g2_i2	3.27769	0.757728	0.000157637	0.0052984	AT1G09320
c44567_g1_i1	3.27769	0.757728	0.000157637	0.0052984	AT4G09160
c51859_g2_i1	-2.81645	3.1702	0.000158792	0.00533446	AT5G11720
c35451_g3_i1	-2.98173	2.41687	0.000159055	0.00534051	AT1G80840
c44393_g1_i2	-2.90484	2.71573	0.000159284	0.0053454	AT5G23980
c40341_g1_i2	-2.80084	3.40957	0.000159585	0.00534965	AT5G05320
c44703_g1_i2	-2.76321	3.59214	0.00015962	0.00534965	AT5G26940
c41188_g1_i1	2.73055	3.16333	0.000160078	0.00534965	AT1G20823
c47936_g1_i3	-2.78061	3.43791	0.000160116	0.00534965	AT4G05120
c42689_g1_i2	-4.49286	0.443031	0.000160239	0.00534965	#N/A
c15422_g1_i1	-4.49286	0.443031	0.000160239	0.00534965	#N/A
c42208_g1_i5	-4.49286	0.443031	0.000160239	0.00534965	#N/A
c46757_g1_i2	-4.49286	0.443031	0.000160239	0.00534965	AT5G09820
c40519_g1_i1	-4.46647	0.420846	0.000160239	0.00534965	AT2G14960
c41147_g1_i2	3.83031	0.101384	0.000160239	0.00534965	AT1G18370
c39016_g1_i1	-3.22052	1.79404	0.000160836	0.00536125	AT1G73750
c43592_g1_i1	2.94165	1.63195	0.000160836	0.00536125	AT3G60190
c32674_g1_i2	2.94165	1.63195	0.000160836	0.00536125	AT1G55310
c46616_g2_i3	-2.66276	5.09686	0.000160922	0.00536136	AT2G02070
c43461_g1_i2	-2.90927	2.79757	0.000161143	0.00536594	AT1G27300
c38707_g1_i2	-2.83225	3.06857	0.000161313	0.00536883	AT5G06839
c48488_g1_i1	2.79671	2.82859	0.000163534	0.00543719	AT5G36890
c44263_g1_i1	7.71913	-0.716243	0.000164799	0.00543719	AT4G24350
c69339_g1_i1	7.71913	-0.716243	0.000164799	0.00543719	AT4G01630
c48115_g1_i1	7.71913	-0.716243	0.000164799	0.00543719	AT4G23020
c33976_g2_i1	7.71913	-0.716243	0.000164799	0.00543719	AT1G56410
c40482_g1_i1	7.71913	-0.716243	0.000164799	0.00543719	AT2G40435
c42080_g1_i2	7.71913	-0.716243	0.000164799	0.00543719	AT5G63940
c31071_g2_i1	4.96277	-0.655844	0.000164799	0.00543719	#N/A
c51665_g2_i7	4.96277	-0.655844	0.000164799	0.00543719	AT3G59550
c38563_g1_i1	4.96277	-0.655844	0.000164799	0.00543719	AT5G58640
c50573_g7_i4	4.96277	-0.655844	0.000164799	0.00543719	AT5G66850
c30675_g1_i1	4.96277	-0.655844	0.000164799	0.00543719	#N/A
c43614_g1_i8	4.96277	-0.655844	0.000164799	0.00543719	AT1G76310
c50302_g6_i2	4.96277	-0.655844	0.000164799	0.00543719	#N/A
c46577_g1_i1	4.96277	-0.655844	0.000164799	0.00543719	AT3G13650
c50631_g2_i1	4.96277	-0.655844	0.000164799	0.00543719	AT5G25620
c40646_g1_i1	4.96277	-0.655844	0.000164799	0.00543719	AT1G04360
c41712_g1_i1	-2.73955	3.72314	0.000165241	0.00543979	AT2G45510
c36918_g1_i1	-3.74908	1.15003	0.000165341	0.00543979	AT4G27300
c25663_g1_i2	-3.74908	1.15003	0.000165341	0.00543979	#N/A
c39927_g3_i1	-3.73368	1.13696	0.000165341	0.00543979	AT5G11520
c48339_g2_i3	3.26902	0.903753	0.000165341	0.00543979	AT1G68740
c51362_g1_i2	-2.63018	6.34176	0.000165384	0.00543979	AT1G67330
c47936_g1_i1	-2.68047	4.57487	0.000166672	0.00547937	AT4G05120
c29037_g1_i1	-2.83515	3.12974	0.000167263	0.00549601	AT5G62360
c44682_g1_i2	-3.97185	0.833581	0.000168571	0.00553052	#N/A
c38703_g1_i1	-3.97185	0.833581	0.000168571	0.00553052	AT5G51810
c31730_g1_i1	-3.97185	0.833581	0.000168571	0.00553052	#N/A
c52139_g1_i3	-2.87437	2.91219	0.00016898	0.00554112	AT3G04450
c43307_g1_i1	-3.46065	1.27122	0.000171134	0.00560609	AT5G09550
c40944_g2_i2	3.13821	1.0534	0.000171134	0.00560609	AT1G66080
c45120_g1_i3	-2.7298	3.71484	0.000174804	0.00572338	AT2G38860
c46975_g1_i4	2.59902	12.8658	0.000175252	0.00573513	ATMG00030
c52043_g1_i1	-2.71551	3.8394	0.000176014	0.00575715	#N/A
c43368_g1_i1	-2.75898	3.54811	0.00017674	0.005778	AT5G64300
c47575_g1_i6	-2.64855	5.09782	0.000176924	0.00578107	AT5G50740
c45509_g1_i1	-2.64011	5.28583	0.000177186	0.0057867	AT2G35940
c48870_g2_i1	-2.66717	4.6013	0.000177644	0.00579871	AT4G19420
c44477_g4_i6	3.24029	0.724179	0.000178086	0.00580727	AT4G39900
c45696_g3_i1	3.24029	0.724179	0.000178086	0.00580727	AT1G07810
c43586_g1_i1	3.72633	0.319592	0.000180606	0.00588053	AT3G23130
c45569_g1_i1	3.72633	0.319592	0.000180606	0.00588053	AT2G47770
c38554_g1_i3	3.47139	0.347712	0.000180606	0.00588053	#N/A
c50823_g1_i1	3.0559	1.40386	0.000181665	0.00591203	AT1G06520
c49179_g2_i1	-2.76138	3.46571	0.000184042	0.00598639	AT4G03020
c49957_g1_i3	-3.71812	1.12376	0.000184741	0.0060061	AT3G45940
c48595_g2_i8	-3.19141	1.76939	0.000185485	0.00602723	#N/A
c49624_g3_i1	-2.881	2.77354	0.000185925	0.00603848	AT2G30830
c49215_g6_i1	2.76758	2.80292	0.000186543	0.00605553	#N/A
c44454_g1_i1	-2.65896	4.55651	0.000186861	0.00606281	AT1G30910
c31435_g1_i1	-2.65483	4.71573	0.000187062	0.00606626	AT5G50335
c50242_g1_i1	2.71859	3.0333	0.000187373	0.00607331	AT3G53480
c43371_g1_i2	-2.75917	3.32704	0.000187942	0.00608867	AT5G19540
c45763_g1_i2	2.65386	3.91603	0.000188701	0.00611021	AT1G62440
c43544_g1_i1	-3.44646	1.25925	0.000189466	0.00613191	AT2G25800
c19991_g1_i1	-4.43959	0.398282	0.000191901	0.00619205	AT1G73880
c42581_g1_i2	-4.43959	0.398282	0.000191901	0.00619205	#N/A
c43614_g1_i3	3.7739	0.0505243	0.000191901	0.00619205	AT1G76310
c46237_g1_i1	3.7739	0.0505243	0.000191901	0.00619205	AT1G21090
c39243_g1_i1	3.7739	0.0505243	0.000191901	0.00619205	AT1G67820
[truncated: 803 more rows]

## Sheet: HS  14 vs HS 6
	logFC	logCPM	PValue	FDR	TAIR annotation
c46172_g1_i2	-6.70713	6.54465	2.98395e-15	1.92151e-10	ATMG00160
c49215_g3_i1	-7.01702	3.488	1.10957e-13	2.3796e-09	ATCG01010
c51620_g1_i1	-6.29675	4.74314	1.47045e-13	2.3796e-09	#N/A
c50663_g4_i1	-6.09043	6.1236	1.80793e-13	2.3796e-09	ATMG00830
c24904_g1_i1	-5.99739	6.81238	2.20475e-13	2.3796e-09	ATCG00280
c51620_g3_i2	-5.92586	7.70263	2.6106e-13	2.3796e-09	ATMG00220
c51620_g4_i2	-6.0414	5.7498	2.8444e-13	2.3796e-09	ATMG01170
c47383_g8_i1	-5.85909	8.71301	3.53217e-13	2.3796e-09	AT2G07687
c47383_g7_i2	-5.88207	7.63195	3.62404e-13	2.3796e-09	ATMG01360
c49564_g1_i2	-6.12238	4.76986	3.9603e-13	2.3796e-09	ATMG00580
c47383_g7_i1	-5.91005	6.4463	4.06485e-13	2.3796e-09	ATMG00640
c51256_g6_i1	-6.33036	3.90787	8.51454e-13	4.23123e-09	ATMG00570
c43130_g1_i1	-5.73683	8.34563	8.54197e-13	4.23123e-09	#N/A
c39674_g4_i1	-6.22281	3.89308	9.41059e-13	4.32854e-09	AT2G07771
c46172_g4_i2	-5.67968	7.74087	1.2838e-12	5.238e-09	ATMG01190
c51620_g4_i1	-5.78292	5.72346	1.30147e-12	5.238e-09	ATMG01170
c51256_g6_i2	-6.56018	2.76985	1.79378e-12	5.81664e-09	ATMG00570
c49215_g3_i2	-5.62551	7.92649	1.81905e-12	5.81664e-09	ATCG01010
c46975_g20_i2	-5.78685	5.47278	1.81968e-12	5.81664e-09	ATCG00900
c46975_g12_i1	-6.1676	3.63622	1.87772e-12	5.81664e-09	ATCG00680
c46172_g1_i3	-5.73444	5.87481	1.89688e-12	5.81664e-09	ATMG00160
c46975_g1_i2	-5.57395	12.7836	2.10615e-12	6.16478e-09	AT5G37370
c46975_g1_i1	-5.5671	12.0266	2.20504e-12	6.17365e-09	AT5G37370
c47272_g3_i2	-5.60512	7.31392	2.30118e-12	6.17435e-09	ATCG00480
c46975_g1_i5	-5.545	12.8105	2.55485e-12	6.44305e-09	AT2G07706
c46975_g1_i6	-5.53783	12.8014	2.67996e-12	6.44305e-09	AT5G37370
c46172_g4_i1	-5.56531	7.88619	2.79879e-12	6.44305e-09	ATMG01190
c46975_g1_i4	-5.53117	13.0673	2.80155e-12	6.44305e-09	ATMG00030
c43130_g1_i2	-5.52403	8.46889	3.38839e-12	7.52398e-09	#N/A
c43464_g1_i3	-6.3451	3.15626	3.87893e-12	8.27899e-09	ATMG00180
c46975_g1_i3	-5.47827	12.3138	3.98554e-12	8.27899e-09	#N/A
c51620_g3_i5	-6.04436	3.50806	4.287e-12	8.62692e-09	ATMG00560
c48833_g2_i2	-5.59662	5.53812	4.50879e-12	8.79829e-09	ATCG00340
c45639_g12_i1	-5.77959	4.46989	4.81731e-12	9.12384e-09	ATMG00070
c51620_g3_i1	-5.62606	4.91334	5.5822e-12	9.66617e-09	ATMG00560
c45457_g1_i6	-5.48633	6.75104	5.58973e-12	9.66617e-09	ATMG00510
c46975_g20_i6	-5.7311	4.595	5.64921e-12	9.66617e-09	ATCG00670
c51620_g7_i1	-5.99315	3.74665	5.70408e-12	9.66617e-09	#N/A
c47272_g3_i1	-5.44887	7.34293	6.20245e-12	1.02412e-08	ATCG00480
c45457_g1_i2	-5.61681	4.9932	6.72985e-12	1.08342e-08	ATMG00510
c48833_g2_i3	-5.58786	4.81239	7.40457e-12	1.16297e-08	ATCG00340
c48559_g8_i1	-5.581	4.95735	8.51163e-12	1.30502e-08	AT2G07674
c48833_g2_i1	-5.50178	5.27872	8.88558e-12	1.33067e-08	ATCG00340
c48559_g7_i4	-5.38968	7.3918	9.33237e-12	1.36581e-08	ATMG00520
c43464_g1_i1	-5.89735	3.64762	1.08687e-11	1.55531e-08	ATMG00180
c46975_g20_i5	-5.43146	5.52222	1.29617e-11	1.8145e-08	ATCG00900
c46327_g1_i1	-5.45498	5.16494	1.42386e-11	1.95083e-08	ATMG00110
c49215_g6_i1	-6.13544	2.9337	1.54967e-11	2.07898e-08	#N/A
c47655_g1_i1	-5.26237	19.6637	1.66867e-11	2.19293e-08	#N/A
c48833_g4_i4	-5.27955	7.26974	1.87137e-11	2.41014e-08	ATCG00020
c46975_g11_i1	-5.80137	3.54824	2.03331e-11	2.56735e-08	ATCG00680
c48833_g4_i3	-5.25869	7.22063	2.13842e-11	2.6356e-08	ATCG00020
c46172_g5_i1	-5.34523	5.66455	2.16922e-11	2.6356e-08	ATMG00270
c48833_g4_i2	-5.28754	6.18351	2.34022e-11	2.79071e-08	ATCG00020
c46765_g2_i3	-5.58593	3.96443	2.44841e-11	2.86665e-08	ATCG00170
c43464_g1_i2	-5.60132	3.86039	2.55328e-11	2.93605e-08	ATMG00180
c46975_g6_i1	-5.59047	3.84929	2.73391e-11	3.0886e-08	ATCG00650
c49215_g4_i1	-5.29687	5.70437	2.93269e-11	3.25604e-08	ATMG00090
c37195_g1_i1	-5.88503	2.82847	3.03444e-11	3.31191e-08	#N/A
c46975_g20_i4	-5.20717	5.67144	4.39859e-11	4.72079e-08	ATCG00900
c48833_g2_i4	-5.24519	4.97885	4.92386e-11	5.1979e-08	ATCG00340
c49215_g4_i3	-5.12472	7.04545	5.30143e-11	5.50622e-08	ATMG00090
c46172_g3_i2	-5.21017	5.07381	5.94077e-11	6.07231e-08	ATMG00290
c46765_g2_i4	-5.57909	3.22527	6.66578e-11	6.70692e-08	ATCG00180
c49215_g4_i2	-5.0774	6.58677	8.0491e-11	7.97418e-08	ATMG00090
c46765_g2_i1	-5.39764	3.77212	8.40553e-11	8.20112e-08	ATCG00180
c39674_g2_i1	-6.2017	2.09667	1.01042e-10	9.71131e-08	#N/A
c45457_g1_i4	-5.06698	5.32801	1.36783e-10	1.29532e-07	ATMG00510
c46172_g3_i1	-4.97462	6.6844	1.48055e-10	1.37075e-07	#N/A
c49606_g1_i2	-5.072	4.89463	1.49006e-10	1.37075e-07	ATCG00740
c49215_g4_i4	-4.9704	6.82332	1.54748e-10	1.40352e-07	ATMG00090
c49606_g2_i1	-5.099	4.44575	1.73914e-10	1.55545e-07	ATCG00790
c49215_g5_i1	-5.42348	3.06267	1.85917e-10	1.64001e-07	AT2G07599
c49606_g1_i4	-5.41432	3.05308	1.96824e-10	1.71276e-07	ATCG00720
c48559_g7_i3	-4.99271	4.75041	2.91963e-10	2.5068e-07	AT2G33255
c49564_g1_i1	-4.86186	6.67508	3.12474e-10	2.6476e-07	ATMG00580
c46765_g2_i2	-5.33889	2.9741	3.23909e-10	2.70885e-07	ATCG00180
c46172_g1_i1	-4.96737	4.58443	3.64865e-10	3.01224e-07	#N/A
c48559_g7_i1	-5.41149	2.60585	4.09301e-10	3.33632e-07	AT1G77750
c49606_g1_i3	-4.90058	4.59022	4.75595e-10	3.82824e-07	ATCG00740
c46975_g20_i1	-4.87647	4.82377	5.15482e-10	4.09809e-07	ATCG00670
c46975_g20_i3	-4.80761	5.30536	5.96663e-10	4.68562e-07	ATCG00900
c51256_g11_i1	-5.92884	1.7928	6.16805e-10	4.78544e-07	AT4G23160
c48736_g1_i1	-5.01559	3.59785	8.08057e-10	6.19463e-07	AT1G67120
c46975_g13_i1	-5.34594	2.66063	8.50678e-10	6.44464e-07	ATCG00890
c46975_g9_i1	-6.18697	1.2737	1.04166e-09	7.79972e-07	ATCG00630
c45457_g1_i1	-4.73066	5.26972	1.05543e-09	7.81199e-07	ATMG00510
c49215_g7_i1	-4.87998	3.89344	1.29899e-09	9.50553e-07	#N/A
c48559_g1_i1	-4.78833	3.87446	1.50808e-09	1.08695e-06	ATMG01410
c38307_g1_i1	-4.91698	3.22017	1.51915e-09	1.08695e-06	#N/A
c49606_g1_i1	-4.75012	4.0971	1.68676e-09	1.19362e-06	ATCG00740
c52191_g3_i1	-5.1728	2.35093	1.93505e-09	1.35443e-06	#N/A
c46975_g4_i1	-5.4124	1.50696	3.31976e-09	2.29866e-06	#N/A
c17637_g2_i1	-6.52261	1.02481	3.93956e-09	2.69881e-06	#N/A
c16623_g1_i1	-7.39506	1.01076	4.33351e-09	2.93744e-06	#N/A
c52053_g3_i1	-6.49093	0.987879	4.77124e-09	3.16747e-06	#N/A
c16992_g1_i1	-6.49093	0.987879	4.77124e-09	3.16747e-06	#N/A
c49606_g2_i2	-5.04469	2.34005	5.83471e-09	3.83394e-06	ATCG00790
c50991_g2_i3	-5.35587	1.69249	6.19895e-09	4.03213e-06	AT4G23160
c47022_g2_i1	-4.4372	5.04725	6.34086e-09	4.0832e-06	AT3G47340
c49564_g1_i3	-4.3871	6.0795	6.5169e-09	4.14744e-06	ATMG00580
c47383_g6_i1	-4.42932	5.24967	6.56944e-09	4.14744e-06	#N/A
c20513_g1_i1	-7.29786	0.896029	7.83154e-09	4.89623e-06	AT1G19610
c45639_g13_i4	-4.40891	4.92896	8.26744e-09	5.11346e-06	AT2G07689
c42870_g4_i1	-5.51411	1.32644	8.33781e-09	5.11346e-06	ATCG01010
c41008_g1_i1	-4.36009	5.52877	8.91426e-09	5.41541e-06	AT1G73040
c48559_g7_i2	-4.3611	4.90897	1.1163e-08	6.71812e-06	AT2G33255
c32637_g1_i1	-5.76759	1.25366	1.15607e-08	6.82985e-06	AT1G73040
c49215_g9_i1	-5.45971	1.26506	1.15607e-08	6.82985e-06	#N/A
c47804_g1_i7	-9.79216	0.798114	1.31916e-08	7.72246e-06	#N/A
c38307_g2_i1	-5.19679	1.51616	1.73515e-08	1.00662e-05	#N/A
c51638_g1_i3	-4.73396	2.43306	2.0057e-08	1.15319e-05	#N/A
c45457_g1_i5	-4.20116	5.90091	2.09899e-08	1.19615e-05	#N/A
c52053_g2_i1	-4.57225	2.66764	2.30097e-08	1.29975e-05	#N/A
c28827_g1_i1	-5.14792	1.46196	2.32663e-08	1.30281e-05	ATCG01040
c17637_g3_i1	-4.93531	1.44391	2.70301e-08	1.50052e-05	#N/A
c29786_g1_i1	-4.44168	3.11265	2.83609e-08	1.56094e-05	#N/A
c46975_g21_i1	-4.45974	2.92573	3.10731e-08	1.69572e-05	#N/A
c51620_g2_i1	-4.24054	3.81344	3.8217e-08	2.06805e-05	#N/A
c42226_g1_i4	-6.08702	0.517489	5.90433e-08	3.11647e-05	#N/A
c48406_g1_i10	-6.08702	0.517489	5.90433e-08	3.11647e-05	#N/A
c18289_g1_i1	-5.54721	0.53837	5.90433e-08	3.11647e-05	#N/A
c31071_g1_i1	-5.17813	1.24503	6.98975e-08	3.65939e-05	AT5G18880
c57602_g1_i1	-5.1519	0.918226	7.8568e-08	4.08015e-05	#N/A
c46978_g3_i1	-6.91646	0.445457	8.63636e-08	4.44911e-05	#N/A
c16074_g1_i1	-4.28839	2.44409	8.83989e-08	4.51782e-05	#N/A
c1910_g2_i1	-6.87213	0.393291	1.12212e-07	5.68967e-05	#N/A
c51620_g3_i3	-4.1744	2.79307	1.2192e-07	6.13365e-05	AT2G07715
c22086_g1_i1	-4.21051	2.49486	1.28321e-07	6.40562e-05	#N/A
c34605_g1_i1	-3.86733	8.2432	1.33104e-07	6.59325e-05	AT5G52640
c45457_g1_i3	-3.87603	6.24622	1.41075e-07	6.93474e-05	ATMG00510
c44131_g1_i1	-4.22752	2.44831	1.63443e-07	7.97343e-05	#N/A
c38554_g1_i3	-6.77916	0.284216	1.93558e-07	9.37154e-05	#N/A
c40652_g1_i1	-3.91849	4.2678	1.97567e-07	9.49428e-05	AT1G12060
c817_g2_i1	5.90677	2.06474	2.08275e-07	9.93471e-05	AT3G29030
c44469_g1_i1	-3.7844	7.30806	2.27429e-07	0.000107686	AT5G02020
c46765_g1_i5	-3.83319	4.58544	2.67924e-07	0.000125934	ATCG00120
c46761_g1_i1	-3.78987	5.24887	2.80716e-07	0.000130991	AT5G48570
c71_g1_i1	-9.29326	0.200026	2.97358e-07	0.000133905	#N/A
c19873_g2_i1	-9.29326	0.200026	2.97358e-07	0.000133905	#N/A
c48788_g1_i2	-5.80733	0.195854	2.97358e-07	0.000133905	#N/A
c63369_g1_i1	-5.80733	0.195854	2.97358e-07	0.000133905	AT5G49450
c24088_g3_i2	-5.80733	0.195854	2.97358e-07	0.000133905	#N/A
c33033_g1_i1	-3.94354	3.32652	3.0289e-07	0.000135448	AT5G37670
c46765_g1_i4	-3.80367	4.58037	3.19218e-07	0.000141766	ATCG00120
c38972_g1_i1	-4.33683	1.4548	3.57192e-07	0.000157544	AT1G20190
c38381_g1_i1	4.40393	3.03392	3.62915e-07	0.000158979	AT5G20230
c40931_g2_i1	-4.49516	0.962403	3.8906e-07	0.000169281	#N/A
c51620_g5_i1	-3.74462	4.37954	4.59832e-07	0.000198731	#N/A
c36314_g1_i1	-4.64797	0.909869	4.74742e-07	0.000203807	AT2G28500
c45639_g4_i3	-5.15529	0.558808	5.12166e-07	0.000218417	ATCG01000
c48833_g1_i2	-4.05791	2.13698	5.33339e-07	0.000224288	ATCG00860
c41152_g1_i1	-9.19034	0.0776469	5.43348e-07	0.000224288	AT3G51680
c48403_g1_i3	-6.62741	0.107448	5.43348e-07	0.000224288	#N/A
c17637_g1_i1	-6.62741	0.107448	5.43348e-07	0.000224288	#N/A
c52188_g3_i1	-5.16079	0.104401	5.43348e-07	0.000224288	AT1G43760
c39513_g1_i1	-5.11228	0.510647	6.54689e-07	0.000268527	AT2G15220
c24088_g3_i1	-6.57305	0.0446275	7.45e-07	0.000303635	#N/A
c34056_g1_i1	-3.75265	3.22654	7.82952e-07	0.000317095	AT2G15220
c45440_g2_i1	9.57347	1.31804	7.94989e-07	0.000319958	AT4G16730
c51256_g10_i1	-5.64412	0.0115371	8.75702e-07	0.000350253	#N/A
c47487_g1_i1	-4.24745	1.06195	9.54583e-07	0.000379447	AT2G26150
c41216_g1_i2	-9.0795	-0.0532454	1.03208e-06	0.000407734	#N/A
c52105_g1_i1	-4.07829	1.74612	1.12707e-06	0.000442548	#N/A
c43843_g1_i1	-5.58534	-0.0540292	1.21973e-06	0.000476026	#N/A
c24706_g1_i1	-3.75363	2.6461	1.25555e-06	0.000487055	#N/A
c51646_g1_i2	-4.11463	1.21939	1.26737e-06	0.000488698	AT4G31570
c51315_g1_i1	-3.69612	2.95896	1.38999e-06	0.00053134	AT3G53810
c33227_g1_i1	-4.18041	0.990769	1.39446e-06	0.00053134	#N/A
c45639_g4_i2	-6.45779	-0.0875356	1.4456e-06	0.000541218	ATCG01000
c51256_g4_i2	-6.45779	-0.0875356	1.4456e-06	0.000541218	#N/A
c49483_g1_i3	-6.45779	-0.0875356	1.4456e-06	0.000541218	#N/A
c22375_g2_i1	-4.67618	0.688252	1.53159e-06	0.000570098	#N/A
c39432_g1_i1	4.53713	2.24447	1.58587e-06	0.000586909	AT3G28420
c52276_g1_i1	-4.29449	0.939544	1.69467e-06	0.000623591	#N/A
c52201_g1_i1	-4.98425	-0.0877658	1.71836e-06	0.000628714	#N/A
c46765_g1_i1	-3.49021	4.49717	1.82066e-06	0.000662382	ATCG00120
c51256_g4_i1	-4.92615	0.304221	1.86519e-06	0.00067477	#N/A
c8356_g1_i1	-4.63559	0.643902	1.92464e-06	0.000692388	ATMG01280
c32391_g1_i1	-3.83565	1.90987	1.97925e-06	0.000708075	#N/A
c43102_g1_i1	4.0004	2.88035	2.26881e-06	0.000807181	AT1G54820
c49562_g1_i1	9.37444	1.14555	2.43143e-06	0.0008484	AT5G12080
c51968_g3_i2	-4.19068	0.636496	2.43143e-06	0.0008484	AT1G21280
c2438_g2_i1	-4.92025	-0.156184	2.45054e-06	0.0008484	#N/A
c33026_g1_i1	-4.92025	-0.156184	2.45054e-06	0.0008484	AT2G31945
c50034_g2_i2	-4.92025	-0.156184	2.45054e-06	0.0008484	#N/A
c50631_g4_i1	4.10545	2.52885	2.4968e-06	0.000859792	#N/A
c33210_g1_i1	-3.44959	4.07462	2.64557e-06	0.00090618	ATCG00220
c47281_g2_i1	-3.9673	1.42854	2.8796e-06	0.000981122	AT1G07400
c42490_g1_i1	-6.33251	-0.229272	2.94065e-06	0.000996647	#N/A
c7825_g1_i1	-3.68969	1.83321	3.12985e-06	0.00105522	#N/A
c44671_g2_i1	-3.59323	2.48785	3.19524e-06	0.00107165	AT5G52640
c52188_g2_i2	-3.89569	1.24224	3.22767e-06	0.00107692	AT1G43760
c45560_g4_i2	-4.82323	0.191783	3.28997e-06	0.00108645	#N/A
c52099_g1_i1	-4.82323	0.191783	3.28997e-06	0.00108645	AT4G23160
c42851_g1_i1	-3.84846	1.41048	3.34433e-06	0.00109877	AT4G10250
c48559_g2_i1	-5.39309	-0.264823	3.54078e-06	0.00114004	#N/A
c40404_g1_i1	-5.39309	-0.264823	3.54078e-06	0.00114004	#N/A
c8175_g2_i1	-5.39309	-0.264823	3.54078e-06	0.00114004	#N/A
c43825_g1_i4	-4.85328	-0.226992	3.54078e-06	0.00114004	AT3G04300
c1620_g1_i1	-4.29087	0.524608	3.94671e-06	0.00125816	#N/A
c75470_g1_i1	-4.29087	0.524608	3.94671e-06	0.00125816	#N/A
c39360_g1_i1	-8.82847	-0.344951	4.27844e-06	0.00134395	AT1G14540
c22368_g3_i1	-6.26554	-0.304104	4.27844e-06	0.00134395	#N/A
c19620_g1_i1	-6.26554	-0.304104	4.27844e-06	0.00134395	AT2G25625
c29449_g1_i1	-3.2948	6.40058	4.33955e-06	0.00135653	AT5G51440
c39093_g4_i1	-4.76887	0.132988	4.42441e-06	0.00136976	#N/A
c51941_g2_i1	-4.46099	0.160776	4.42441e-06	0.00136976	AT4G23160
c78957_g1_i1	3.37486	4.7804	4.80315e-06	0.0014799	AT3G28917
c17277_g1_i1	-4.24514	0.476268	5.07388e-06	0.00154849	#N/A
c51256_g9_i1	-4.24514	0.476268	5.07388e-06	0.00154849	#N/A
c46941_g1_i2	3.86709	2.55979	5.26384e-06	0.00159889	AT5G06980
c45276_g1_i1	-3.40926	2.83632	5.8172e-06	0.00175868	AT1G68810
c79026_g1_i1	3.47399	3.76552	5.96304e-06	0.00177347	AT1G07080
c4536_g1_i1	3.76165	2.84815	5.98377e-06	0.00177347	AT1G75250
c46926_g4_i6	-4.71239	0.0723585	6.00382e-06	0.00177347	#N/A
c43825_g1_i1	-4.40451	0.101435	6.00382e-06	0.00177347	AT3G04300
c46926_g4_i1	-4.40451	0.101435	6.00382e-06	0.00177347	#N/A
c12497_g1_i1	-8.75824	-0.42508	6.31674e-06	0.00184894	#N/A
c43843_g1_i2	-8.75824	-0.42508	6.31674e-06	0.00184894	#N/A
c78756_g1_i1	-4.41351	0.4043	6.56495e-06	0.0019129	#N/A
c62756_g1_i1	-3.31026	3.34126	7.6749e-06	0.00219013	AT4G23560
c45639_g13_i1	-3.18166	7.58764	7.69274e-06	0.00219013	AT2G07689
c30045_g1_i1	3.66301	2.91891	7.71398e-06	0.00219013	AT4G36670
c48172_g2_i1	-5.24904	-0.418567	7.72046e-06	0.00219013	#N/A
c43825_g1_i5	-5.24904	-0.418567	7.72046e-06	0.00219013	AT3G04300
c47487_g1_i2	-4.70922	-0.376349	7.72046e-06	0.00219013	AT2G26150
c25608_g1_i1	-4.34573	0.0402577	8.22534e-06	0.00232312	AT4G36080
c45721_g1_i1	-3.27915	3.62897	8.48478e-06	0.00238593	AT1G71000
c2549_g1_i1	-4.36468	0.352431	8.55173e-06	0.0023943	#N/A
c15803_g1_i1	-3.29101	3.06557	9.16554e-06	0.00255504	AT3G51895
c47975_g1_i1	4.5451	1.73698	9.46935e-06	0.00259638	#N/A
c48879_g3_i6	-6.12148	-0.462561	9.4751e-06	0.00259638	#N/A
c23362_g1_i1	-6.12148	-0.462561	9.4751e-06	0.00259638	AT2G40030
c20521_g3_i1	-6.12148	-0.462561	9.4751e-06	0.00259638	#N/A
c41588_g1_i1	-3.32598	3.05098	9.67345e-06	0.0026395	AT1G68440
c37689_g1_i1	5.04704	1.31635	9.84581e-06	0.0026752	AT3G27400
c51646_g1_i1	-3.42269	2.04275	9.94084e-06	0.00268966	AT4G31570
c45434_g1_i1	3.99665	2.14443	1.00686e-05	0.00270182	AT2G18950
c45639_g13_i2	-3.13545	7.17954	1.00697e-05	0.00270182	AT2G07689
c51386_g1_i2	-4.14767	0.591253	1.05608e-05	0.00282184	AT3G14470
c45639_g3_i1	-3.86288	0.815112	1.0923e-05	0.00289459	#N/A
c51876_g2_i3	-3.73954	0.831003	1.0923e-05	0.00289459	#N/A
c47281_g1_i3	-3.59656	1.34528	1.10453e-05	0.00291501	AT1G07400
c44758_g3_i1	-3.52393	1.59612	1.16205e-05	0.00299619	AT5G07330
c51256_g3_i2	-5.17123	-0.499917	1.16786e-05	0.00299619	#N/A
c44366_g4_i1	-5.17123	-0.499917	1.16786e-05	0.00299619	AT4G23160
c38039_g3_i1	-4.63142	-0.45522	1.16786e-05	0.00299619	#N/A
c24088_g2_i1	-4.63142	-0.45522	1.16786e-05	0.00299619	#N/A
c34120_g1_i1	-4.63142	-0.45522	1.16786e-05	0.00299619	AT1G07900
c52021_g3_i1	-4.63142	-0.45522	1.16786e-05	0.00299619	AT3G19270
c52080_g1_i1	-3.78859	0.584181	1.18914e-05	0.00302565	ATMG00860
c52164_g1_i2	-3.24694	3.33964	1.19186e-05	0.00302565	ATMG00860
c41892_g1_i1	4.49624	1.69487	1.19396e-05	0.00302565	AT4G10490
c51646_g1_i3	-3.47123	1.8112	1.19814e-05	0.00302565	AT4G31570
c34444_g1_i1	3.26335	4.16392	1.22961e-05	0.00309301	AT2G37870
c51638_g1_i1	-3.56534	1.56265	1.32897e-05	0.00332993	#N/A
c45639_g1_i1	-3.70006	0.791061	1.34873e-05	0.00336634	ATCG01100
c46041_g1_i1	3.7903	2.25511	1.43001e-05	0.00355541	AT4G14130
c19998_g2_i2	-6.04368	-0.546589	1.44592e-05	0.00356744	#N/A
c51256_g3_i1	-6.04368	-0.546589	1.44592e-05	0.00356744	#N/A
c38056_g1_i1	-4.52833	-0.121517	1.59279e-05	0.00390512	AT1G32350
c51129_g2_i1	-3.07817	5.15745	1.59492e-05	0.00390512	AT2G18700
c29763_g1_i1	3.90226	2.0631	1.61188e-05	0.0039317	#N/A
c34340_g1_i1	3.52499	2.79885	1.64776e-05	0.00400407	#N/A
c50631_g2_i1	3.34051	3.4133	1.67659e-05	0.00405879	AT5G25620
c41498_g2_i1	3.34084	3.2323	1.76178e-05	0.00424249	AT3G15353
c45460_g3_i1	-3.59645	0.937545	1.78628e-05	0.00424249	#N/A
c28069_g2_i1	-5.08898	-0.584523	1.79859e-05	0.00424249	#N/A
c39093_g5_i1	-5.08898	-0.584523	1.79859e-05	0.00424249	#N/A
c6186_g1_i1	-5.08898	-0.584523	1.79859e-05	0.00424249	#N/A
c48833_g5_i1	-5.08898	-0.584523	1.79859e-05	0.00424249	ATCG00860
c23520_g1_i1	-4.54917	-0.537125	1.79859e-05	0.00424249	#N/A
c43714_g1_i1	-3.09117	3.94736	1.89066e-05	0.00444341	AT1G07150
c52017_g1_i1	-3.24432	2.38408	2.03365e-05	0.00476207	ATMG00860
c46816_g1_i1	-3.61771	0.708453	2.08449e-05	0.00486344	AT2G39980
c51393_g2_i1	3.13483	4.23079	2.14874e-05	0.00499523	AT5G64570
c35820_g1_i2	-8.52437	-0.686136	2.24824e-05	0.00518494	#N/A
c28069_g3_i1	-8.52437	-0.686136	2.24824e-05	0.00518494	#N/A
c45901_g1_i4	-4.15348	-0.155265	2.2545e-05	0.00518494	#N/A
c46041_g1_i3	8.94224	0.774114	2.28759e-05	0.00524232	AT4G14130
c31466_g1_i1	3.22979	3.55143	2.29702e-05	0.00524526	AT4G01470
c45421_g1_i1	3.01141	5.96786	2.42525e-05	0.00551852	AT1G01060
c48559_g4_i1	-4.15092	0.129692	2.65437e-05	0.00597651	#N/A
c38385_g1_i1	-4.15092	0.129692	2.65437e-05	0.00597651	#N/A
c44596_g4_i1	-4.15092	0.129692	2.65437e-05	0.00597651	#N/A
c47273_g1_i1	-3.62591	0.846641	2.66494e-05	0.0059794	AT4G15180
c38374_g1_i1	-3.20641	2.11263	2.80771e-05	0.00614517	AT1G55230
c41086_g1_i1	-5.87421	-0.725422	2.82471e-05	0.00614517	AT5G52390
c51404_g1_i1	-5.00177	-0.672615	2.82471e-05	0.00614517	AT4G23160
c46770_g1_i9	-5.00177	-0.672615	2.82471e-05	0.00614517	#N/A
c43999_g1_i3	-5.00177	-0.672615	2.82471e-05	0.00614517	AT3G01410
c37663_g1_i1	-5.00177	-0.672615	2.82471e-05	0.00614517	AT2G43820
c4208_g1_i1	-4.46195	-0.622268	2.82471e-05	0.00614517	#N/A
c25448_g1_i1	-4.46195	-0.622268	2.82471e-05	0.00614517	#N/A
c51091_g1_i5	-4.46195	-0.622268	2.82471e-05	0.00614517	AT1G62640
c51191_g1_i3	-3.38382	1.52911	3.0439e-05	0.00659974	AT3G13790
c45639_g13_i3	-2.93573	6.89703	3.10473e-05	0.00670904	AT2G07689
c36451_g1_i1	-3.02136	3.6378	3.17321e-05	0.00683408	#N/A
c36789_g1_i1	-4.08325	-0.224794	3.23096e-05	0.00691222	#N/A
c52017_g1_i2	-4.08325	-0.224794	3.23096e-05	0.00691222	ATMG00860
c46194_g1_i3	4.81069	1.1145	3.2849e-05	0.00693544	AT4G10380
c33007_g2_i2	-3.65371	0.603263	3.2849e-05	0.00693544	AT1G03080
c46151_g1_i1	-3.65371	0.603263	3.2849e-05	0.00693544	AT3G53960
c46975_g19_i1	-3.65371	0.603263	3.2849e-05	0.00693544	ATCG00590
c47205_g3_i1	2.9374	6.2987	3.44896e-05	0.00725804	#N/A
c46646_g2_i1	4.29872	1.52551	3.48151e-05	0.00730266	AT1G05370
c31071_g2_i1	-8.43715	-0.78094	3.56805e-05	0.00743575	#N/A
c33976_g2_i1	-8.43715	-0.78094	3.56805e-05	0.00743575	AT1G56410
c40966_g1_i1	-4.09214	0.0698225	3.59785e-05	0.00747365	#N/A
c35463_g1_i1	3.75399	1.93611	3.63819e-05	0.00753315	AT4G12730
c52191_g5_i1	-3.91099	0.346948	3.70145e-05	0.00761518	#N/A
c42492_g1_i2	-3.74505	0.370033	3.70145e-05	0.00761518	#N/A
c49094_g1_i4	-3.22192	1.79613	3.88351e-05	0.00792101	#N/A
c48412_g2_i2	-4.39113	-0.261875	3.88701e-05	0.00792101	AT4G19810
c31915_g2_i1	-4.39113	-0.261875	3.88701e-05	0.00792101	#N/A
c49320_g2_i6	-3.60797	0.55783	4.15609e-05	0.00841608	#N/A
c47281_g2_i2	-3.48463	0.577212	4.15609e-05	0.00841608	AT1G07400
c36451_g1_i3	-2.96696	3.66645	4.25419e-05	0.00858772	#N/A
c19998_g2_i1	-5.78138	-0.820785	4.53239e-05	0.0089804	ATCG00170
c19890_g1_i1	-4.90893	-0.764452	4.53239e-05	0.0089804	#N/A
c52148_g1_i3	-4.90893	-0.764452	4.53239e-05	0.0089804	AT4G23160
c52099_g2_i1	-4.36912	-0.710876	4.53239e-05	0.0089804	#N/A
c51943_g1_i2	-4.36912	-0.710876	4.53239e-05	0.0089804	AT5G65600
c47626_g1_i1	-4.36912	-0.710876	4.53239e-05	0.0089804	#N/A
c45795_g1_i1	8.4893	0.38914	4.69243e-05	0.00924153	AT2G18620
c48979_g1_i3	-3.29432	1.21709	4.70723e-05	0.00924153	AT5G39820
c51191_g1_i1	-3.29432	1.21709	4.70723e-05	0.00924153	AT3G13790
c36161_g1_i1	-3.69267	0.318116	4.85126e-05	0.00949534	#N/A
c32674_g1_i5	-2.95908	3.1287	5.17323e-05	0.0100949	AT3G13570
c36545_g1_i2	3.221	2.8047	5.24102e-05	0.0101886	AT2G42200
c38654_g1_i1	2.84157	7.45691	5.25393e-05	0.0101886	AT2G34700
c41055_g1_i1	2.96312	4.12303	5.26872e-05	0.0101886	AT4G35320
c47860_g1_i1	-3.21411	1.43263	5.33858e-05	0.0102928	#N/A
c747_g1_i1	2.85444	5.9317	5.6144e-05	0.0107922	AT3G18280
c7157_g1_i1	-4.3173	-0.335769	5.68506e-05	0.0108632	#N/A
c51606_g3_i1	-4.3173	-0.335769	5.68506e-05	0.0108632	#N/A
c39674_g1_i1	-8.34432	-0.880173	5.79138e-05	0.010974	#N/A
c39488_g1_i1	-8.34432	-0.880173	5.79138e-05	0.010974	#N/A
c46926_g4_i5	-3.33053	0.892121	5.79418e-05	0.010974	#N/A
c50399_g4_i2	-3.15378	1.62117	6.23981e-05	0.0117834	AT1G11340
c46519_g2_i2	-3.80426	0.239781	6.40524e-05	0.0120604	AT1G02860
c38896_g1_i1	4.17999	1.42435	6.51217e-05	0.012226	AT4G31950
c40842_g1_i3	-3.75125	-0.0240561	6.80293e-05	0.0127347	#N/A
c44746_g1_i3	-3.93162	-0.371122	6.91332e-05	0.0128666	AT1G44100
c45639_g9_i1	-3.93162	-0.371122	6.91332e-05	0.0128666	#N/A
c51386_g1_i1	-3.07799	1.60513	7.10665e-05	0.0131619	AT3G14470
c45041_g1_i1	2.78901	7.06511	7.11288e-05	0.0131619	AT2G17230
c19869_g1_i1	3.82682	1.63213	7.16791e-05	0.0132257	#N/A
c50399_g4_i3	-3.02965	1.94532	7.36245e-05	0.0134688	AT1G11340
c48559_g5_i1	-5.68216	-0.92055	7.44607e-05	0.0134688	#N/A
c45803_g3_i1	-5.68216	-0.92055	7.44607e-05	0.0134688	AT4G35160
c45181_g2_i3	-4.2699	-0.803204	7.44607e-05	0.0134688	AT2G05920
c53172_g1_i1	-4.2699	-0.803204	7.44607e-05	0.0134688	#N/A
c46975_g8_i1	-4.2699	-0.803204	7.44607e-05	0.0134688	#N/A
c1181_g1_i1	-4.2699	-0.803204	7.44607e-05	0.0134688	#N/A
c50302_g6_i3	-3.31142	0.658403	7.80401e-05	0.0140767	#N/A
c39123_g1_i1	-3.31999	0.979814	7.84456e-05	0.0141104	AT1G11720
c40990_g2_i3	3.45919	1.97234	8.01377e-05	0.0143746	AT2G39040
c46182_g1_i5	-2.87493	2.97684	8.13232e-05	0.0145467	AT1G02840
c42476_g1_i3	2.75892	6.80111	8.42902e-05	0.0149613	AT4G00430
c35463_g2_i1	8.34429	0.266816	8.43945e-05	0.0149613	AT4G12730
c46094_g3_i3	-4.2395	-0.412336	8.43945e-05	0.0149613	#N/A
c50616_g1_i1	-2.75374	6.31445	8.45706e-05	0.0149613	AT1G70320
c9410_g1_i1	-2.88626	2.92814	8.67487e-05	0.0152846	AT4G03960
c51855_g1_i1	-3.34237	0.799358	8.70235e-05	0.0152846	AT2G26890
c46477_g1_i1	-3.33802	0.436251	8.711e-05	0.0152846	AT2G44130
c45276_g1_i2	-2.80471	3.93726	8.81174e-05	0.0154193	AT1G68810
c25112_g1_i1	8.62105	0.500675	9.50166e-05	0.0164478	AT1G13245
c35305_g1_i1	-3.89989	-0.121191	9.50166e-05	0.0164478	#N/A
c50539_g1_i1	-3.89989	-0.121191	9.50166e-05	0.0164478	AT3G14470
c40322_g1_i1	-3.89989	-0.121191	9.50166e-05	0.0164478	ATMG00860
c43320_g1_i1	-8.2451	-0.984228	9.63608e-05	0.0166358	AT1G67120
c41167_g4_i3	3.76483	1.57962	9.90564e-05	0.0170002	AT4G37630
c46862_g1_i1	3.75689	1.5729	9.90564e-05	0.0170002	AT1G60060
c47281_g1_i2	-2.73999	5.14553	9.92634e-05	0.0170002	AT2G29500
c50112_g3_i1	2.98512	3.02006	0.000101481	0.0173338	#N/A
c52133_g2_i2	-2.74735	4.39595	0.000102564	0.0174371	AT2G17930
c16075_g1_i1	8.32233	0.248332	0.000103439	0.0174371	AT1G20990
c41850_g2_i1	-3.84937	-0.448202	0.000103439	0.0174371	#N/A
c41286_g1_i1	-3.84937	-0.448202	0.000103439	0.0174371	#N/A
c19488_g1_i1	-3.84937	-0.448202	0.000103439	0.0174371	#N/A
c44758_g3_i2	-3.15725	1.31002	0.000104429	0.0175581	AT5G07330
c45421_g1_i2	2.72099	6.21295	0.000108222	0.0181484	AT1G01060
c27951_g1_i1	2.71389	6.60804	0.000109058	0.018241	AT4G08950
c38314_g1_i1	2.73288	5.68948	0.000109747	0.0183087	#N/A
c51789_g1_i1	-2.98243	1.62142	0.000110084	0.0183174	AT3G14470
c41959_g1_i1	-2.87516	2.33419	0.000110373	0.0183181	AT4G19170
c52164_g1_i1	-2.79263	3.10055	0.000111489	0.0184559	ATMG00860
c17415_g1_i3	-2.89667	2.38346	0.000112523	0.0185793	AT3G29240
c21969_g1_i1	-2.70275	5.41993	0.000117017	0.0192719	#N/A
c45639_g11_i2	-2.78603	3.35613	0.000121469	0.0199541	ATCG01130
[truncated: 278 more rows]
