# Supplementary material for: Transcriptional changes during ovule development in two genotypes of litchi (Litchi chinensis Sonn.) with contrast in seed size
Source: Sci Rep. 2016 Nov 8;6:36304. doi: 10.1038/srep36304 (PMC5099886; doi:10.1038/srep36304)
Supplement: Supplementary Data 3 [file srep36304-s4.xlsx]

## Sheet: ODAA
	FPKM
Trinity transcript ID	HS0	HS6	HS14	HC0	HC6	HC14
c27239_g1_i1	2.41	0.09	0.04	0.03	0.15	0.33	Auxin biosynthesis
c40933_g2_i1	0.17	3.82	3.37	2.56	3.44	2.35
c41400_g1_i1	0	0	0.23	4.35	0.7	0.41
c41400_g1_i2	0	0.25	0.28	3.42	0.28	0.17
c41400_g1_i3	0	0	0.14	2.01	0.1	0.11
c41974_g2_i1	16.2	0.64	0.14	0.26	0.18	0.06
c41974_g4_i2	20.09	0.34	0.19	0.18	0.3	0.09
c50631_g2_i1	0.04	1.83	18.58	29.02	18.21	36.54
c42380_g1_i1	0	0.88	1.67	1.22	0.31	0.13	Brassinosteroid biosynthesis
c42380_g1_i2	0	0.15	0.66	1.05	0.85	0.34
c34622_g1_i3	0.03	0.78	0.85	2.15	0.62	0.51
c34622_g1_i2	0.03	0.52	0.74	1.69	0.48	0.49
c39853_g1_i1	9.02	87.63	228.26	131.32	103.77	175.42
c4669_g1_i1	8.29	37.25	109.49	73.39	43.56	72.13
c32055_g1_i1	1.57	14.21	21.03	12.54	15.03	9.37
c42748_g2_i1	8.59	0	0.22	0.38	1.92	0.02
c44509_g2_i2	0	0.27	0.37	2.53	2.5	2.19	Auxin transport
c40956_g1_i1	0.63	20.84	52.42	72.22	43.46	71.17
c44908_g1_i1	0.04	0.34	3.94	4.71	3.39	5.96
c45750_g1_i1	0.34	4.68	15.58	24.19	11.73	31.27
c44908_g2_i2	0.05	0.13	2.2	3.14	0.79	3.35
c49266_g1_i5	0.07	0	0.5	1.3	0.96	0.65
c44712_g1_i1	0.17	1.33	5.71	2.38	2	0.79
c44712_g1_i2	0.36	2.25	7.12	3.58	2.05	0.61
c48114_g1_i3	0.36	0.97	1.2	2.68	0.68	0.36
c10265_g1_i1	4.65	29.43	34.59	32.59	32.11	24.08
c41852_g2_i1	241.05	112.82	179.48	35.74	242.8	81.34
c46668_g1_i1	78.52	11.39	5.26	11.36	13.14	4.82

## Sheet: 6 DAA
	FPKM
Trinity transcript ID	HS0	HS6	HS14	HC0	HC6	HC14
c50631_g2_i1	0.04	1.83	18.58	29.02	18.21	36.54	Auxin biosynthesis
c42748_g2_i1	8.59	0	0.22	0.38	1.92	0.02	Brassinosteroid biosynthesis
c44908_g1_i1	0.04	0.34	3.94	4.71	3.39	5.96	Auxin transport
c48927_g1_i2	1.34	1.54	4.39	6.01	8.17	11.54

## Sheet: 14 DAA
	FPKM
Trinity transcript ID	HS0	HS6	HS14	HC0	HC6	HC14
c42380_g1_i1	0	0.88	1.67	1.22	0.31	0.13	Brassinosteroid biosynthesis
c44712_g1_i1	0.17	1.33	5.71	2.38	2	0.79	Auxin transport
c44712_g1_i2	0.36	2.25	7.12	3.58	2.05	0.61
c48190_g2_i2	0	0	0	0.83	0.08	0.74
c51984_g1_i1	0.39	0.7	0.24	3.61	3.2	3.16
