# Supplementary material for: Transcriptional changes during ovule development in two genotypes of litchi (Litchi chinensis Sonn.) with contrast in seed size
Source: Sci Rep. 2016 Nov 8;6:36304. doi: 10.1038/srep36304 (PMC5099886; doi:10.1038/srep36304)
Supplement: Supplementary Data 4 [file srep36304-s5.xlsx]

## Sheet: 0 DAA_upregulated
	FPKM
	HS0	HS6	HS14	HC0	HC6	HC14
c30105_g1_i1	3.69	0	0	0.03	0	0	YABBY
c32907_g1_i1	5.05	0.16	0	0.03	0	0.03
c35059_g1_i1	11.29	0	0.07	0.39	0.61	4.06
c35059_g2_i1	9.89	0.35	0.32	1.02	1.03	7.83
c36528_g2_i1	73.21	3.59	9.35	5.04	7.08	10.07
c38598_g1_i1	27.16	0	0.17	0.81	0.68	3.96
c38598_g1_i2	19.73	0.14	0.16	0.45	0.63	3.52
c29705_g1_i1	104.68	30.82	20.58	3.84	93.36	1.96
c31170_g1_i1	1.88	0	0.24	0	0.09	0.16	WRKY
c31215_g1_i1	51.45	1.18	0.49	0	1.85	0
c31967_g1_i1	2.55	3.67	0.92	0	10.94	0.2
c32194_g1_i1	8.36	0.21	0.38	0	0.72	0
c32658_g2_i1	1.52	0	0.08	0.07	0.06	0.1
c32658_g3_i1	1.76	0	0	0	0	0.06
c35451_g1_i1	10.14	1.33	1.41	0.56	3.96	0
c35451_g3_i1	21.25	3.13	3.61	2.35	6.78	0.47
c35533_g1_i1	2.18	0.35	0.72	0.06	0.32	0.93
c37828_g1_i1	20.03	0.61	0.56	0	1.6	1.7
c37828_g1_i2	4.36	0.2	0.09	0	0.64	0.45
c37828_g1_i3	10.27	0	0.25	0	2.01	1.15
c40911_g1_i1	4.5	1.37	1.09	0.03	1.31	0.27
c41236_g1_i1	18.21	10.26	11.27	0.77	66.94	3.48
c41739_g1_i1	11.98	0.53	1.04	0.35	0.66	0.22
c41739_g1_i2	18.08	1.1	0.72	0.16	0.44	0.2
c41835_g1_i1	8.29	0.73	0.86	0.08	3.55	0.05
c41835_g1_i3	14.79	0.98	1.39	0.04	6.47	0.09
c42028_g1_i1	61.8	1.01	0.54	0.24	5.42	0.36
c42149_g1_i1	13.83	0.12	0.03	0	0.89	0
c42149_g1_i2	13.38	0.13	0	0	0.81	0
c43077_g1_i1	8.36	0.28	1.61	0.15	2.26	0.53
c43077_g1_i2	7.55	0.63	1.08	0.27	2.02	0.32
c43475_g1_i3	3.98	0	0	0	0.09	0
c43590_g1_i6	89.21	4.51	1.46	0.18	16.21	0
c43726_g1_i1	55.24	3.38	1.24	0.38	3.29	0.69
c45152_g1_i1	222.05	13.75	3.91	0.24	39.36	0.16
c45390_g1_i2	5.45	0.37	0.92	0.69	0.86	0.52
c45390_g1_i4	3.42	0.18	0.41	0.35	0.38	0.19
c45390_g1_i5	4.93	1.5	0.99	0.88	0.85	0.55
c45985_g2_i1	59.33	22.39	25.93	8.38	26.19	7.34
c45985_g3_i1	22.71	7	5.89	3.66	6.09	2.88
c46926_g2_i1	53.53	7.62	8.92	1.45	22.8	1.65
c46982_g1_i1	6.48	1.19	2.21	1	9.72	0.7
c46982_g1_i2	7.86	5.85	5.25	0.06	0.1	0.11
c46982_g1_i4	10.67	2.82	3.66	0.8	17.18	0.56
c49005_g3_i1	10.34	1.18	1.93	0.24	9.25	0.19
c50420_g2_i5	1.77	2.36	2.68	0	0	0
c51478_g5_i1	106.08	39.16	28.71	5.11	34.06	8.25
c44752_g1_i2	6.25	0.79	1.89	0.65	1.98	0.47	LSD
c44752_g1_i3	10.23	1.19	2.96	0.63	2.1	0.55
c32899_g2_i1	5.02	0.24	0.05	0	0.12	0.11	HD-ZIP
c35680_g1_i1	797.95	1564.47	771.76	10.54	971.68	7.55
c38660_g1_i1	15.68	2.48	1.03	0.86	1.51	0.68
c38660_g2_i1	23.9	0.65	2.35	1.64	2.21	1.14
c42405_g1_i1	176.12	34.04	30.39	8.86	36.63	17.68
c43365_g1_i1	13.55	7.77	17.08	2.71	6.31	4.35
c44456_g1_i1	44.13	26.77	9.15	8.2	29.37	5.65
c44555_g1_i1	771.42	88.37	20.09	0.44	122.01	0.35
c44555_g1_i2	511.29	68.89	14.69	0.05	66.48	0.18
c46629_g1_i1	15.9	8.47	4.68	2.67	7.11	3.05	EIL
c46629_g2_i1	15.83	5.55	6.4	2.77	5.02	2.64
c49072_g1_i1	141.53	83.25	81.46	24.42	86.23	29.08
c50367_g2_i1	189.69	65.01	58.49	16.69	85.29	8.51

## Sheet: 0DAA_downregulated
	FPKM
	HS0	HS6	HS14	HC0	HC6	HC14
c46070_g1_i1	0.03	0.07	0.06	3.21	0.51	3.1	ARF
c46070_g1_i2	0.05	0	0	2.9	0.55	3.11
c47253_g2_i11	0.55	18.84	22.76	17.56	24.15	14.06
c47253_g2_i4	0.55	16.56	20.63	17.03	21.11	12.85
c48269_g2_i1	0.08	0.2	0.12	2.29	3.75	4.89
c48269_g2_i3	0.11	2.31	0.98	1.67	1.76	2.93
c45960_g1_i1	0.29	0.7	2.11	1.83	1.19	1.59	CPP
c45960_g1_i2	0.2	1.2	1.96	1.77	1.11	1.65
c45960_g1_i3	0.23	1.52	1.88	1.79	1.23	1.7
c49343_g1_i1	1.09	10.77	21.78	13.93	8.42	17.62
c50381_g2_i1	0.05	0.37	1.28	3.09	1.25	1.25
c50381_g2_i2	0.09	0.95	1.59	2.05	0.46	0.96
c50381_g2_i3	0.36	0.96	1.47	2.83	1.14	1.46
c50381_g2_i4	0.04	0.67	0.92	3.3	0.94	1.24
c50381_g2_i5	0.13	0.92	1	2.33	0.85	1.2
c50381_g2_i6	0.13	0.41	1.01	2.45	0.79	1.15
c50381_g2_i7	0	0.81	0.74	2.12	0.76	1.71
c51075_g1_i4	0.54	1.43	2.27	3.36	1.5	2.6
c37228_g1_i1	0.3	1.27	5.1	3.95	7.96	9.52	DOF
c44359_g3_i1	1.21	7.27	11.94	14.87	9.7	8.55
c45106_g3_i1	4.85	27.04	43.58	34.61	29.22	22.78
c44582_g1_i1	1.52	8.11	20.8	26.74	11.16	18.23	E2F
c47924_g2_i1	0.32	1.03	2.14	4.86	1.48	2.15
c47924_g2_i2	0.35	0.46	1.68	2.81	0.75	2.45
c47924_g3_i1	0.11	0.29	0.7	2.21	0.96	1.38
c47924_g3_i3	0.17	0.12	0.53	1.81	0.53	0.97
c49929_g1_i11	0.3	0	0.11	3.09	1.71	1.71
c49929_g1_i12	0.23	0.1	0.05	2.64	1.67	1.38
c47536_g4_i1	0.3	0.67	2.79	2.93	1.3	2.29	GRF
c47536_g4_i2	0	1.06	2.22	3.15	1.38	2.48
c48217_g1_i1	0	0.34	0.46	1.56	0.16	0.04
c48217_g1_i2	0	0.11	0.36	1.76	0.24	0.04
c48944_g1_i2	0.91	0.81	1.26	11.97	4.71	3.5
c48944_g4_i1	1.98	3.11	2.98	11.5	5.5	3.7
c48944_g4_i2	1.08	2.2	2.13	6.21	3.21	2.38
c50068_g1_i1	4.71	10.52	18.26	24.27	17.54	8.78
c42867_g1_i1	2.56	1.9	2.31	17.57	2.87	0.48	YABBY
c48541_g2_i3	0.04	0.11	0.12	2.06	1.3	1.53	WRKY

## Sheet: 6 DAA
	FPKM
	HS0	HS6	HS14	HC0	HC6	HC14
c48979_g1_i3	0.21	3.52	0.36	0.35	0.56	1.83	NAC
c36757_g1_i1	0.94	6.53	3.54	0.56	1.06	1.05
c42845_g1_i3	0.33	6.81	17.42	0.06	0.03	0	MYB
c40957_g3_i1	40.26	1.17	0.31	0.07	22.85	0.07
c40957_g2_i1	21.87	1.96	0.15	0.18	23.06	0.06
c45421_g1_i2	1.77	9.96	65.67	3.11	1.54	6.79
c31874_g2_i1	0	0	0.09	0.07	5.46	0
c33380_g2_i1	79.88	1.93	1.01	0.35	14.17	0.48
c33380_g1_i1	51.48	0.65	0.74	0.12	8.42	0.29
c47146_g4_i2	0.64	0	0.16	0	3.85	0.12
c41571_g1_i1	0.71	11.65	53.78	21.34	56.35	11.71

## Sheet: 14 DAA
	FPKM
	HS0	HS6	HS14	HC0	HC6	HC14
c48170_g5_i2	1.57	1.54	1.96	4.9	1.89	0.11	AP2
c48170_g5_i1	2.03	2.2	1.82	5.13	1.55	0.28
c41550_g2_i1	0.97	4.15	12.15	6.64	5.85	2.23
