# Supplementary material for: Transcriptional changes during ovule development in two genotypes of litchi (Litchi chinensis Sonn.) with contrast in seed size
Source: Sci Rep. 2016 Nov 8;6:36304. doi: 10.1038/srep36304 (PMC5099886; doi:10.1038/srep36304)
Supplement: Supplementary Data 5 [file srep36304-s6.xlsx]

## Sheet: Sheet1
	Forward primer	Reverse primer
c47849_g1_i1	CTGTAGACCACCGTTTCCCT	CACCCAACAACCCACTCTG
c57835_g1_i1	AACACAAGGGATGGTGACAA	CCTCATGCTTCTGATCCTCA
c33414_g1_i1	ACCCAGCATTCTATCAAGCC	AACAATACCCATGAGCGACA
c39581_g1_i1	ATCATAAGCAGCTCCAGCCT	AATGGAGAGGCATGAGAAGG
c41239_g1_i1	GCCATATGTCATCCGTGTTC	TGGAGAGTGGGTTCAATCTG
c35680_g1_i1	CCACAACAGTCCCAGTTCAC	TCGACCACGAATGATGAGTT
c47655_g1_i1	GATTCCCACTGTCCCTGTCT	TTTCCGGCTCCCACTTATAC
c42714_g3_i1	GCCAAGAGTAGGGACACCAT	CAAACGAGAAATCGAGCAAA
c35336_g1_i2	ACCTCCACACCCTTGTCTTC	GTGCTTCTTCATGCTGGAAA
c41297_g1_i1	TCAAAGCACATCACAAAGCA	GATGGTGGTTGGAAGTGAGA
c50527_g1_i1	GAGCAGCACTTCGGGTTAGT	ATTGCAGCAGCTATGGCTAA
